# Supplementary material for: Composition of Particulate Matter and Bacterial Community in Gut Contents and Surrounding Sediments of Three Sipunculan Species (Siphonosoma australe, Phascolosoma arcuatum, and Sipunculus nudus)
Source: Int J Mol Sci. 2023 Mar 22;24(6):6001. doi: 10.3390/ijms24066001 (PMC10054262; doi:10.3390/ijms24066001)
Supplement: Supplementary file 1 [file ijms-24-06001-s001.zip]

Archive with 5 entries (5 files):
- Table S1 Sequence number of each OTU from 24 different samples.xlsx
- Table S2 Relative abundances of bacterial communities at the phylum level from 24 different samples.xlsx
- Table S3 Average relative abundances of top 10 phylum from different groups.pdf
- Table S4 Relative abundances of bacterial communities at the genus level from 24 different sam-ples.xlsx
- Table S5 Average relative abundances of top 10 genus from different groups.pdf
