# Supplementary material for: Composition of Particulate Matter and Bacterial Community in Gut Contents and Surrounding Sediments of Three Sipunculan Species (Siphonosoma australe, Phascolosoma arcuatum, and Sipunculus nudus)
Source: Int J Mol Sci. 2023 Mar 22;24(6):6001. doi: 10.3390/ijms24066001 (PMC10054262; doi:10.3390/ijms24066001)
Supplement: Supplementary file 1 [file ijms-24-06001-s001.zip › Table S1 Sequence number of each OTU from 24 different samples.xlsx]

## Sheet: allsample
#OTU ID	PAE1	PAE2	PAE3	PAE4	PAI1	PAI2	PAI3	PAI4	SAE1	SAE2	SAE3	SAE4	SAI1	SAI2	SAI3	SAI4	SNE1	SNE2	SNE3	SNE4	SNI1	SNI2	SNI3	SNI4	taxonomy
ASV1	410	658	503	631	11	14	0	0	0	8	1	0	0	0	0	0	1	0	0	0	0	0	0	0	k__Bacteria; p__unclassified_Bacteria; c__unclassified_Bacteria; o__unclassified_Bacteria; f__unclassified_Bacteria; g__unclassified_Bacteria; s__unclassified_Bacteria
ASV2	401	513	322	459	288	167	292	302	21	36	15	39	0	0	0	0	0	0	0	0	0	0	0	0	k__Bacteria; p__Actinobacteriota; c__Acidimicrobiia; o__Actinomarinales; f__unclassified_Actinomarinales; g__unclassified_Actinomarinales; s__unclassified_Actinomarinales
ASV3	337	532	323	412	611	241	345	631	18	12	0	44	136	625	108	123	0	0	0	0	0	13	20	15	k__Bacteria; p__Proteobacteria; c__Gammaproteobacteria; o__unclassified_Gammaproteobacteria; f__uncultured_gamma_proteobacterium; g__unclassified_Gammaproteobacteria; s__unclassified_Gammaproteobacteria
ASV4	290	437	262	301	0	0	0	0	0	0	0	0	0	0	0	0	0	0	0	0	0	0	0	0	k__Bacteria; p__Actinobacteriota; c__Acidimicrobiia; o__Actinomarinales; f__unclassified_Actinomarinales; g__unclassified_Actinomarinales; s__unclassified_Actinomarinales
ASV5	255	350	258	271	21	16	84	0	0	0	0	0	0	0	0	0	0	0	0	0	0	0	0	0	k__Bacteria; p__Gemmatimonadota; c__Gemmatimonadetes; o__Gemmatimonadales; f__Gemmatimonadaceae; g__unclassified_Gemmatimonadaceae; s__unclassified_Gemmatimonadaceae
ASV6	235	267	185	195	100	61	95	0	0	0	0	0	0	0	0	0	0	0	0	0	0	0	0	0	k__Bacteria; p__Acidobacteriota; c__Thermoanaerobaculia; o__Thermoanaerobaculales; f__Thermoanaerobaculaceae; g__Subgroup_10; s__unclassified_Subgroup_10
ASV7	229	158	192	270	0	0	1	0	0	0	0	0	0	0	0	0	0	0	0	0	0	0	0	0	k__Bacteria; p__Proteobacteria; c__Gammaproteobacteria; o__MBMPE27; f__unclassified_MBMPE27; g__unclassified_MBMPE27; s__unclassified_MBMPE27
ASV8	221	297	209	246	17	91	202	0	0	64	37	0	0	0	0	0	0	0	0	0	0	0	0	0	k__Bacteria; p__Myxococcota; c__Polyangia; o__Polyangiales; f__Sandaracinaceae; g__unclassified_Sandaracinaceae; s__unclassified_Sandaracinaceae
ASV9	214	297	151	191	0	0	0	0	0	0	0	0	0	0	0	0	0	0	0	0	0	0	0	0	k__Bacteria; p__Actinobacteriota; c__Acidimicrobiia; o__Actinomarinales; f__unclassified_Actinomarinales; g__unclassified_Actinomarinales; s__unclassified_Actinomarinales
ASV10	189	240	162	300	0	0	0	0	0	0	0	0	0	0	0	0	0	0	0	0	0	0	0	0	k__Bacteria; p__Proteobacteria; c__Gammaproteobacteria; o__Steroidobacterales; f__Woeseiaceae; g__Woeseia; s__unclassified_Woeseia
ASV11	183	16	169	204	0	0	0	0	30	259	176	16	0	0	0	0	10	13	13	0	0	0	0	0	k__Bacteria; p__Desulfobacterota; c__Desulfobulbia; o__Desulfobulbales; f__Desulfobulbaceae; g__unclassified_Desulfobulbaceae; s__uncultured_Aminicenantes_bacterium
ASV12	174	152	114	163	29	72	150	0	123	148	118	0	0	0	0	1320	98	125	76	95	33	27	13	30	k__Bacteria; p__Firmicutes; c__Clostridia; o__Oscillospirales; f__Oscillospiraceae; g__NK4A214_group; s__unclassified_NK4A214_group
ASV13	168	60	65	123	237	337	28	0	0	81	77	37	0	0	0	0	0	0	6	0	0	0	0	0	k__Bacteria; p__Proteobacteria; c__Alphaproteobacteria; o__Sphingomonadales; f__Sphingomonadaceae; g__Sphingomicrobium; s__unclassified_Sphingomicrobium
ASV14	166	134	126	123	0	1	20	0	0	0	0	0	0	0	0	0	0	0	0	0	0	0	0	0	k__Bacteria; p__Dadabacteria; c__Dadabacteriia; o__Dadabacteriales; f__unclassified_Dadabacteriales; g__unclassified_Dadabacteriales; s__unclassified_Dadabacteriales
ASV15	164	62	45	135	530	449	59	0	28	176	121	53	0	0	0	0	17	0	0	3	0	0	0	0	k__Bacteria; p__Proteobacteria; c__Alphaproteobacteria; o__Sphingomonadales; f__Sphingomonadaceae; g__Sphingomicrobium; s__Sphingomicrobium_aestuariivivum
ASV16	160	229	127	171	0	11	0	0	19	27	16	0	0	0	0	0	5	0	0	0	0	0	0	0	k__Bacteria; p__Proteobacteria; c__Alphaproteobacteria; o__Kiloniellales; f__Kiloniellaceae; g__unclassified_Kiloniellaceae; s__uncultured_Alphaproteobacteria_bacterium
ASV17	153	122	74	91	0	0	0	0	0	0	0	3	0	0	0	0	0	0	0	0	0	0	0	0	k__Bacteria; p__Bacteroidota; c__Bacteroidia; o__Chitinophagales; f__Saprospiraceae; g__unclassified_Saprospiraceae; s__unclassified_Saprospiraceae
ASV18	148	206	139	208	28	24	74	0	8	37	14	0	0	0	0	0	0	0	0	0	0	0	0	0	k__Bacteria; p__Gemmatimonadota; c__Gemmatimonadetes; o__Gemmatimonadales; f__Gemmatimonadaceae; g__unclassified_Gemmatimonadaceae; s__unclassified_Gemmatimonadaceae
ASV19	146	234	115	147	0	39	83	0	42	26	27	33	0	0	0	0	0	0	0	0	0	0	0	0	k__Bacteria; p__Gemmatimonadota; c__Gemmatimonadetes; o__Gemmatimonadales; f__Gemmatimonadaceae; g__unclassified_Gemmatimonadaceae; s__unclassified_Gemmatimonadaceae
ASV20	141	297	217	225	36	29	91	0	0	0	5	0	0	0	0	0	0	0	0	0	0	0	0	0	k__Bacteria; p__unclassified_Bacteria; c__unclassified_Bacteria; o__unclassified_Bacteria; f__unclassified_Bacteria; g__unclassified_Bacteria; s__unclassified_Bacteria
ASV21	140	32	23	68	9	55	9	0	5	49	22	11	0	0	0	0	0	0	0	0	0	0	0	0	k__Bacteria; p__Bacteroidota; c__Bacteroidia; o__Flavobacteriales; f__Flavobacteriaceae; g__Salinimicrobium; s__unclassified_Salinimicrobium
ASV22	139	183	159	190	0	9	71	0	17	0	0	17	0	0	0	0	0	0	0	0	0	0	0	0	k__Bacteria; p__Gemmatimonadota; c__Gemmatimonadetes; o__Gemmatimonadales; f__Gemmatimonadaceae; g__unclassified_Gemmatimonadaceae; s__unclassified_Gemmatimonadaceae
ASV23	139	294	293	276	35	17	13	0	0	0	0	0	0	0	0	0	0	0	0	0	0	0	0	0	k__Bacteria; p__Chloroflexi; c__Dehalococcoidia; o__unclassified_Dehalococcoidia; f__unclassified_Dehalococcoidia; g__unclassified_Dehalococcoidia; s__unclassified_Dehalococcoidia
ASV24	139	166	121	144	0	0	0	0	21	0	0	15	0	0	0	0	0	0	0	0	0	0	0	0	k__Bacteria; p__Proteobacteria; c__Alphaproteobacteria; o__Kiloniellales; f__Kiloniellaceae; g__unclassified_Kiloniellaceae; s__unclassified_Kiloniellaceae
ASV25	137	178	87	123	108	140	107	0	0	0	4	0	0	0	0	0	0	0	0	0	0	0	0	0	k__Bacteria; p__Actinobacteriota; c__Acidimicrobiia; o__Actinomarinales; f__unclassified_Actinomarinales; g__unclassified_Actinomarinales; s__unclassified_Actinomarinales
ASV26	131	183	81	89	0	0	0	0	44	0	0	28	0	0	0	0	0	1	0	0	0	0	0	0	k__Bacteria; p__Proteobacteria; c__Alphaproteobacteria; o__Kiloniellales; f__Kiloniellaceae; g__unclassified_Kiloniellaceae; s__unclassified_Kiloniellaceae
ASV27	130	157	130	173	0	0	0	0	0	0	0	0	0	0	0	0	0	0	0	0	0	0	0	0	k__Bacteria; p__Proteobacteria; c__Gammaproteobacteria; o__Nitrosococcales; f__Nitrosococcaceae; g__AqS1; s__unclassified_AqS1
ASV28	128	235	185	304	0	0	0	0	0	0	0	0	0	0	0	0	0	0	0	0	0	0	0	0	k__Bacteria; p__Proteobacteria; c__Gammaproteobacteria; o__Steroidobacterales; f__Woeseiaceae; g__Woeseia; s__unclassified_Woeseia
ASV29	127	148	97	101	0	0	0	30	0	11	14	0	0	0	0	0	0	0	0	0	0	0	0	0	k__Bacteria; p__Actinobacteriota; c__Acidimicrobiia; o__Actinomarinales; f__unclassified_Actinomarinales; g__uncultured_Acidimicrobiales_bacterium; s__unclassified_Actinomarinales
ASV30	126	247	153	180	28	49	0	0	32	126	70	59	0	0	0	0	0	18	0	0	0	0	0	0	k__Bacteria; p__Proteobacteria; c__Gammaproteobacteria; o__Steroidobacterales; f__Woeseiaceae; g__Woeseia; s__unclassified_Woeseia
ASV31	126	115	74	98	0	0	0	0	0	0	0	25	0	0	0	0	0	0	0	0	0	0	0	0	k__Bacteria; p__Actinobacteriota; c__Acidimicrobiia; o__Actinomarinales; f__unclassified_Actinomarinales; g__unclassified_Actinomarinales; s__unclassified_Actinomarinales
ASV32	123	78	40	89	194	278	31	0	0	75	50	36	0	0	0	0	0	0	0	0	0	0	0	0	k__Bacteria; p__Proteobacteria; c__Alphaproteobacteria; o__Sphingomonadales; f__Sphingomonadaceae; g__Erythrobacter; s__unclassified_Erythrobacter
ASV33	122	145	92	128	0	0	1	0	0	0	0	0	0	0	0	0	0	0	0	0	0	0	0	0	k__Bacteria; p__Gemmatimonadota; c__Gemmatimonadetes; o__Gemmatimonadales; f__Gemmatimonadaceae; g__unclassified_Gemmatimonadaceae; s__unclassified_Gemmatimonadaceae
ASV34	115	144	74	119	9	13	0	0	0	24	18	0	0	0	0	0	0	0	14	7	0	0	0	0	k__Bacteria; p__Proteobacteria; c__Alphaproteobacteria; o__Kiloniellales; f__Kiloniellaceae; g__unclassified_Kiloniellaceae; s__unclassified_Kiloniellaceae
ASV35	114	213	172	180	0	12	9	0	0	27	39	0	0	0	0	0	28	22	33	27	0	0	0	0	k__Bacteria; p__Proteobacteria; c__Gammaproteobacteria; o__Steroidobacterales; f__Woeseiaceae; g__Woeseia; s__unclassified_Woeseia
ASV36	113	133	70	94	123	121	200	0	56	70	55	153	0	108	0	50	23	16	0	0	0	0	0	0	k__Bacteria; p__Chloroflexi; c__Anaerolineae; o__Anaerolineales; f__Anaerolineaceae; g__unclassified_Anaerolineaceae; s__uncultured_hydrocarbon_seep_bacterium_BPC110
ASV37	112	113	74	106	0	48	0	116	88	95	67	0	0	0	32	330	62	78	38	71	23	0	0	0	k__Bacteria; p__Firmicutes; c__Clostridia; o__Oscillospirales; f__Oscillospiraceae; g__NK4A214_group; s__unclassified_NK4A214_group
ASV38	111	173	140	139	0	0	0	0	0	0	63	0	0	0	0	0	0	0	0	0	0	0	0	0	k__Bacteria; p__Actinobacteriota; c__Acidimicrobiia; o__Actinomarinales; f__unclassified_Actinomarinales; g__unclassified_Actinomarinales; s__unclassified_Actinomarinales
ASV39	110	55	0	48	0	17	0	0	0	0	0	0	0	0	0	0	0	0	0	0	0	0	0	0	k__Bacteria; p__Proteobacteria; c__Gammaproteobacteria; o__Enterobacterales; f__Kangiellaceae; g__Kangiella; s__Kangiella_sp.
ASV40	109	42	0	19	0	0	0	0	0	0	0	0	0	0	0	0	0	0	0	0	0	0	0	0	k__Bacteria; p__Proteobacteria; c__Gammaproteobacteria; o__Enterobacterales; f__Kangiellaceae; g__Kangiella; s__Kangiella_chungangensis
ASV41	107	129	74	92	0	0	0	0	0	0	0	0	0	0	0	0	0	0	0	0	0	0	0	0	k__Bacteria; p__Actinobacteriota; c__Acidimicrobiia; o__Actinomarinales; f__unclassified_Actinomarinales; g__unclassified_Actinomarinales; s__unclassified_Actinomarinales
ASV42	106	75	38	85	114	191	21	0	0	0	12	0	0	0	0	0	0	0	0	0	0	0	0	0	k__Bacteria; p__Proteobacteria; c__Alphaproteobacteria; o__Sphingomonadales; f__Sphingomonadaceae; g__unclassified_Sphingomonadaceae; s__unclassified_Sphingomonadaceae
ASV43	105	42	0	20	0	0	0	0	0	0	0	0	0	0	0	0	0	0	0	0	0	0	0	0	k__Bacteria; p__Proteobacteria; c__Gammaproteobacteria; o__Enterobacterales; f__Colwelliaceae; g__Thalassotalea; s__unclassified_Thalassotalea
ASV44	104	60	46	78	0	11	0	0	315	619	722	216	0	0	0	0	56	56	41	59	0	0	0	0	k__Bacteria; p__Desulfobacterota; c__Syntrophobacteria; o__Syntrophobacterales; f__unclassified_Syntrophobacterales; g__unclassified_Syntrophobacterales; s__unclassified_Syntrophobacterales
ASV45	103	27	33	58	0	0	0	0	0	0	0	0	0	0	0	0	0	0	0	0	0	0	0	0	k__Bacteria; p__Patescibacteria; c__Parcubacteria; o__GWA2_38_13b; f__uncultured_deep_sea_bacterium; g__uncultured_deep_sea_bacterium; s__uncultured_deep_sea_bacterium
ASV46	103	49	49	55	0	48	63	0	0	0	0	0	0	0	0	0	0	0	0	25	0	0	0	0	k__Bacteria; p__Chloroflexi; c__Anaerolineae; o__Anaerolineales; f__Anaerolineaceae; g__unclassified_Anaerolineaceae; s__unclassified_Anaerolineaceae
ASV47	102	161	70	93	43	30	0	0	0	0	0	28	0	0	0	0	0	0	0	0	0	0	0	0	k__Bacteria; p__Actinobacteriota; c__Acidimicrobiia; o__Actinomarinales; f__unclassified_Actinomarinales; g__unclassified_Actinomarinales; s__unclassified_Actinomarinales
ASV48	102	95	46	90	0	39	39	0	33	38	31	0	0	0	0	0	55	0	34	0	0	0	0	0	k__Bacteria; p__Chloroflexi; c__Anaerolineae; o__Anaerolineales; f__Anaerolineaceae; g__unclassified_Anaerolineaceae; s__uncultured_hydrocarbon_seep_bacterium_BPC110
ASV49	101	177	94	117	72	57	152	0	0	3	0	0	5	0	0	0	0	0	0	0	0	0	0	0	k__Bacteria; p__Acidobacteriota; c__Thermoanaerobaculia; o__Thermoanaerobaculales; f__Thermoanaerobaculaceae; g__Subgroup_10; s__unclassified_Subgroup_10
ASV50	101	122	66	104	0	0	0	0	0	73	70	0	0	0	0	0	58	33	63	82	0	0	0	0	k__Bacteria; p__Proteobacteria; c__Gammaproteobacteria; o__Steroidobacterales; f__Woeseiaceae; g__Woeseia; s__unclassified_Woeseia
ASV51	101	0	127	115	0	0	42	0	0	0	0	0	0	0	0	0	0	0	0	0	0	0	0	0	k__Bacteria; p__Proteobacteria; c__Gammaproteobacteria; o__Nitrosococcales; f__Nitrosococcaceae; g__AqS1; s__unclassified_AqS1
ASV52	100	103	31	77	0	0	0	0	98	246	184	131	0	0	0	0	39	53	33	24	0	0	0	0	k__Bacteria; p__Proteobacteria; c__Gammaproteobacteria; o__B2M28; f__uncultured_gamma_proteobacterium; g__uncultured_gamma_proteobacterium; s__uncultured_gamma_proteobacterium
ASV53	99	180	73	141	115	94	51	220	17	0	16	0	0	0	0	0	0	0	0	0	0	0	0	0	k__Bacteria; p__Actinobacteriota; c__Acidimicrobiia; o__Actinomarinales; f__unclassified_Actinomarinales; g__unclassified_Actinomarinales; s__unclassified_Actinomarinales
ASV54	98	158	101	131	57	113	79	0	0	0	0	0	0	0	0	0	0	0	0	0	0	0	0	0	k__Bacteria; p__Proteobacteria; c__Gammaproteobacteria; o__Gammaproteobacteria_Incertae_Sedis; f__Unknown_Family; g__unclassified_Unknown_Family; s__unclassified_Unknown_Family
ASV55	95	131	88	112	0	3	9	0	0	3	0	0	0	0	0	0	0	0	0	0	0	0	0	0	k__Bacteria; p__Proteobacteria; c__Gammaproteobacteria; o__unclassified_Gammaproteobacteria; f__uncultured_gamma_proteobacterium; g__unclassified_Gammaproteobacteria; s__unclassified_Gammaproteobacteria
ASV56	95	62	64	78	0	0	0	0	3	0	0	6	0	0	0	0	0	0	0	0	0	0	0	0	k__Bacteria; p__Acidobacteriota; c__Holophagae; o__Subgroup_7; f__uncultured_Acidobacteria_bacterium; g__uncultured_Acidobacteria_bacterium; s__uncultured_Acidobacteria_bacterium
ASV57	94	65	77	74	0	0	1	0	0	0	0	0	0	0	0	0	0	0	0	0	0	0	0	0	k__Bacteria; p__unclassified_Bacteria; c__unclassified_Bacteria; o__unclassified_Bacteria; f__unclassified_Bacteria; g__unclassified_Bacteria; s__unclassified_Bacteria
ASV58	94	132	92	94	0	0	35	0	0	0	0	0	0	0	0	0	0	0	0	0	0	0	0	0	k__Bacteria; p__Firmicutes; c__unclassified_Firmicutes; o__unclassified_Firmicutes; f__unclassified_Firmicutes; g__unclassified_Firmicutes; s__unclassified_Firmicutes
ASV59	93	91	75	80	13	35	77	0	8	0	0	0	0	0	0	0	0	0	0	0	0	0	0	0	k__Bacteria; p__Acidobacteriota; c__Thermoanaerobaculia; o__Thermoanaerobaculales; f__Thermoanaerobaculaceae; g__Subgroup_10; s__unclassified_Subgroup_10
ASV60	93	65	43	31	0	14	0	0	27	87	58	44	0	0	0	0	0	0	0	0	0	0	0	0	k__Bacteria; p__Proteobacteria; c__Gammaproteobacteria; o__Gammaproteobacteria_Incertae_Sedis; f__Unknown_Family; g__unclassified_Unknown_Family; s__unclassified_Unknown_Family
ASV61	93	62	66	62	0	0	0	0	138	70	55	76	0	0	0	0	0	0	0	0	0	0	0	0	k__Bacteria; p__Desulfobacterota; c__Desulfobacteria; o__Desulfobacterales; f__Desulfosarcinaceae; g__Sva0081_sediment_group; s__unclassified_Sva0081_sediment_group
ASV62	92	111	118	97	10	0	1	0	0	4	4	0	0	0	0	0	0	0	0	0	0	0	0	0	k__Bacteria; p__unclassified_Bacteria; c__unclassified_Bacteria; o__unclassified_Bacteria; f__unclassified_Bacteria; g__unclassified_Bacteria; s__unclassified_Bacteria
ASV63	92	136	73	104	0	0	0	0	0	12	0	0	0	0	0	0	0	0	0	0	0	0	0	0	k__Bacteria; p__Proteobacteria; c__Gammaproteobacteria; o__Steroidobacterales; f__Woeseiaceae; g__Woeseia; s__unclassified_Woeseia
ASV64	91	126	70	77	0	0	0	0	0	0	0	0	0	0	0	0	0	0	0	0	0	0	0	0	k__Bacteria; p__Chloroflexi; c__Dehalococcoidia; o__SAR202_clade; f__uncultured_Chloroflexi_bacterium; g__uncultured_Chloroflexi_bacterium; s__uncultured_Chloroflexi_bacterium
ASV65	91	59	52	52	0	0	0	0	32	131	108	0	0	0	0	0	0	0	0	0	0	0	0	0	k__Bacteria; p__Proteobacteria; c__Gammaproteobacteria; o__Steroidobacterales; f__Woeseiaceae; g__Woeseia; s__unclassified_Woeseia
ASV66	89	72	86	70	8	0	11	0	0	0	0	1	0	0	0	0	1	0	0	0	0	0	0	0	k__Bacteria; p__unclassified_Bacteria; c__unclassified_Bacteria; o__unclassified_Bacteria; f__unclassified_Bacteria; g__unclassified_Bacteria; s__unclassified_Bacteria
ASV67	89	116	64	79	0	0	21	0	0	0	0	0	0	0	0	0	0	0	0	2	0	0	0	0	k__Bacteria; p__Proteobacteria; c__Gammaproteobacteria; o__Nitrosococcales; f__Nitrosococcaceae; g__AqS1; s__unclassified_AqS1
ASV68	89	76	59	53	0	0	0	0	0	0	0	0	0	0	0	0	0	0	0	0	0	0	0	0	k__Bacteria; p__Chloroflexi; c__Anaerolineae; o__Ardenticatenales; f__unclassified_Ardenticatenales; g__unclassified_Ardenticatenales; s__unclassified_Ardenticatenales
ASV69	88	69	65	99	0	0	18	0	0	0	0	0	0	0	0	0	0	0	0	0	0	0	0	0	k__Bacteria; p__Proteobacteria; c__Gammaproteobacteria; o__Nitrosococcales; f__Nitrosococcaceae; g__SZB85; s__unclassified_SZB85
ASV70	88	59	48	37	0	0	0	0	0	0	0	0	0	0	0	0	0	0	0	0	0	0	0	0	k__Bacteria; p__unclassified_Bacteria; c__unclassified_Bacteria; o__unclassified_Bacteria; f__unclassified_Bacteria; g__unclassified_Bacteria; s__unclassified_Bacteria
ASV71	87	35	41	77	423	133	45	0	0	76	70	27	0	0	0	0	0	0	0	0	0	0	0	0	k__Bacteria; p__Proteobacteria; c__Alphaproteobacteria; o__Rhodobacterales; f__Rhodobacteraceae; g__unclassified_Rhodobacteraceae; s__unclassified_Rhodobacteraceae
ASV72	86	46	45	49	0	1	0	0	0	0	0	0	0	0	0	0	0	0	0	0	0	0	0	0	k__Bacteria; p__Myxococcota; c__unclassified_Myxococcota; o__unclassified_Myxococcota; f__unclassified_Myxococcota; g__unclassified_Myxococcota; s__unclassified_Myxococcota
ASV73	86	47	62	69	0	0	61	0	0	63	0	0	62	184	158	123	0	0	0	0	0	0	0	0	k__Bacteria; p__Cyanobacteria; c__Cyanobacteriia; o__Cyanobacteriales; f__unclassified_Cyanobacteriales; g__unclassified_Cyanobacteriales; s__unclassified_Cyanobacteriales
ASV74	85	102	58	56	5	0	0	0	0	0	0	0	0	0	0	0	0	0	0	0	0	0	0	0	k__Bacteria; p__Actinobacteriota; c__Acidimicrobiia; o__Actinomarinales; f__unclassified_Actinomarinales; g__uncultured_Actinobacteridae_bacterium; s__unclassified_Actinomarinales
ASV75	85	82	18	46	34	19	92	105	0	0	0	0	0	0	0	0	0	0	0	0	0	0	0	0	k__Bacteria; p__Chloroflexi; c__Anaerolineae; o__Anaerolineales; f__Anaerolineaceae; g__unclassified_Anaerolineaceae; s__uncultured_hydrocarbon_seep_bacterium_BPC110
ASV76	84	80	9	121	0	0	0	0	0	0	0	0	0	0	0	0	0	0	0	0	0	0	0	0	k__Bacteria; p__Proteobacteria; c__Gammaproteobacteria; o__Steroidobacterales; f__Woeseiaceae; g__Woeseia; s__unclassified_Woeseia
ASV77	83	80	81	80	0	2	13	0	1	0	0	0	0	0	0	0	0	0	0	0	0	0	0	0	k__Bacteria; p__Entotheonellaeota; c__Entotheonellia; o__Entotheonellales; f__Entotheonellaceae; g__Candidatus_Entotheonella; s__unclassified_Candidatus_Entotheonella
ASV78	83	0	0	32	0	0	0	0	0	57	0	0	0	0	0	0	0	0	0	0	0	0	0	0	k__Bacteria; p__Actinobacteriota; c__Acidimicrobiia; o__Actinomarinales; f__unclassified_Actinomarinales; g__unclassified_Actinomarinales; s__unclassified_Actinomarinales
ASV79	81	56	53	47	0	0	0	0	0	0	0	0	0	0	0	0	0	0	0	1	0	0	0	0	k__Bacteria; p__unclassified_Bacteria; c__unclassified_Bacteria; o__unclassified_Bacteria; f__unclassified_Bacteria; g__unclassified_Bacteria; s__unclassified_Bacteria
ASV80	81	71	65	62	0	0	28	0	0	0	0	0	0	0	0	0	0	0	0	0	0	0	0	0	k__Bacteria; p__Proteobacteria; c__Gammaproteobacteria; o__Pseudomonadales; f__Halieaceae; g__unclassified_Halieaceae; s__unclassified_Halieaceae
ASV81	80	75	89	115	0	0	0	0	0	0	0	0	0	0	0	0	0	0	0	0	0	0	0	0	k__Bacteria; p__Proteobacteria; c__Gammaproteobacteria; o__Steroidobacterales; f__Woeseiaceae; g__Woeseia; s__unclassified_Woeseia
ASV82	80	63	25	44	0	0	0	0	164	216	137	117	0	0	0	0	0	0	0	0	0	0	0	0	k__Bacteria; p__Proteobacteria; c__Gammaproteobacteria; o__B2M28; f__uncultured_gamma_proteobacterium; g__uncultured_gamma_proteobacterium; s__uncultured_gamma_proteobacterium
ASV83	79	119	95	100	24	28	59	0	9	0	0	0	8	0	0	0	0	0	0	0	0	0	0	0	k__Bacteria; p__Myxococcota; c__Polyangia; o__Polyangiales; f__Sandaracinaceae; g__unclassified_Sandaracinaceae; s__uncultured_Sorangiineae_bacterium
ASV84	79	61	49	82	0	0	0	0	0	0	0	1	0	0	0	0	0	0	0	0	0	0	0	0	k__Bacteria; p__Hydrogenedentes; c__Hydrogenedentia; o__Hydrogenedentiales; f__Hydrogenedensaceae; g__unclassified_Hydrogenedensaceae; s__unclassified_Hydrogenedensaceae
ASV85	79	81	68	88	0	8	14	0	28	0	0	51	0	0	0	0	0	0	0	0	0	0	0	0	k__Bacteria; p__Bacteroidota; c__Bacteroidia; o__Cytophagales; f__Cyclobacteriaceae; g__unclassified_Cyclobacteriaceae; s__unclassified_Cyclobacteriaceae
ASV86	79	97	57	81	0	0	0	0	0	0	0	0	0	0	0	0	0	0	0	0	0	0	0	0	k__Bacteria; p__Chloroflexi; c__Dehalococcoidia; o__S085; f__unclassified_S085; g__unclassified_S085; s__unclassified_S085
ASV87	79	104	91	121	0	0	67	0	0	69	45	0	0	0	0	0	0	0	0	0	0	0	0	0	k__Bacteria; p__Proteobacteria; c__Gammaproteobacteria; o__Steroidobacterales; f__Woeseiaceae; g__Woeseia; s__unclassified_Woeseia
ASV88	78	127	59	76	0	18	0	0	0	0	0	0	0	0	0	0	0	0	0	0	0	0	0	0	k__Bacteria; p__Actinobacteriota; c__Acidimicrobiia; o__Actinomarinales; f__unclassified_Actinomarinales; g__unclassified_Actinomarinales; s__unclassified_Actinomarinales
ASV89	78	118	77	86	0	16	0	45	0	0	0	0	0	0	0	0	0	0	0	0	0	0	0	0	k__Bacteria; p__Proteobacteria; c__Gammaproteobacteria; o__Pseudomonadales; f__Microbulbiferaceae; g__Microbulbifer; s__Microbulbifer_marinus
ASV90	76	49	25	65	23	120	11	0	0	46	38	0	0	0	0	0	0	0	0	0	0	0	0	0	k__Bacteria; p__Proteobacteria; c__Gammaproteobacteria; o__Gammaproteobacteria_Incertae_Sedis; f__Unknown_Family; g__unclassified_Unknown_Family; s__unclassified_Unknown_Family
ASV91	75	75	32	35	0	0	0	0	6	19	21	0	0	0	0	0	0	0	0	0	0	0	0	0	k__Bacteria; p__Nitrospirota; c__Nitrospiria; o__Nitrospirales; f__Nitrospiraceae; g__Nitrospira; s__Nitrospira_bacterium_SG8_3
ASV92	75	26	55	73	3	0	1	0	0	0	0	0	0	0	0	0	0	0	0	0	0	0	0	0	k__Bacteria; p__Dependentiae; c__Babeliae; o__Babeliales; f__Vermiphilaceae; g__unclassified_Vermiphilaceae; s__unclassified_Vermiphilaceae
ASV93	75	12	19	30	0	289	9	0	0	0	0	0	0	0	0	0	0	0	0	0	0	0	0	0	k__Bacteria; p__Bacteroidota; c__Bacteroidia; o__Flavobacteriales; f__Flavobacteriaceae; g__unclassified_Flavobacteriaceae; s__unclassified_Flavobacteriaceae_bacterium_DG945
ASV94	75	82	32	74	48	55	0	0	0	20	12	5	0	0	0	0	0	0	0	0	0	0	0	0	k__Bacteria; p__Proteobacteria; c__Alphaproteobacteria; o__Rhodobacterales; f__Rhodobacteraceae; g__unclassified_Rhodobacteraceae; s__unclassified_Rhodobacteraceae
ASV95	74	23	10	47	15	190	14	0	0	0	0	0	0	0	0	0	0	0	0	0	0	0	0	0	k__Bacteria; p__Bacteroidota; c__Bacteroidia; o__Flavobacteriales; f__Flavobacteriaceae; g__Robertkochia; s__Robertkochia_marina
ASV96	74	23	29	28	0	223	32	0	0	29	14	0	0	0	0	0	0	0	0	0	0	0	0	0	k__Bacteria; p__Bacteroidota; c__Bacteroidia; o__Flavobacteriales; f__Flavobacteriaceae; g__Robertkochia; s__Robertkochia_marina
ASV97	73	96	45	83	0	0	0	0	0	0	0	0	0	0	0	0	0	0	0	0	0	0	0	0	k__Bacteria; p__Proteobacteria; c__Alphaproteobacteria; o__Kiloniellales; f__Kiloniellaceae; g__unclassified_Kiloniellaceae; s__uncultured_beta_proteobacterium
ASV98	73	54	30	73	0	0	0	0	0	0	0	0	0	0	0	0	0	1	0	0	0	0	0	0	k__Bacteria; p__unclassified_Bacteria; c__unclassified_Bacteria; o__unclassified_Bacteria; f__unclassified_Bacteria; g__unclassified_Bacteria; s__unclassified_Bacteria
ASV99	73	37	0	43	0	0	0	0	0	0	0	0	0	0	0	0	0	0	0	0	0	0	0	0	k__Bacteria; p__Acidobacteriota; c__Thermoanaerobaculia; o__Thermoanaerobaculales; f__Thermoanaerobaculaceae; g__Subgroup_10; s__unclassified_Subgroup_10
ASV100	73	84	26	42	0	0	0	0	0	0	0	0	0	0	0	0	0	0	0	0	0	0	0	0	k__Bacteria; p__Actinobacteriota; c__Acidimicrobiia; o__Actinomarinales; f__unclassified_Actinomarinales; g__uncultured_Acidimicrobiales_bacterium; s__unclassified_Actinomarinales
ASV101	72	67	36	83	0	2	0	0	0	15	0	0	0	0	0	0	0	0	0	0	0	0	0	0	k__Bacteria; p__Chloroflexi; c__Anaerolineae; o__Anaerolineales; f__Anaerolineaceae; g__unclassified_Anaerolineaceae; s__unclassified_Anaerolineaceae
ASV102	72	57	50	48	0	0	0	0	25	0	0	7	0	0	0	0	0	0	0	0	0	0	0	0	k__Bacteria; p__Nitrospirota; c__Nitrospiria; o__Nitrospirales; f__Nitrospiraceae; g__Nitrospira; s__unclassified_Nitrospira
ASV103	72	31	0	17	0	8	0	0	0	0	0	0	0	0	0	0	0	0	0	0	0	0	0	0	k__Bacteria; p__Acidobacteriota; c__Thermoanaerobaculia; o__Thermoanaerobaculales; f__Thermoanaerobaculaceae; g__Subgroup_23; s__unclassified_Subgroup_23
ASV104	72	128	0	48	0	0	0	0	0	0	0	0	0	0	0	0	0	0	0	0	0	0	0	0	k__Bacteria; p__Actinobacteriota; c__Acidimicrobiia; o__Actinomarinales; f__unclassified_Actinomarinales; g__unclassified_Actinomarinales; s__unclassified_Actinomarinales
ASV105	72	46	0	0	0	0	0	0	0	28	0	60	0	0	0	0	0	0	0	24	0	0	0	0	k__Bacteria; p__Proteobacteria; c__Gammaproteobacteria; o__Gammaproteobacteria_Incertae_Sedis; f__Unknown_Family; g__unclassified_Unknown_Family; s__unclassified_Unknown_Family
ASV106	72	62	53	56	0	0	0	0	0	0	0	0	0	0	0	0	0	0	0	0	0	0	0	0	k__Bacteria; p__unclassified_Bacteria; c__unclassified_Bacteria; o__unclassified_Bacteria; f__unclassified_Bacteria; g__unclassified_Bacteria; s__unclassified_Bacteria
ASV107	71	35	18	29	9	18	0	0	0	0	0	0	0	0	0	0	0	0	0	0	0	0	0	0	k__Bacteria; p__Campylobacterota; c__Campylobacteria; o__Campylobacterales; f__Sulfurovaceae; g__Sulfurovum; s__unclassified_Sulfurovum
ASV108	70	61	86	68	0	1	0	0	0	0	0	0	0	0	0	0	0	0	0	0	0	0	0	0	k__Bacteria; p__Proteobacteria; c__Alphaproteobacteria; o__Rhodospirillales; f__unclassified_Rhodospirillales; g__unclassified_Rhodospirillales; s__unclassified_Rhodospirillales
ASV109	70	46	54	83	0	0	0	0	0	0	0	0	0	0	0	0	0	0	0	0	0	0	0	0	k__Bacteria; p__Proteobacteria; c__Gammaproteobacteria; o__Steroidobacterales; f__Woeseiaceae; g__Woeseia; s__unclassified_Woeseia
ASV110	69	111	78	154	0	0	0	0	8	0	6	0	0	0	0	0	0	0	0	0	0	0	0	0	k__Bacteria; p__unclassified_Bacteria; c__unclassified_Bacteria; o__unclassified_Bacteria; f__unclassified_Bacteria; g__unclassified_Bacteria; s__unclassified_Bacteria
ASV111	68	63	33	44	0	0	0	0	5	0	0	13	0	0	0	0	0	0	0	0	0	0	0	0	k__Bacteria; p__Proteobacteria; c__Gammaproteobacteria; o__Gammaproteobacteria_Incertae_Sedis; f__Unknown_Family; g__unclassified_Unknown_Family; s__unclassified_Unknown_Family
ASV112	67	129	90	94	107	75	145	136	0	0	0	0	0	0	0	0	0	0	0	0	0	0	0	0	k__Bacteria; p__Acidobacteriota; c__Thermoanaerobaculia; o__Thermoanaerobaculales; f__Thermoanaerobaculaceae; g__Subgroup_10; s__unclassified_Subgroup_10
ASV113	66	138	60	81	18	7	45	0	0	0	4	0	0	0	0	0	0	0	0	0	0	0	0	0	k__Bacteria; p__Proteobacteria; c__Alphaproteobacteria; o__Kiloniellales; f__Kiloniellaceae; g__unclassified_Kiloniellaceae; s__unclassified_Kiloniellaceae
ASV114	66	53	34	83	0	0	0	0	0	0	0	0	0	0	0	0	0	0	0	0	0	0	0	0	k__Bacteria; p__Latescibacterota; c__Latescibacteria; o__Latescibacterales; f__Latescibacteraceae; g__unclassified_Latescibacteraceae; s__unclassified_Latescibacteraceae
ASV115	66	60	0	102	0	0	0	0	0	0	0	0	0	0	0	0	0	0	0	0	0	0	0	0	k__Bacteria; p__Proteobacteria; c__Gammaproteobacteria; o__Steroidobacterales; f__Woeseiaceae; g__Woeseia; s__unclassified_Woeseia
ASV116	66	96	49	58	9	1	0	0	0	0	0	0	0	0	0	0	0	0	1	0	0	0	0	0	k__Bacteria; p__unclassified_Bacteria; c__unclassified_Bacteria; o__unclassified_Bacteria; f__unclassified_Bacteria; g__unclassified_Bacteria; s__unclassified_Bacteria
ASV117	65	98	64	41	0	6	15	0	0	0	0	0	0	0	0	0	0	0	0	3	0	0	0	0	k__Bacteria; p__unclassified_Bacteria; c__unclassified_Bacteria; o__unclassified_Bacteria; f__unclassified_Bacteria; g__unclassified_Bacteria; s__unclassified_Bacteria
ASV118	65	54	29	54	0	0	0	0	37	21	18	0	0	0	0	0	0	0	0	0	0	0	0	0	k__Bacteria; p__Proteobacteria; c__Alphaproteobacteria; o__Kiloniellales; f__Kiloniellaceae; g__unclassified_Kiloniellaceae; s__uncultured_Rhodospirillaceae_bacterium
ASV119	64	109	49	73	0	0	0	0	0	2	0	0	0	0	0	0	0	0	0	0	0	0	0	0	k__Bacteria; p__Gemmatimonadota; c__Gemmatimonadetes; o__Gemmatimonadales; f__Gemmatimonadaceae; g__unclassified_Gemmatimonadaceae; s__unclassified_Gemmatimonadaceae
ASV120	64	134	88	119	64	19	23	0	0	0	0	0	0	0	0	0	0	0	0	0	0	0	0	0	k__Bacteria; p__Proteobacteria; c__Alphaproteobacteria; o__Defluviicoccales; f__unclassified_Defluviicoccales; g__unclassified_Defluviicoccales; s__unclassified_Defluviicoccales
ASV121	64	84	63	94	5	17	18	0	0	0	0	0	0	0	0	0	0	0	0	0	0	0	0	0	k__Bacteria; p__Chloroflexi; c__Anaerolineae; o__Ardenticatenales; f__unclassified_Ardenticatenales; g__unclassified_Ardenticatenales; s__unclassified_Ardenticatenales
ASV122	64	63	56	61	0	0	0	0	0	0	0	0	0	0	0	0	0	0	0	0	0	0	0	0	k__Bacteria; p__Proteobacteria; c__Gammaproteobacteria; o__Nitrosococcales; f__Nitrosococcaceae; g__AqS1; s__unclassified_AqS1
ASV123	63	88	70	92	0	0	0	0	0	0	0	0	0	0	0	0	0	0	0	0	0	0	0	0	k__Bacteria; p__Proteobacteria; c__Gammaproteobacteria; o__Steroidobacterales; f__Woeseiaceae; g__Woeseia; s__unclassified_Woeseia
ASV124	62	60	63	74	0	10	19	0	4	0	1	0	0	0	0	0	0	0	0	1	0	0	0	0	k__Bacteria; p__unclassified_Bacteria; c__unclassified_Bacteria; o__unclassified_Bacteria; f__unclassified_Bacteria; g__unclassified_Bacteria; s__unclassified_Bacteria
ASV125	62	96	51	86	0	0	0	0	0	0	0	0	0	0	0	0	0	0	0	0	0	0	0	0	k__Bacteria; p__Nitrospirota; c__Nitrospiria; o__Nitrospirales; f__Nitrospiraceae; g__Nitrospira; s__unclassified_Nitrospira
ASV126	62	42	44	53	15	67	10	0	10	12	5	5	0	0	0	0	0	0	0	0	0	0	0	0	k__Bacteria; p__Bacteroidota; c__Bacteroidia; o__Cytophagales; f__Cyclobacteriaceae; g__unclassified_Cyclobacteriaceae; s__uncultured_Bacteroidetes_Chlorobi_group_bacterium
ASV127	61	97	64	106	0	0	0	0	0	0	0	0	0	0	0	0	0	0	0	0	0	0	0	0	k__Bacteria; p__Proteobacteria; c__Gammaproteobacteria; o__Nitrosococcales; f__Nitrosococcaceae; g__AqS1; s__unclassified_AqS1
ASV128	61	55	27	48	0	0	0	0	0	0	0	0	0	0	0	0	0	0	0	0	0	0	0	0	k__Bacteria; p__Patescibacteria; c__Parcubacteria; o__Candidatus_Yanofskybacteria; f__unclassified_Candidatus_Yanofskybacteria; g__unclassified_Candidatus_Yanofskybacteria; s__unclassified_Candidatus_Yanofskybacteria
ASV129	61	32	15	33	0	35	0	0	14	124	75	16	0	0	1	0	0	0	0	0	0	0	0	0	k__Bacteria; p__Proteobacteria; c__Gammaproteobacteria; o__Pseudomonadales; f__Microbulbiferaceae; g__Microbulbifer; s__Microbulbifer_aggregans
ASV130	60	91	36	80	0	0	0	0	0	0	0	0	0	0	0	0	0	0	0	0	0	0	0	0	k__Bacteria; p__Proteobacteria; c__Gammaproteobacteria; o__BD7_8; f__unclassified_BD7_8; g__unclassified_BD7_8; s__unclassified_BD7_8
ASV131	59	13	19	29	377	7	27	166	0	0	0	0	0	0	0	0	0	0	0	0	0	0	0	0	k__Bacteria; p__Planctomycetota; c__Planctomycetes; o__Planctomycetales; f__Rubinisphaeraceae; g__Planctomicrobium; s__unclassified_Planctomicrobium
ASV133	58	0	0	66	0	0	0	0	0	85	58	22	0	0	0	0	62	59	57	39	0	0	0	0	k__Bacteria; p__Proteobacteria; c__Alphaproteobacteria; o__Rhodobacterales; f__Rhodobacteraceae; g__Actibacterium; s__uncultured_Alphaproteobacteria_bacterium
ASV134	57	35	44	29	0	0	4	0	0	0	0	0	0	0	0	0	0	0	0	0	0	0	0	0	k__Bacteria; p__Proteobacteria; c__Gammaproteobacteria; o__AT_s2_59; f__uncultured_gamma_proteobacterium; g__uncultured_gamma_proteobacterium; s__uncultured_gamma_proteobacterium
ASV135	57	74	45	76	97	80	17	0	15	37	32	16	0	0	0	0	0	0	0	4	0	0	0	0	k__Bacteria; p__Proteobacteria; c__Alphaproteobacteria; o__Rhodobacterales; f__Rhodobacteraceae; g__Limibaculum; s__unclassified_Limibaculum
ASV136	57	68	55	70	0	0	0	0	0	0	0	0	0	0	0	0	0	0	0	0	0	0	0	0	k__Bacteria; p__Proteobacteria; c__Alphaproteobacteria; o__Rhodobacterales; f__Rhodobacteraceae; g__Limibaculum; s__unclassified_Limibaculum
ASV137	57	90	47	86	0	0	0	0	8	14	6	0	0	0	0	0	0	0	0	0	0	0	0	0	k__Bacteria; p__Proteobacteria; c__Gammaproteobacteria; o__Pseudomonadales; f__KI89A_clade; g__uncultured_deep_sea_bacterium; s__uncultured_deep_sea_bacterium
ASV138	57	21	29	60	0	0	0	0	64	69	45	129	0	0	0	0	0	0	0	0	0	0	0	0	k__Bacteria; p__Desulfobacterota; c__Desulfobacteria; o__Desulfobacterales; f__Desulfosarcinaceae; g__Sva0081_sediment_group; s__unclassified_Sva0081_sediment_group
ASV139	57	128	87	110	93	25	74	0	0	0	0	0	0	14	0	0	0	0	0	0	0	0	0	0	k__Bacteria; p__Actinobacteriota; c__Acidimicrobiia; o__Actinomarinales; f__unclassified_Actinomarinales; g__unclassified_Actinomarinales; s__unclassified_Actinomarinales
ASV140	57	59	40	60	0	0	0	0	17	0	0	0	0	0	0	0	0	0	0	0	0	0	0	0	k__Bacteria; p__unclassified_Bacteria; c__unclassified_Bacteria; o__unclassified_Bacteria; f__unclassified_Bacteria; g__unclassified_Bacteria; s__unclassified_Bacteria
ASV142	56	94	63	104	0	0	0	0	0	0	0	0	0	0	0	0	0	0	0	0	0	0	0	0	k__Bacteria; p__Proteobacteria; c__Gammaproteobacteria; o__AT_s2_59; f__uncultured_gamma_proteobacterium; g__uncultured_gamma_proteobacterium; s__uncultured_gamma_proteobacterium
ASV143	56	78	45	51	0	0	0	0	44	14	0	14	0	0	0	0	0	0	0	0	0	0	0	0	k__Bacteria; p__Proteobacteria; c__Alphaproteobacteria; o__unclassified_Alphaproteobacteria; f__uncultured_Rhodobacteraceae_bacterium; g__unclassified_Alphaproteobacteria; s__unclassified_Alphaproteobacteria
ASV144	56	75	48	70	0	0	0	0	0	0	0	0	0	0	0	0	0	0	0	0	0	0	0	0	k__Bacteria; p__unclassified_Bacteria; c__unclassified_Bacteria; o__unclassified_Bacteria; f__unclassified_Bacteria; g__unclassified_Bacteria; s__unclassified_Bacteria
ASV145	55	42	57	48	0	0	0	0	0	0	0	0	0	0	0	0	0	0	0	0	0	0	0	0	k__Bacteria; p__Proteobacteria; c__Gammaproteobacteria; o__unclassified_Gammaproteobacteria; f__unclassified_Gammaproteobacteria; g__unclassified_Gammaproteobacteria; s__unclassified_Gammaproteobacteria
ASV146	55	32	80	28	0	0	0	0	0	0	0	0	0	0	0	0	0	0	0	0	0	0	0	0	k__Bacteria; p__Acidobacteriota; c__Thermoanaerobaculia; o__Thermoanaerobaculales; f__Thermoanaerobaculaceae; g__Subgroup_10; s__unclassified_Subgroup_10
ASV147	55	102	89	71	0	0	0	0	0	0	0	0	0	0	0	0	0	0	0	0	0	0	0	0	k__Bacteria; p__unclassified_Bacteria; c__unclassified_Bacteria; o__unclassified_Bacteria; f__unclassified_Bacteria; g__unclassified_Bacteria; s__unclassified_Bacteria
ASV148	54	71	43	55	3	6	18	0	0	4	0	0	0	0	0	0	0	0	0	0	0	0	0	0	k__Bacteria; p__unclassified_Bacteria; c__unclassified_Bacteria; o__unclassified_Bacteria; f__unclassified_Bacteria; g__unclassified_Bacteria; s__unclassified_Bacteria
ASV149	54	44	17	25	0	0	0	0	0	18	12	0	0	0	0	0	0	0	0	0	0	0	0	0	k__Archaea; p__Crenarchaeota; c__Nitrososphaeria; o__Nitrosopumilales; f__Nitrosopumilaceae; g__Candidatus_Nitrosopumilus; s__unclassified_Candidatus_Nitrosopumilus
ASV150	54	59	35	65	0	0	0	0	0	0	0	0	0	0	0	0	0	0	0	0	0	0	0	0	k__Bacteria; p__unclassified_Bacteria; c__unclassified_Bacteria; o__unclassified_Bacteria; f__unclassified_Bacteria; g__unclassified_Bacteria; s__unclassified_Bacteria
ASV151	54	65	76	66	0	0	7	0	0	0	0	0	0	0	0	0	0	0	0	0	0	0	0	0	k__Bacteria; p__Proteobacteria; c__Gammaproteobacteria; o__Gammaproteobacteria_Incertae_Sedis; f__Unknown_Family; g__unclassified_Unknown_Family; s__unclassified_Unknown_Family
ASV152	54	29	18	21	0	0	0	0	24	87	63	0	0	0	0	0	0	0	0	0	0	0	0	0	k__Bacteria; p__Proteobacteria; c__Gammaproteobacteria; o__B2M28; f__uncultured_gamma_proteobacterium; g__uncultured_gamma_proteobacterium; s__uncultured_gamma_proteobacterium
ASV153	54	46	30	21	0	0	0	0	0	53	20	0	0	0	0	0	0	0	0	0	0	0	0	0	k__Bacteria; p__Proteobacteria; c__Gammaproteobacteria; o__Ectothiorhodospirales; f__Ectothiorhodospiraceae; g__Thiogranum; s__unclassified_Thiogranum
ASV154	54	0	0	0	0	25	0	0	0	113	67	37	0	0	0	0	45	0	0	0	0	0	0	0	k__Bacteria; p__Proteobacteria; c__Gammaproteobacteria; o__Gammaproteobacteria_Incertae_Sedis; f__Unknown_Family; g__unclassified_Unknown_Family; s__unclassified_Unknown_Family
ASV155	53	93	90	81	0	0	0	0	0	0	0	0	0	0	0	0	0	0	0	0	0	0	0	0	k__Bacteria; p__Proteobacteria; c__Gammaproteobacteria; o__pItb_vmat_80; f__uncultured_gamma_proteobacterium; g__uncultured_gamma_proteobacterium; s__uncultured_gamma_proteobacterium
ASV156	53	48	46	49	0	4	9	0	0	0	0	0	0	0	0	0	0	0	0	0	0	0	0	0	k__Bacteria; p__unclassified_Bacteria; c__unclassified_Bacteria; o__unclassified_Bacteria; f__unclassified_Bacteria; g__unclassified_Bacteria; s__unclassified_Bacteria
ASV157	53	29	0	50	133	321	372	0	41	209	119	52	0	0	0	0	0	0	20	0	0	0	0	0	k__Bacteria; p__Bacteroidota; c__Bacteroidia; o__Flavobacteriales; f__Flavobacteriaceae; g__Actibacter; s__unclassified_Actibacter
ASV158	53	32	33	68	0	0	0	0	0	0	0	0	0	0	0	0	0	0	0	0	0	0	0	0	k__Bacteria; p__Nitrospirota; c__Nitrospiria; o__Nitrospirales; f__Nitrospiraceae; g__Nitrospira; s__unidentified_bacterium_wb1_F07
ASV159	53	58	41	49	0	0	0	0	0	0	0	0	0	0	0	0	0	0	0	0	0	0	0	0	k__Bacteria; p__Chloroflexi; c__Dehalococcoidia; o__SAR202_clade; f__uncultured_Chloroflexi_bacterium; g__uncultured_Chloroflexi_bacterium; s__uncultured_Chloroflexi_bacterium
ASV162	52	0	0	37	57	81	29	0	0	39	42	0	0	0	0	0	0	0	0	0	0	0	0	0	k__Bacteria; p__Proteobacteria; c__Alphaproteobacteria; o__Rhodobacterales; f__Rhodobacteraceae; g__Ruegeria; s__unclassified_Ruegeria
ASV163	52	49	44	46	0	18	38	0	0	8	0	0	0	0	0	0	0	0	0	0	0	0	0	0	k__Bacteria; p__Myxococcota; c__Polyangia; o__Polyangiales; f__Sandaracinaceae; g__unclassified_Sandaracinaceae; s__unclassified_Sandaracinaceae
ASV164	52	69	53	92	0	1	0	0	0	0	0	0	0	0	0	0	0	0	0	0	0	0	0	0	k__Bacteria; p__Proteobacteria; c__Alphaproteobacteria; o__Puniceispirillales; f__uncultured_Rhodospirillales_bacterium; g__uncultured_Rhodospirillales_bacterium; s__uncultured_Rhodospirillales_bacterium
ASV165	52	55	37	36	58	124	185	0	0	0	0	0	210	9	0	0	36	20	27	47	0	0	0	0	k__Bacteria; p__Myxococcota; c__Polyangia; o__Polyangiales; f__Sandaracinaceae; g__unclassified_Sandaracinaceae; s__unclassified_Sandaracinaceae
ASV166	52	0	0	40	0	0	0	0	0	0	0	0	0	0	0	0	0	0	0	0	0	0	0	0	k__Bacteria; p__Proteobacteria; c__Gammaproteobacteria; o__Steroidobacterales; f__Woeseiaceae; g__Woeseia; s__unclassified_Woeseia
ASV167	51	65	56	47	0	0	0	0	0	0	0	0	0	0	0	0	0	0	0	0	0	0	0	0	k__Bacteria; p__unclassified_Bacteria; c__unclassified_Bacteria; o__unclassified_Bacteria; f__unclassified_Bacteria; g__unclassified_Bacteria; s__unclassified_Bacteria
ASV168	51	47	41	47	0	0	0	0	0	0	8	0	0	0	0	0	0	0	0	0	0	0	0	0	k__Bacteria; p__unclassified_Bacteria; c__unclassified_Bacteria; o__unclassified_Bacteria; f__unclassified_Bacteria; g__unclassified_Bacteria; s__unclassified_Bacteria
ASV169	51	46	35	89	0	0	0	0	0	0	0	0	0	0	0	0	0	0	0	0	0	0	0	0	k__Bacteria; p__Proteobacteria; c__Gammaproteobacteria; o__EPR3968_O8a_Bc78; f__uncultured_gamma_proteobacterium; g__uncultured_gamma_proteobacterium; s__uncultured_gamma_proteobacterium
ASV170	51	60	39	23	0	0	0	0	0	0	0	0	0	0	0	0	0	0	0	0	0	0	0	0	k__Bacteria; p__unclassified_Bacteria; c__unclassified_Bacteria; o__unclassified_Bacteria; f__unclassified_Bacteria; g__unclassified_Bacteria; s__unclassified_Bacteria
ASV171	51	79	53	83	0	0	38	0	0	0	0	0	0	0	0	0	0	0	0	0	0	0	0	0	k__Bacteria; p__Gemmatimonadota; c__Gemmatimonadetes; o__Gemmatimonadales; f__Gemmatimonadaceae; g__unclassified_Gemmatimonadaceae; s__unclassified_Gemmatimonadaceae
ASV172	51	88	36	50	0	0	0	0	0	0	0	0	0	0	0	0	0	0	0	0	0	0	0	0	k__Bacteria; p__Proteobacteria; c__Alphaproteobacteria; o__Kiloniellales; f__Kiloniellaceae; g__unclassified_Kiloniellaceae; s__uncultured_Rhodospirillaceae_bacterium
ASV173	51	48	0	56	0	0	0	0	0	0	0	0	0	0	0	0	0	0	0	0	0	0	0	0	k__Bacteria; p__Proteobacteria; c__Gammaproteobacteria; o__Steroidobacterales; f__Woeseiaceae; g__Woeseia; s__unclassified_Woeseia
ASV174	50	60	41	69	0	0	0	0	0	63	47	0	0	0	0	0	0	0	0	0	0	0	0	0	k__Bacteria; p__Deferrisomatota; c__Defferrisomatia; o__Defferrisomatales; f__Defferrisomataceae; g__Deferrisoma; s__unclassified_Deferrisoma
ASV175	50	71	43	77	0	1	0	0	0	0	0	0	0	0	0	0	0	0	0	0	0	0	0	0	k__Bacteria; p__Acidobacteriota; c__Thermoanaerobaculia; o__Thermoanaerobaculales; f__Thermoanaerobaculaceae; g__Subgroup_10; s__unclassified_Subgroup_10
ASV176	50	93	43	40	0	0	0	0	0	0	0	0	0	0	0	0	0	0	0	0	0	0	0	0	k__Bacteria; p__Proteobacteria; c__Gammaproteobacteria; o__Enterobacterales; f__Vibrionaceae; g__Photobacterium; s__unclassified_Photobacterium
ASV177	50	0	37	51	0	0	0	0	0	0	0	0	0	0	0	0	0	0	0	0	0	0	0	0	k__Bacteria; p__Desulfobacterota; c__Desulfobulbia; o__Desulfobulbales; f__Desulfobulbaceae; g__unclassified_Desulfobulbaceae; s__unclassified_Desulfobulbaceae
ASV178	49	60	45	90	0	0	0	0	0	0	0	0	0	0	0	0	0	0	0	0	0	0	0	0	k__Bacteria; p__Proteobacteria; c__Alphaproteobacteria; o__Kiloniellales; f__Kiloniellaceae; g__unclassified_Kiloniellaceae; s__uncultured_Rhodospirillaceae_bacterium
ASV179	49	0	6	24	14	74	5	0	4	116	67	12	0	0	0	0	0	0	0	0	0	0	0	0	k__Bacteria; p__Bacteroidota; c__Bacteroidia; o__Flavobacteriales; f__Flavobacteriaceae; g__Gramella; s__unclassified_Gramella
ASV180	49	77	26	30	0	0	1	0	0	0	0	0	0	0	0	0	0	0	0	0	0	0	0	0	k__Bacteria; p__unclassified_Bacteria; c__unclassified_Bacteria; o__unclassified_Bacteria; f__unclassified_Bacteria; g__unclassified_Bacteria; s__unclassified_Bacteria
ASV181	49	44	30	46	0	22	31	0	0	8	6	0	0	0	0	0	0	0	0	0	0	0	0	0	k__Bacteria; p__Myxococcota; c__Polyangia; o__Polyangiales; f__Sandaracinaceae; g__unclassified_Sandaracinaceae; s__uncultured_delta_proteobacterium
ASV182	49	58	52	60	0	0	0	0	0	0	0	0	0	0	0	0	0	0	0	0	0	0	0	0	k__Bacteria; p__Proteobacteria; c__Alphaproteobacteria; o__Rhizobiales; f__KF_JG30_B3; g__unclassified_KF_JG30_B3; s__unclassified_KF_JG30_B3
ASV183	49	38	28	23	0	0	0	0	0	36	31	0	0	0	0	0	0	0	0	0	0	0	0	0	k__Bacteria; p__Desulfobacterota; c__Desulfuromonadia; o__Desulfuromonadales; f__Sva1033; g__unclassified_Sva1033; s__unclassified_Sva1033
ASV184	49	0	44	0	0	0	0	0	0	0	0	0	0	0	0	0	0	0	0	0	0	0	0	0	k__Bacteria; p__Acidobacteriota; c__Vicinamibacteria; o__Subgroup_17; f__unclassified_Subgroup_17; g__unclassified_Subgroup_17; s__unclassified_Subgroup_17
ASV185	49	38	21	31	0	0	0	0	0	0	0	0	0	0	0	0	0	0	0	0	0	0	0	0	k__Bacteria; p__unclassified_Bacteria; c__unclassified_Bacteria; o__unclassified_Bacteria; f__unclassified_Bacteria; g__unclassified_Bacteria; s__unclassified_Bacteria
ASV186	48	44	32	39	0	0	0	0	0	0	0	0	0	0	0	0	0	0	0	0	0	0	0	0	k__Bacteria; p__Proteobacteria; c__Gammaproteobacteria; o__Gammaproteobacteria_Incertae_Sedis; f__Unknown_Family; g__unclassified_Unknown_Family; s__unclassified_Unknown_Family
ASV187	48	47	37	31	0	0	0	0	0	0	0	0	0	0	0	0	0	0	0	0	0	0	0	0	k__Bacteria; p__Proteobacteria; c__Gammaproteobacteria; o__Steroidobacterales; f__Woeseiaceae; g__Woeseia; s__unclassified_Woeseia
ASV188	48	0	43	53	0	0	0	0	0	0	0	0	0	0	0	0	0	0	0	0	0	0	0	0	k__Bacteria; p__Chloroflexi; c__Dehalococcoidia; o__SAR202_clade; f__uncultured_Chloroflexi_bacterium; g__uncultured_Chloroflexi_bacterium; s__uncultured_Chloroflexi_bacterium
ASV189	47	0	0	45	25	42	0	0	0	0	0	0	0	0	0	0	0	0	0	0	0	0	0	0	k__Bacteria; p__Bacteroidota; c__Bacteroidia; o__Flavobacteriales; f__Flavobacteriaceae; g__Hoppeia; s__Flavobacteriaceae_bacterium_MAR_2010_188
ASV190	47	25	30	38	112	0	12	194	0	0	0	0	30	35	65	0	0	0	0	2	0	0	0	0	k__Bacteria; p__Planctomycetota; c__Planctomycetes; o__Pirellulales; f__Pirellulaceae; g__Pir4_lineage; s__unclassified_Pir4_lineage
ASV191	47	47	14	25	0	0	0	0	77	0	0	214	0	0	0	0	0	0	0	0	0	0	0	0	k__Bacteria; p__Desulfobacterota; c__Desulfobacteria; o__Desulfobacterales; f__Desulfosarcinaceae; g__Sva0081_sediment_group; s__unclassified_Sva0081_sediment_group
ASV192	47	44	43	47	7	0	0	0	0	0	0	0	0	0	0	0	0	0	0	0	0	0	0	0	k__Bacteria; p__Firmicutes; c__Clostridia; o__unclassified_Clostridia; f__unclassified_Clostridia; g__unclassified_Clostridia; s__unclassified_Clostridia
ASV193	47	67	0	54	88	30	34	0	0	0	0	0	25	64	124	0	0	0	0	0	0	0	0	0	k__Bacteria; p__Chloroflexi; c__Anaerolineae; o__Ardenticatenales; f__unclassified_Ardenticatenales; g__uncultured_Bellilinea_sp.; s__unclassified_Ardenticatenales
ASV194	46	59	46	64	70	17	45	0	0	0	5	5	0	0	0	0	0	0	0	0	0	0	0	0	k__Bacteria; p__Proteobacteria; c__Alphaproteobacteria; o__Kiloniellales; f__Kiloniellaceae; g__unclassified_Kiloniellaceae; s__unclassified_Kiloniellaceae
ASV195	46	30	27	53	0	0	0	0	0	0	0	0	0	0	0	0	0	0	0	0	0	0	0	0	k__Bacteria; p__Proteobacteria; c__Alphaproteobacteria; o__Kiloniellales; f__Kiloniellaceae; g__unclassified_Kiloniellaceae; s__unclassified_Kiloniellaceae
ASV196	46	36	33	36	0	0	0	0	0	0	0	0	0	0	0	0	0	0	0	0	0	0	0	0	k__Bacteria; p__unclassified_Bacteria; c__unclassified_Bacteria; o__unclassified_Bacteria; f__unclassified_Bacteria; g__unclassified_Bacteria; s__unclassified_Bacteria
ASV197	46	17	14	20	0	0	0	0	0	3	0	0	0	0	0	0	0	0	0	0	0	0	0	0	k__Bacteria; p__Bacteroidota; c__Bacteroidia; o__Flavobacteriales; f__Flavobacteriaceae; g__Tenacibaculum; s__unclassified_Tenacibaculum
ASV198	46	66	65	66	0	0	9	0	0	0	0	0	0	0	0	0	0	0	0	0	0	0	0	0	k__Bacteria; p__Sumerlaeota; c__Sumerlaeia; o__Sumerlaeales; f__Sumerlaeaceae; g__Sumerlaea; s__unclassified_Sumerlaea
ASV199	46	0	34	30	0	0	0	0	0	0	0	0	0	0	0	0	0	0	0	0	0	0	0	0	k__Bacteria; p__Proteobacteria; c__Alphaproteobacteria; o__Rhodobacterales; f__Rhodobacteraceae; g__Ruegeria; s__unclassified_Ruegeria
ASV200	45	33	36	54	0	0	0	0	0	0	0	0	0	0	0	0	0	0	0	0	0	0	0	0	k__Bacteria; p__Gemmatimonadota; c__Gemmatimonadetes; o__Gemmatimonadales; f__Gemmatimonadaceae; g__unclassified_Gemmatimonadaceae; s__uncultured_actinobacterium
ASV201	45	16	41	18	0	0	1	0	0	0	0	0	0	0	0	0	0	0	0	0	0	0	0	0	k__Bacteria; p__Acidobacteriota; c__Thermoanaerobaculia; o__Thermoanaerobaculales; f__Thermoanaerobaculaceae; g__Subgroup_10; s__unclassified_Subgroup_10
ASV202	45	54	23	28	0	16	16	0	37	57	45	0	0	16	0	0	28	42	18	34	0	0	0	0	k__Bacteria; p__Firmicutes; c__Clostridia; o__Lachnospirales; f__Lachnospiraceae; g__unclassified_Lachnospiraceae; s__unclassified_Lachnospiraceae
ASV204	45	55	23	46	0	0	0	0	0	0	0	0	0	0	0	0	0	0	0	0	0	0	0	0	k__Bacteria; p__Proteobacteria; c__Alphaproteobacteria; o__Kiloniellales; f__Kiloniellaceae; g__unclassified_Kiloniellaceae; s__unclassified_Kiloniellaceae
ASV205	45	46	0	15	0	0	0	0	0	0	0	0	0	0	0	0	0	0	0	0	0	0	0	0	k__Bacteria; p__Proteobacteria; c__Gammaproteobacteria; o__Pseudomonadales; f__KI89A_clade; g__unclassified_KI89A_clade; s__unclassified_KI89A_clade
ASV206	45	45	0	35	0	0	0	0	0	0	0	0	0	0	0	0	0	0	0	0	0	0	0	0	k__Bacteria; p__Proteobacteria; c__Gammaproteobacteria; o__Steroidobacterales; f__Woeseiaceae; g__Woeseia; s__unclassified_Woeseia
ASV207	45	42	21	52	0	0	0	0	0	0	0	0	0	0	0	0	0	0	0	0	0	0	0	0	k__Bacteria; p__Proteobacteria; c__Gammaproteobacteria; o__Steroidobacterales; f__Woeseiaceae; g__Woeseia; s__unclassified_Woeseia
ASV208	45	0	21	0	235	0	90	83	0	29	0	0	0	0	0	0	0	0	0	0	73	0	0	0	k__Bacteria; p__Planctomycetota; c__Planctomycetes; o__Pirellulales; f__Pirellulaceae; g__Rubripirellula; s__unclassified_Rubripirellula
ASV210	44	49	32	54	42	21	27	0	0	0	6	0	0	0	0	0	0	0	0	0	0	0	0	0	k__Bacteria; p__Chloroflexi; c__Anaerolineae; o__Anaerolineales; f__Anaerolineaceae; g__unclassified_Anaerolineaceae; s__unclassified_Anaerolineaceae
ASV211	44	44	32	53	0	0	0	0	0	10	0	0	0	0	0	0	0	0	0	0	0	0	0	0	k__Bacteria; p__unclassified_Bacteria; c__unclassified_Bacteria; o__unclassified_Bacteria; f__unclassified_Bacteria; g__unclassified_Bacteria; s__unclassified_Bacteria
ASV212	44	44	25	59	15	133	15	0	0	30	40	5	0	0	0	0	3	0	0	0	0	0	0	0	k__Bacteria; p__Proteobacteria; c__Alphaproteobacteria; o__Rhodobacterales; f__Rhodobacteraceae; g__unclassified_Rhodobacteraceae; s__unclassified_Rhodobacteraceae
ASV213	44	62	27	33	0	6	11	0	0	0	0	0	0	0	0	0	0	0	0	0	0	0	0	0	k__Bacteria; p__Proteobacteria; c__Gammaproteobacteria; o__AT_s2_59; f__unclassified_AT_s2_59; g__unclassified_AT_s2_59; s__unclassified_AT_s2_59
ASV214	44	64	64	79	0	0	0	0	0	0	0	0	0	0	0	0	0	0	0	0	0	0	0	0	k__Bacteria; p__Proteobacteria; c__Gammaproteobacteria; o__Nitrosococcales; f__Nitrosococcaceae; g__unclassified_Nitrosococcaceae; s__unclassified_Nitrosococcaceae
ASV215	44	67	50	81	0	0	0	0	0	12	0	0	0	0	0	0	0	0	0	0	0	0	0	0	k__Bacteria; p__Proteobacteria; c__Gammaproteobacteria; o__Nitrosococcales; f__Nitrosococcaceae; g__AqS1; s__unclassified_AqS1
ASV216	44	0	0	38	0	11	0	0	273	212	267	419	0	0	0	0	0	55	0	66	0	0	0	0	k__Bacteria; p__Desulfobacterota; c__Desulfobacteria; o__Desulfobacterales; f__Desulfosarcinaceae; g__Sva0081_sediment_group; s__unclassified_Sva0081_sediment_group
ASV217	43	42	27	40	0	0	0	0	0	0	0	0	0	0	0	0	0	0	0	0	0	0	0	0	k__Bacteria; p__Bacteroidota; c__Bacteroidia; o__Chitinophagales; f__Saprospiraceae; g__Portibacter; s__unclassified_Portibacter
ASV218	43	10	17	20	31	50	9	0	0	3	0	4	0	0	0	0	0	0	0	0	0	0	0	0	k__Bacteria; p__Proteobacteria; c__Gammaproteobacteria; o__Gammaproteobacteria_Incertae_Sedis; f__Unknown_Family; g__unclassified_Unknown_Family; s__unclassified_Unknown_Family
ASV219	43	75	32	39	0	0	0	0	0	0	0	0	0	0	0	0	0	0	0	0	0	0	0	0	k__Bacteria; p__Proteobacteria; c__Gammaproteobacteria; o__Tenderiales; f__Tenderiaceae; g__Candidatus_Tenderia; s__unclassified_Candidatus_Tenderia
ASV220	43	29	30	23	0	0	0	0	0	0	0	0	0	0	0	0	0	0	0	0	0	0	0	0	k__Bacteria; p__unclassified_Bacteria; c__unclassified_Bacteria; o__unclassified_Bacteria; f__unclassified_Bacteria; g__unclassified_Bacteria; s__unclassified_Bacteria
ASV221	43	24	0	0	634	48	100	870	0	18	0	0	329	111	95	0	0	0	28	19	471	547	225	307	k__Bacteria; p__Planctomycetota; c__Planctomycetes; o__Pirellulales; f__Pirellulaceae; g__Blastopirellula; s__unclassified_Blastopirellula
ASV222	42	64	25	33	0	0	3	0	0	0	0	0	0	0	0	0	0	0	0	0	0	0	0	0	k__Bacteria; p__Proteobacteria; c__Alphaproteobacteria; o__unclassified_Alphaproteobacteria; f__unclassified_Alphaproteobacteria; g__unclassified_Alphaproteobacteria; s__unclassified_Alphaproteobacteria
ASV223	42	34	13	11	0	0	0	0	35	100	47	14	0	0	0	0	0	0	0	0	0	0	0	0	k__Bacteria; p__Proteobacteria; c__Gammaproteobacteria; o__B2M28; f__uncultured_gamma_proteobacterium; g__uncultured_gamma_proteobacterium; s__uncultured_gamma_proteobacterium
ASV224	42	43	22	35	0	0	4	0	0	0	0	0	0	0	0	0	0	1	0	0	0	0	0	0	k__Bacteria; p__Bacteroidota; c__Rhodothermia; o__Rhodothermales; f__Rhodothermaceae; g__unclassified_Rhodothermaceae; s__unclassified_Rhodothermaceae
ASV225	42	46	32	35	0	0	0	0	0	0	0	0	0	0	0	0	0	0	0	0	0	0	0	0	k__Bacteria; p__Proteobacteria; c__Gammaproteobacteria; o__Gammaproteobacteria_Incertae_Sedis; f__Unknown_Family; g__unclassified_Unknown_Family; s__unclassified_Unknown_Family
ASV226	42	64	36	47	0	0	0	0	0	0	0	0	0	0	0	0	0	0	0	0	0	0	0	0	k__Bacteria; p__Actinobacteriota; c__Acidimicrobiia; o__Microtrichales; f__Microtrichaceae; g__Sva0996_marine_group; s__unidentified_bacterium_wb1_P06
ASV227	42	40	29	28	0	0	8	0	0	0	0	0	0	0	0	0	0	0	0	0	0	0	0	0	k__Bacteria; p__Dadabacteria; c__Dadabacteriia; o__Dadabacteriales; f__uncultured_candidate_division_SBR1093_bacterium; g__uncultured_candidate_division_SBR1093_bacterium; s__uncultured_candidate_division_SBR1093_bacterium
ASV228	42	0	38	0	0	115	123	274	43	60	98	82	296	82	0	0	13	0	13	0	54	0	0	0	k__Bacteria; p__Desulfobacterota; c__Desulfobulbia; o__Desulfobulbales; f__Desulfocapsaceae; g__unclassified_Desulfocapsaceae; s__unclassified_Desulfocapsaceae
ASV229	42	54	20	55	0	0	15	0	0	0	0	0	0	0	0	0	0	0	0	0	0	0	0	0	k__Bacteria; p__unclassified_Bacteria; c__unclassified_Bacteria; o__unclassified_Bacteria; f__unclassified_Bacteria; g__unclassified_Bacteria; s__unclassified_Bacteria
ASV231	42	28	61	46	0	22	0	0	0	47	35	0	0	0	0	0	0	0	0	0	0	0	0	0	k__Bacteria; p__Proteobacteria; c__Gammaproteobacteria; o__Steroidobacterales; f__Woeseiaceae; g__Woeseia; s__unclassified_Woeseia
ASV232	42	0	0	0	0	40	0	0	0	0	55	0	0	0	0	0	0	0	0	0	0	0	0	0	k__Bacteria; p__Proteobacteria; c__Alphaproteobacteria; o__Rhodobacterales; f__Rhodobacteraceae; g__unclassified_Rhodobacteraceae; s__unclassified_Rhodobacteraceae
ASV233	41	57	38	43	0	26	0	0	0	0	0	0	0	0	0	0	0	0	0	0	0	0	0	0	k__Bacteria; p__Proteobacteria; c__Alphaproteobacteria; o__Rhodobacterales; f__Rhodobacteraceae; g__unclassified_Rhodobacteraceae; s__unclassified_Rhodobacteraceae
ASV234	41	52	42	45	0	0	0	0	0	0	0	0	0	0	0	0	0	0	0	0	0	0	0	0	k__Bacteria; p__Acidobacteriota; c__Thermoanaerobaculia; o__Thermoanaerobaculales; f__Thermoanaerobaculaceae; g__Subgroup_10; s__unclassified_Subgroup_10
ASV235	41	53	43	38	0	0	0	0	0	0	0	0	0	0	0	0	0	0	0	0	0	0	0	0	k__Bacteria; p__Gemmatimonadota; c__Gemmatimonadetes; o__Gemmatimonadales; f__Gemmatimonadaceae; g__unclassified_Gemmatimonadaceae; s__unclassified_Gemmatimonadaceae
ASV236	41	29	24	31	0	33	0	0	0	0	0	0	0	0	0	0	0	0	0	0	0	0	0	0	k__Bacteria; p__Acidobacteriota; c__Blastocatellia; o__Blastocatellales; f__Blastocatellaceae; g__unclassified_Blastocatellaceae; s__unclassified_Blastocatellaceae
ASV237	41	120	49	93	6	7	23	0	0	0	0	0	0	0	0	0	2	0	0	0	0	0	0	0	k__Bacteria; p__unclassified_Bacteria; c__unclassified_Bacteria; o__unclassified_Bacteria; f__unclassified_Bacteria; g__unclassified_Bacteria; s__unclassified_Bacteria
ASV238	41	55	47	45	0	0	0	0	0	0	0	0	0	0	0	0	0	0	0	0	0	0	0	0	k__Bacteria; p__Proteobacteria; c__Gammaproteobacteria; o__Thiotrichales; f__Thiotrichaceae; g__unclassified_Thiotrichaceae; s__uncultured_sediment_bacterium
ASV239	41	48	37	67	0	0	0	0	0	0	0	0	0	0	0	0	0	0	0	0	0	0	0	0	k__Bacteria; p__Calditrichota; c__Calditrichia; o__Calditrichales; f__Calditrichaceae; g__Calorithrix; s__unidentified_bacterium_wb1_A09
ASV240	41	9	9	25	37	57	0	0	0	13	0	0	0	0	0	0	0	0	0	0	0	0	0	0	k__Bacteria; p__Bacteroidota; c__Rhodothermia; o__Rhodothermales; f__Rhodothermaceae; g__unclassified_Rhodothermaceae; s__unclassified_Rhodothermaceae
ASV241	41	0	36	36	0	0	0	0	0	0	0	0	0	0	0	0	0	0	0	0	0	0	0	0	k__Bacteria; p__Proteobacteria; c__Gammaproteobacteria; o__EPR3968_O8a_Bc78; f__uncultured_gamma_proteobacterium; g__uncultured_gamma_proteobacterium; s__uncultured_gamma_proteobacterium
ASV242	41	58	30	40	0	0	0	0	0	0	0	0	0	0	0	0	0	0	0	0	0	0	0	0	k__Bacteria; p__Proteobacteria; c__Gammaproteobacteria; o__EPR3968_O8a_Bc78; f__uncultured_gamma_proteobacterium; g__uncultured_gamma_proteobacterium; s__uncultured_gamma_proteobacterium
ASV243	41	61	78	39	0	0	0	0	0	0	0	0	0	0	0	0	0	0	0	0	0	0	0	0	k__Bacteria; p__unclassified_Bacteria; c__unclassified_Bacteria; o__unclassified_Bacteria; f__unclassified_Bacteria; g__unclassified_Bacteria; s__unclassified_Bacteria
ASV244	41	66	46	37	0	0	0	0	0	0	0	0	0	0	0	0	0	0	0	0	0	0	0	0	k__Bacteria; p__Chloroflexi; c__unclassified_Chloroflexi; o__unclassified_Chloroflexi; f__unclassified_Chloroflexi; g__unclassified_Chloroflexi; s__unclassified_Chloroflexi
ASV245	41	36	37	53	0	0	0	0	0	0	0	0	0	0	0	0	0	0	0	0	0	0	0	0	k__Bacteria; p__Chloroflexi; c__Dehalococcoidia; o__unclassified_Dehalococcoidia; f__unclassified_Dehalococcoidia; g__unclassified_Dehalococcoidia; s__unclassified_Dehalococcoidia
ASV246	41	68	31	23	0	0	0	0	0	0	0	0	0	0	0	0	0	0	0	0	0	0	0	0	k__Bacteria; p__Actinobacteriota; c__Acidimicrobiia; o__Actinomarinales; f__unclassified_Actinomarinales; g__unclassified_Actinomarinales; s__unclassified_Actinomarinales
ASV247	41	28	0	34	0	0	0	0	0	70	39	0	0	0	0	0	0	0	0	0	0	0	0	0	k__Bacteria; p__Proteobacteria; c__Gammaproteobacteria; o__Steroidobacterales; f__Woeseiaceae; g__Woeseia; s__unclassified_Woeseia
ASV248	40	0	8	23	23	136	15	0	34	232	126	46	0	0	0	0	0	5	0	0	0	0	0	0	k__Bacteria; p__Bacteroidota; c__Bacteroidia; o__Flavobacteriales; f__Flavobacteriaceae; g__Robiginitalea; s__uncultured_Bacteroidetes_bacterium
ASV249	40	25	24	29	25	0	28	0	0	0	0	0	0	0	0	0	0	0	0	0	0	0	0	0	k__Bacteria; p__unclassified_Bacteria; c__unclassified_Bacteria; o__unclassified_Bacteria; f__unclassified_Bacteria; g__unclassified_Bacteria; s__unclassified_Bacteria
ASV250	40	61	39	26	222	51	102	0	0	0	0	0	0	0	0	0	0	0	0	0	0	0	0	0	k__Bacteria; p__Actinobacteriota; c__Acidimicrobiia; o__Microtrichales; f__Microtrichaceae; g__Sva0996_marine_group; s__unclassified_Sva0996_marine_group
ASV251	40	41	18	29	0	12	0	0	0	15	0	0	0	0	0	0	0	0	0	0	0	0	0	0	k__Bacteria; p__Verrucomicrobiota; c__Verrucomicrobiae; o__Verrucomicrobiales; f__DEV007; g__unclassified_DEV007; s__unclassified_DEV007
ASV252	40	21	38	36	0	0	0	0	0	0	0	0	0	0	0	0	0	0	0	0	0	0	0	0	k__Bacteria; p__Gemmatimonadota; c__Gemmatimonadetes; o__Gemmatimonadales; f__Gemmatimonadaceae; g__unclassified_Gemmatimonadaceae; s__unclassified_Gemmatimonadaceae
ASV253	40	40	31	44	91	72	188	0	41	92	70	66	179	297	335	386	91	107	80	72	134	95	73	180	k__Bacteria; p__Proteobacteria; c__Alphaproteobacteria; o__Rhizobiales; f__Methyloligellaceae; g__Methyloceanibacter; s__unclassified_Methyloceanibacter
ASV254	40	0	0	21	29	81	5	0	0	0	0	0	0	0	0	0	0	0	0	0	0	0	0	0	k__Bacteria; p__Proteobacteria; c__Alphaproteobacteria; o__Sphingomonadales; f__Sphingomonadaceae; g__Sphingomicrobium; s__Sphingomicrobium_marinum
ASV255	39	51	36	37	0	0	0	0	0	0	0	0	0	0	0	0	0	0	0	0	0	0	0	0	k__Bacteria; p__Proteobacteria; c__Gammaproteobacteria; o__EPR3968_O8a_Bc78; f__uncultured_gamma_proteobacterium; g__uncultured_gamma_proteobacterium; s__uncultured_gamma_proteobacterium
ASV256	39	35	25	48	0	0	0	0	0	0	0	0	0	0	0	0	0	0	0	0	0	0	0	0	k__Bacteria; p__Proteobacteria; c__Gammaproteobacteria; o__Gammaproteobacteria_Incertae_Sedis; f__Unknown_Family; g__unclassified_Unknown_Family; s__unclassified_Unknown_Family
ASV257	39	0	0	49	0	0	0	0	11	70	257	0	0	0	0	0	2	9	13	0	0	0	0	0	k__Bacteria; p__Desulfobacterota; c__Desulfobulbia; o__Desulfobulbales; f__Desulfocapsaceae; g__unclassified_Desulfocapsaceae; s__unclassified_Desulfocapsaceae
ASV258	39	52	34	39	0	0	0	0	0	0	0	0	0	0	0	0	0	0	0	0	0	0	0	0	k__Bacteria; p__Acidobacteriota; c__Vicinamibacteria; o__Vicinamibacterales; f__unclassified_Vicinamibacterales; g__unclassified_Vicinamibacterales; s__unclassified_Vicinamibacterales
ASV259	39	57	21	28	0	2	0	0	26	15	0	0	0	0	0	0	0	0	0	0	0	0	0	0	k__Bacteria; p__Proteobacteria; c__Alphaproteobacteria; o__Defluviicoccales; f__Defluviicoccaceae; g__Defluviicoccus; s__uncultured_Alphaproteobacteria_bacterium
ASV260	39	50	31	49	0	0	0	0	0	0	0	0	0	0	0	0	4	0	0	0	0	0	0	0	k__Bacteria; p__Proteobacteria; c__Alphaproteobacteria; o__Rhizobiales; f__Rhizobiales_Incertae_Sedis; g__Bauldia; s__unclassified_Bauldia
ASV261	39	92	27	45	90	42	51	0	0	0	0	0	0	0	0	0	0	0	0	0	0	0	0	0	k__Bacteria; p__Actinobacteriota; c__Acidimicrobiia; o__Microtrichales; f__Ilumatobacteraceae; g__Ilumatobacter; s__unclassified_Ilumatobacter
ASV262	39	7	0	21	0	10	1	0	0	0	0	0	0	0	0	0	0	0	0	0	0	0	0	0	k__Bacteria; p__Proteobacteria; c__Gammaproteobacteria; o__Pseudomonadales; f__Nitrincolaceae; g__unclassified_Nitrincolaceae; s__unclassified_Nitrincolaceae
ASV263	39	0	35	45	0	0	0	0	0	0	0	0	0	0	0	0	0	0	0	0	0	0	0	0	k__Bacteria; p__Myxococcota; c__Polyangia; o__Nannocystales; f__Nannocystaceae; g__Nannocystis; s__unclassified_Nannocystis
ASV266	38	16	0	29	173	63	13	0	0	13	9	15	0	0	0	0	0	0	0	0	0	0	0	0	k__Bacteria; p__Proteobacteria; c__Alphaproteobacteria; o__Rhodobacterales; f__Rhodobacteraceae; g__unclassified_Rhodobacteraceae; s__unclassified_Rhodobacteraceae
ASV267	38	12	12	36	0	0	0	0	0	0	0	0	0	0	0	0	0	0	0	0	0	0	0	0	k__Bacteria; p__Latescibacterota; c__Latescibacteria; o__Latescibacterales; f__Latescibacteraceae; g__unclassified_Latescibacteraceae; s__unclassified_Latescibacteraceae
ASV268	38	44	31	42	0	4	9	0	0	17	0	0	0	0	0	0	0	0	0	0	0	0	0	0	k__Bacteria; p__unclassified_Bacteria; c__unclassified_Bacteria; o__unclassified_Bacteria; f__unclassified_Bacteria; g__unclassified_Bacteria; s__unclassified_Bacteria
ASV269	38	37	29	42	0	0	0	0	65	205	125	53	0	0	0	0	78	111	54	76	0	0	0	0	k__Bacteria; p__Actinobacteriota; c__Acidimicrobiia; o__Actinomarinales; f__unclassified_Actinomarinales; g__unclassified_Actinomarinales; s__unclassified_Actinomarinales
ASV271	38	31	0	35	7	0	0	0	0	0	0	0	0	0	0	0	0	0	0	0	0	0	0	0	k__Bacteria; p__Proteobacteria; c__Gammaproteobacteria; o__unclassified_Gammaproteobacteria; f__unclassified_Gammaproteobacteria; g__unclassified_Gammaproteobacteria; s__unclassified_Gammaproteobacteria
ASV272	38	76	39	43	281	17	58	0	31	63	38	35	0	0	0	0	0	0	0	0	0	0	0	0	k__Bacteria; p__Proteobacteria; c__Alphaproteobacteria; o__Kiloniellales; f__Kiloniellaceae; g__unclassified_Kiloniellaceae; s__unclassified_Kiloniellaceae
ASV273	38	11	0	13	0	103	0	0	0	38	14	0	0	0	0	0	0	0	0	0	0	0	0	0	k__Bacteria; p__Bacteroidota; c__Bacteroidia; o__Cytophagales; f__Cyclobacteriaceae; g__Fulvivirga; s__uncultured_Bacteroidetes_bacterium
ASV274	38	0	0	33	0	17	27	0	0	0	0	0	0	0	0	0	11	0	0	0	0	0	0	0	k__Bacteria; p__Proteobacteria; c__Gammaproteobacteria; o__Pseudomonadales; f__KI89A_clade; g__unclassified_KI89A_clade; s__unclassified_KI89A_clade
ASV275	37	48	25	34	0	0	1	0	0	0	0	0	0	0	0	0	0	0	0	0	0	0	0	0	k__Bacteria; p__unclassified_Bacteria; c__unclassified_Bacteria; o__unclassified_Bacteria; f__unclassified_Bacteria; g__unclassified_Bacteria; s__unclassified_Bacteria
ASV276	37	36	0	35	0	0	0	0	0	0	0	0	0	0	0	0	0	0	0	0	0	0	0	0	k__Bacteria; p__Planctomycetota; c__Phycisphaerae; o__Phycisphaerales; f__Phycisphaeraceae; g__Urania_1B_19_marine_sediment_group; s__unclassified_Urania_1B_19_marine_sediment_group
ASV277	37	8	6	12	0	83	14	0	8	50	21	15	0	0	0	0	0	0	0	0	0	0	0	0	k__Bacteria; p__Proteobacteria; c__Gammaproteobacteria; o__Pseudomonadales; f__Halieaceae; g__Halioglobus; s__unclassified_Halioglobus
ASV279	37	41	24	50	0	2	0	0	0	24	0	0	0	0	0	0	0	0	0	0	0	0	0	0	k__Bacteria; p__Acidobacteriota; c__Thermoanaerobaculia; o__Thermoanaerobaculales; f__Thermoanaerobaculaceae; g__Subgroup_10; s__unclassified_Subgroup_10
ASV280	37	32	21	34	0	0	0	0	0	0	0	0	0	0	0	0	0	0	0	0	0	0	0	0	k__Bacteria; p__unclassified_Bacteria; c__unclassified_Bacteria; o__unclassified_Bacteria; f__unclassified_Bacteria; g__unclassified_Bacteria; s__unclassified_Bacteria
ASV281	37	0	27	69	0	0	0	0	0	0	0	0	0	0	0	0	0	0	0	0	0	0	0	0	k__Bacteria; p__Calditrichota; c__Calditrichia; o__Calditrichales; f__Calditrichaceae; g__Calorithrix; s__unidentified_bacterium_wb1_A09
ASV282	37	47	33	25	0	16	23	0	29	21	24	0	0	0	0	0	20	28	0	24	0	0	0	0	k__Bacteria; p__Firmicutes; c__Clostridia; o__Christensenellales; f__Christensenellaceae; g__Christensenellaceae_R_7_group; s__unclassified_Christensenellaceae_R_7_group
ASV283	37	30	19	42	0	0	0	0	18	26	22	0	0	0	0	0	31	0	0	45	0	0	0	0	k__Bacteria; p__Chloroflexi; c__Anaerolineae; o__Anaerolineales; f__Anaerolineaceae; g__unclassified_Anaerolineaceae; s__unclassified_Anaerolineaceae
ASV284	37	0	0	25	0	17	0	0	0	0	0	0	0	0	0	0	0	0	0	0	0	0	0	0	k__Bacteria; p__Myxococcota; c__Polyangia; o__Polyangiales; f__Sandaracinaceae; g__unclassified_Sandaracinaceae; s__unclassified_Sandaracinaceae
ASV285	37	62	43	70	0	0	0	0	0	0	0	0	0	0	0	0	0	0	0	0	0	0	0	0	k__Bacteria; p__Proteobacteria; c__Gammaproteobacteria; o__Steroidobacterales; f__Woeseiaceae; g__Woeseia; s__unclassified_Woeseia
ASV286	37	76	34	48	0	0	0	0	0	0	0	0	0	0	0	0	0	0	0	0	0	0	0	0	k__Bacteria; p__Proteobacteria; c__Alphaproteobacteria; o__Rhodobacterales; f__Rhodobacteraceae; g__Limibaculum; s__unclassified_Limibaculum
ASV287	37	46	41	43	0	0	0	0	0	0	1	2	0	0	0	0	0	2	0	0	0	0	0	0	k__Bacteria; p__unclassified_Bacteria; c__unclassified_Bacteria; o__unclassified_Bacteria; f__unclassified_Bacteria; g__unclassified_Bacteria; s__unclassified_Bacteria
ASV288	37	68	15	13	0	0	0	0	8	19	24	9	0	0	0	0	0	0	0	6	0	0	0	0	k__Bacteria; p__Proteobacteria; c__Gammaproteobacteria; o__Tenderiales; f__Tenderiaceae; g__Candidatus_Tenderia; s__unclassified_Candidatus_Tenderia
ASV289	37	52	51	19	0	0	0	0	0	0	0	0	0	0	0	0	0	0	0	0	0	0	0	0	k__Bacteria; p__Proteobacteria; c__Gammaproteobacteria; o__Steroidobacterales; f__Woeseiaceae; g__Woeseia; s__unclassified_Woeseia
ASV290	36	54	16	28	0	0	0	0	0	0	0	0	0	0	0	0	0	0	0	0	0	0	0	0	k__Bacteria; p__Proteobacteria; c__Gammaproteobacteria; o__Diplorickettsiales; f__Diplorickettsiaceae; g__unclassified_Diplorickettsiaceae; s__unclassified_Diplorickettsiaceae
ASV291	36	32	19	26	0	0	1	0	0	0	0	0	0	0	0	0	0	0	0	0	0	0	0	0	k__Bacteria; p__Gemmatimonadota; c__Gemmatimonadetes; o__Gemmatimonadales; f__Gemmatimonadaceae; g__unclassified_Gemmatimonadaceae; s__unclassified_Gemmatimonadaceae
ASV292	36	59	41	48	0	0	0	0	0	0	0	0	0	0	0	0	0	0	0	0	0	0	0	0	k__Bacteria; p__unclassified_Bacteria; c__unclassified_Bacteria; o__unclassified_Bacteria; f__unclassified_Bacteria; g__unclassified_Bacteria; s__unclassified_Bacteria
ASV293	36	31	34	21	0	0	0	0	0	0	0	0	0	0	0	0	0	0	0	0	0	0	0	0	k__Bacteria; p__unclassified_Bacteria; c__unclassified_Bacteria; o__unclassified_Bacteria; f__unclassified_Bacteria; g__unclassified_Bacteria; s__unclassified_Bacteria
ASV294	36	44	23	39	0	8	25	0	0	0	0	0	0	0	0	0	0	0	2	0	0	0	0	0	k__Bacteria; p__Proteobacteria; c__Gammaproteobacteria; o__unclassified_Gammaproteobacteria; f__uncultured_gamma_proteobacterium; g__unclassified_Gammaproteobacteria; s__unclassified_Gammaproteobacteria
ASV295	36	73	51	40	141	32	76	82	0	0	10	0	0	0	0	0	0	0	0	0	0	0	0	0	k__Bacteria; p__Proteobacteria; c__Alphaproteobacteria; o__Rhizobiales; f__Rhizobiaceae; g__Hoeflea; s__unclassified_Hoeflea
ASV296	36	45	77	19	0	0	0	0	0	0	0	0	0	0	0	0	0	0	0	0	0	0	0	0	k__Bacteria; p__Myxococcota; c__Polyangia; o__Haliangiales; f__Haliangiaceae; g__Haliangium; s__unclassified_Haliangium
ASV298	36	0	18	22	0	0	0	0	0	0	0	0	0	0	0	0	0	0	0	0	0	0	0	0	k__Bacteria; p__Calditrichota; c__Calditrichia; o__Calditrichales; f__Calditrichaceae; g__Calorithrix; s__unidentified_bacterium_wb1_A09
ASV299	36	34	19	0	0	0	0	0	0	0	0	0	0	0	0	0	0	0	0	0	0	0	0	0	k__Bacteria; p__Proteobacteria; c__Gammaproteobacteria; o__Gammaproteobacteria_Incertae_Sedis; f__Unknown_Family; g__unclassified_Unknown_Family; s__unclassified_Unknown_Family
ASV300	36	61	32	28	0	0	0	0	21	28	24	16	0	0	0	0	12	4	0	0	0	0	0	0	k__Bacteria; p__Proteobacteria; c__Alphaproteobacteria; o__Kiloniellales; f__Kiloniellaceae; g__unclassified_Kiloniellaceae; s__uncultured_Pelagibius_sp.
ASV301	36	18	18	0	0	20	0	0	26	105	102	42	0	0	0	0	0	0	0	0	0	0	0	0	k__Bacteria; p__Proteobacteria; c__Gammaproteobacteria; o__Gammaproteobacteria_Incertae_Sedis; f__Unknown_Family; g__unclassified_Unknown_Family; s__unclassified_Unknown_Family
ASV302	36	24	18	12	49	25	0	0	0	16	17	0	0	0	0	0	0	0	0	0	0	0	0	0	k__Bacteria; p__Proteobacteria; c__Alphaproteobacteria; o__Rhodobacterales; f__Rhodobacteraceae; g__Silicimonas; s__unclassified_Silicimonas
ASV303	36	35	34	38	0	0	14	0	0	0	0	0	0	0	0	0	0	0	0	0	0	0	0	0	k__Bacteria; p__Proteobacteria; c__Gammaproteobacteria; o__Gammaproteobacteria_Incertae_Sedis; f__Unknown_Family; g__unclassified_Unknown_Family; s__unclassified_Unknown_Family
ASV304	36	40	24	20	0	0	0	0	88	138	115	74	0	0	0	0	29	42	0	49	0	0	0	0	k__Bacteria; p__Proteobacteria; c__Gammaproteobacteria; o__Thiotrichales; f__Thiotrichaceae; g__unclassified_Thiotrichaceae; s__unclassified_Thiotrichaceae
ASV305	35	56	47	59	0	0	0	0	0	0	0	0	0	0	0	0	0	0	0	0	0	0	0	0	k__Bacteria; p__Proteobacteria; c__Gammaproteobacteria; o__EPR3968_O8a_Bc78; f__uncultured_gamma_proteobacterium; g__uncultured_gamma_proteobacterium; s__uncultured_gamma_proteobacterium
ASV306	35	41	24	37	0	0	7	124	0	0	0	0	0	0	0	0	0	0	0	0	0	0	0	0	k__Bacteria; p__Chloroflexi; c__Anaerolineae; o__Anaerolineales; f__Anaerolineaceae; g__unclassified_Anaerolineaceae; s__unclassified_Anaerolineaceae
ASV307	35	29	15	23	0	0	7	0	0	0	0	0	0	0	0	0	0	0	0	0	0	0	0	0	k__Bacteria; p__Proteobacteria; c__Gammaproteobacteria; o__Gammaproteobacteria_Incertae_Sedis; f__Unknown_Family; g__unclassified_Unknown_Family; s__unclassified_Unknown_Family
ASV308	35	23	23	26	0	0	0	0	0	0	0	0	0	0	0	0	0	0	0	0	0	0	0	0	k__Bacteria; p__unclassified_Bacteria; c__unclassified_Bacteria; o__unclassified_Bacteria; f__unclassified_Bacteria; g__unclassified_Bacteria; s__unclassified_Bacteria
ASV309	35	26	21	24	0	0	0	0	0	0	0	0	0	0	0	0	0	0	0	0	0	0	0	0	k__Bacteria; p__Nitrospirota; c__Nitrospiria; o__Nitrospirales; f__Nitrospiraceae; g__Nitrospira; s__unclassified_Nitrospira
ASV310	35	0	0	23	0	0	7	0	0	18	0	0	0	0	0	0	0	0	0	0	0	0	0	0	k__Bacteria; p__Acidobacteriota; c__Thermoanaerobaculia; o__Thermoanaerobaculales; f__Thermoanaerobaculaceae; g__Subgroup_23; s__unclassified_Subgroup_23
ASV311	35	40	0	29	0	0	0	0	0	0	0	0	0	0	0	0	0	0	0	0	0	0	0	0	k__Bacteria; p__Firmicutes; c__unclassified_Firmicutes; o__unclassified_Firmicutes; f__unclassified_Firmicutes; g__unclassified_Firmicutes; s__unclassified_Firmicutes
ASV312	35	15	24	39	0	0	0	0	0	0	0	0	0	0	0	0	0	0	0	0	0	0	0	0	k__Bacteria; p__unclassified_Bacteria; c__unclassified_Bacteria; o__unclassified_Bacteria; f__unclassified_Bacteria; g__unclassified_Bacteria; s__unclassified_Bacteria
ASV313	35	17	10	0	0	23	0	15	0	13	6	0	0	0	0	0	0	0	0	0	0	0	0	0	k__Bacteria; p__Proteobacteria; c__Gammaproteobacteria; o__Pseudomonadales; f__Microbulbiferaceae; g__Microbulbifer; s__unclassified_Microbulbifer
ASV314	35	78	32	41	39	66	55	37	0	0	0	0	0	0	0	0	0	0	0	0	0	0	0	0	k__Bacteria; p__Actinobacteriota; c__Acidimicrobiia; o__Actinomarinales; f__unclassified_Actinomarinales; g__unclassified_Actinomarinales; s__unclassified_Actinomarinales
ASV315	35	0	30	17	0	0	0	0	0	0	0	0	0	0	0	0	0	0	0	0	0	0	0	0	k__Bacteria; p__unclassified_Bacteria; c__unclassified_Bacteria; o__unclassified_Bacteria; f__unclassified_Bacteria; g__unclassified_Bacteria; s__unclassified_Bacteria
ASV316	34	45	42	42	0	0	0	0	0	0	0	0	0	0	0	0	0	0	0	0	0	0	0	0	k__Bacteria; p__unclassified_Bacteria; c__unclassified_Bacteria; o__unclassified_Bacteria; f__unclassified_Bacteria; g__unclassified_Bacteria; s__unclassified_Bacteria
ASV317	34	0	27	32	0	0	11	0	0	0	0	0	0	0	0	0	0	0	0	0	0	0	0	0	k__Bacteria; p__Desulfobacterota; c__Desulfobulbia; o__Desulfobulbales; f__Desulfobulbaceae; g__unclassified_Desulfobulbaceae; s__unclassified_Desulfobulbaceae
ASV318	34	22	27	30	0	0	2	0	0	0	0	0	0	0	0	0	0	0	0	0	0	0	0	0	k__Bacteria; p__unclassified_Bacteria; c__unclassified_Bacteria; o__unclassified_Bacteria; f__unclassified_Bacteria; g__unclassified_Bacteria; s__unclassified_Bacteria
ASV319	34	16	27	28	0	0	0	0	0	16	11	0	0	0	0	0	0	0	0	0	0	0	0	0	k__Bacteria; p__unclassified_Bacteria; c__unclassified_Bacteria; o__unclassified_Bacteria; f__unclassified_Bacteria; g__unclassified_Bacteria; s__unclassified_Bacteria
ASV320	34	34	35	51	0	0	0	0	0	0	0	0	0	0	0	0	0	0	0	0	0	0	0	0	k__Bacteria; p__unclassified_Bacteria; c__unclassified_Bacteria; o__unclassified_Bacteria; f__unclassified_Bacteria; g__unclassified_Bacteria; s__unclassified_Bacteria
ASV321	34	30	26	34	0	0	0	0	0	0	0	0	0	0	0	0	0	0	0	0	0	0	0	0	k__Bacteria; p__Proteobacteria; c__Alphaproteobacteria; o__unclassified_Alphaproteobacteria; f__unclassified_Alphaproteobacteria; g__unclassified_Alphaproteobacteria; s__unclassified_Alphaproteobacteria
ASV322	34	29	19	19	0	0	0	0	0	1	0	0	0	0	0	0	0	0	0	0	0	0	0	0	k__Bacteria; p__Proteobacteria; c__Gammaproteobacteria; o__Pseudomonadales; f__Nitrincolaceae; g__Pontibacterium; s__Pontibacterium_granulatum
ASV323	34	14	0	12	0	0	0	0	45	61	48	27	0	0	0	0	14	17	0	0	0	0	0	0	k__Bacteria; p__Desulfobacterota; c__Desulfobacteria; o__Desulfobacterales; f__Desulfosarcinaceae; g__unclassified_Desulfosarcinaceae; s__unclassified_Desulfosarcinaceae
ASV324	34	33	17	51	0	0	0	0	0	0	0	0	0	0	0	0	0	0	0	0	0	0	0	0	k__Bacteria; p__Latescibacterota; c__Latescibacteria; o__Latescibacterales; f__Latescibacteraceae; g__unclassified_Latescibacteraceae; s__unclassified_Latescibacteraceae
ASV326	34	38	39	38	0	0	0	0	0	0	0	0	0	0	0	0	0	0	0	0	0	0	0	0	k__Bacteria; p__Acidobacteriota; c__Thermoanaerobaculia; o__Thermoanaerobaculales; f__Thermoanaerobaculaceae; g__Subgroup_10; s__unclassified_Subgroup_10
ASV328	34	46	36	42	0	0	0	0	0	0	0	0	0	0	0	0	0	0	0	0	0	0	0	0	k__Bacteria; p__Entotheonellaeota; c__Entotheonellia; o__Entotheonellales; f__Entotheonellaceae; g__Candidatus_Entotheonella; s__unclassified_Candidatus_Entotheonella
ASV329	34	0	0	27	0	0	0	0	231	451	463	74	0	0	0	0	0	0	0	62	0	0	0	0	k__Bacteria; p__Desulfobacterota; c__Syntrophobacteria; o__Syntrophobacterales; f__unclassified_Syntrophobacterales; g__uncultured_delta_proteobacterium; s__unclassified_Syntrophobacterales
ASV330	34	40	26	29	97	51	91	0	0	0	0	0	0	0	0	0	0	0	0	0	0	0	0	0	k__Bacteria; p__Proteobacteria; c__Gammaproteobacteria; o__Steroidobacterales; f__Woeseiaceae; g__Woeseia; s__unclassified_Woeseia
ASV334	34	0	0	19	34	70	0	0	0	0	0	0	0	0	0	0	0	0	0	0	0	0	0	0	k__Bacteria; p__Proteobacteria; c__Alphaproteobacteria; o__Sphingomonadales; f__Sphingomonadaceae; g__Erythrobacter; s__unclassified_Erythrobacter
ASV335	33	25	24	17	0	0	0	0	0	0	0	0	0	0	0	0	0	0	0	0	0	0	0	0	k__Bacteria; p__Bacteroidota; c__Bacteroidia; o__Chitinophagales; f__Saprospiraceae; g__unclassified_Saprospiraceae; s__unclassified_Saprospiraceae
ASV336	33	42	38	36	0	0	0	0	0	0	0	0	0	0	0	0	0	0	0	0	0	0	0	0	k__Bacteria; p__Myxococcota; c__Polyangia; o__Nannocystales; f__Nannocystaceae; g__unclassified_Nannocystaceae; s__unclassified_Nannocystaceae
ASV337	33	21	18	27	0	10	17	0	0	0	0	0	0	0	0	0	0	0	0	0	0	0	0	0	k__Bacteria; p__Acidobacteriota; c__Thermoanaerobaculia; o__Thermoanaerobaculales; f__Thermoanaerobaculaceae; g__Subgroup_10; s__unclassified_Subgroup_10
ASV338	33	31	28	49	0	0	0	0	0	0	0	0	0	0	0	0	0	0	0	0	0	0	0	0	k__Bacteria; p__Acidobacteriota; c__Thermoanaerobaculia; o__Thermoanaerobaculales; f__Thermoanaerobaculaceae; g__Subgroup_10; s__unclassified_Subgroup_10
ASV339	33	34	18	37	0	0	10	0	0	0	0	0	0	0	0	0	0	0	0	0	0	0	0	0	k__Bacteria; p__Bacteroidota; c__Kryptonia; o__Kryptoniales; f__BSV26; g__unclassified_BSV26; s__unclassified_BSV26
ASV340	33	0	0	15	0	36	0	0	0	0	0	0	0	0	0	0	0	0	0	0	0	0	0	0	k__Bacteria; p__Proteobacteria; c__Gammaproteobacteria; o__Gammaproteobacteria_Incertae_Sedis; f__Unknown_Family; g__unclassified_Unknown_Family; s__unclassified_Unknown_Family
ASV341	33	34	23	25	0	0	0	0	0	0	0	0	0	0	0	0	0	0	0	0	0	0	0	0	k__Bacteria; p__unclassified_Bacteria; c__unclassified_Bacteria; o__unclassified_Bacteria; f__unclassified_Bacteria; g__unclassified_Bacteria; s__unclassified_Bacteria
ASV342	33	40	21	23	0	0	0	0	0	0	0	0	0	0	0	0	0	0	0	0	0	0	0	0	k__Bacteria; p__Bacteroidota; c__Bacteroidia; o__Cytophagales; f__Cyclobacteriaceae; g__unclassified_Cyclobacteriaceae; s__unclassified_Cyclobacteriaceae
ASV343	33	8	0	11	0	42	0	0	0	0	0	0	0	0	0	0	0	0	0	0	0	0	0	0	k__Bacteria; p__Bacteroidota; c__Bacteroidia; o__Flavobacteriales; f__Flavobacteriaceae; g__Hoppeia; s__unclassified_Hoppeia
ASV344	33	0	25	21	0	0	0	0	0	0	0	0	0	0	0	0	0	0	0	0	0	0	0	0	k__Bacteria; p__Acidobacteriota; c__Thermoanaerobaculia; o__Thermoanaerobaculales; f__Thermoanaerobaculaceae; g__Subgroup_10; s__unclassified_Subgroup_10
ASV348	33	27	21	22	27	0	0	0	0	0	0	0	0	0	0	0	0	0	0	0	0	0	0	0	k__Bacteria; p__Proteobacteria; c__Alphaproteobacteria; o__Rhodobacterales; f__Rhodobacteraceae; g__Ruegeria; s__unclassified_Ruegeria
ASV349	33	37	25	36	0	0	0	0	0	15	0	0	0	0	0	0	0	0	0	0	0	0	0	0	k__Bacteria; p__Proteobacteria; c__Gammaproteobacteria; o__AT_s2_59; f__unclassified_AT_s2_59; g__unclassified_AT_s2_59; s__unclassified_AT_s2_59
ASV350	33	15	15	15	0	0	0	0	0	0	0	0	0	0	0	0	0	0	0	0	0	0	0	0	k__Bacteria; p__Planctomycetota; c__Phycisphaerae; o__Phycisphaerales; f__Phycisphaeraceae; g__Urania_1B_19_marine_sediment_group; s__unclassified_Urania_1B_19_marine_sediment_group
ASV351	33	43	49	48	0	0	0	0	0	0	0	0	0	0	0	0	0	0	0	0	0	0	0	0	k__Bacteria; p__Acidobacteriota; c__Thermoanaerobaculia; o__Thermoanaerobaculales; f__Thermoanaerobaculaceae; g__Subgroup_10; s__unclassified_Subgroup_10
ASV352	33	37	40	0	0	117	150	0	0	0	0	0	27	11	0	0	29	29	0	43	0	0	0	0	k__Bacteria; p__Bacteroidota; c__Bacteroidia; o__Flavobacteriales; f__Flavobacteriaceae; g__Actibacter; s__unclassified_Actibacter
ASV353	33	0	0	0	100	57	21	28	19	65	25	0	0	0	0	0	0	0	0	0	0	0	0	0	k__Bacteria; p__Proteobacteria; c__Alphaproteobacteria; o__Rhodobacterales; f__Rhodobacteraceae; g__unclassified_Rhodobacteraceae; s__unclassified_Rhodobacteraceae
ASV354	33	57	34	46	0	0	3	0	0	12	22	13	0	0	0	0	0	0	0	0	0	0	0	0	k__Bacteria; p__Proteobacteria; c__Alphaproteobacteria; o__unclassified_Alphaproteobacteria; f__unclassified_Alphaproteobacteria; g__unclassified_Alphaproteobacteria; s__unclassified_Alphaproteobacteria
ASV355	32	0	6	21	40	65	0	0	0	0	0	0	0	0	0	0	0	0	0	0	0	0	0	0	k__Bacteria; p__Proteobacteria; c__Alphaproteobacteria; o__Sphingomonadales; f__Sphingomonadaceae; g__Erythrobacter; s__unclassified_Erythrobacter
ASV356	32	27	13	20	0	0	0	0	0	0	0	0	0	0	0	0	0	0	0	0	0	0	0	0	k__Bacteria; p__Bdellovibrionota; c__Bdellovibrionia; o__Bacteriovoracales; f__Bacteriovoracaceae; g__unclassified_Bacteriovoracaceae; s__unclassified_Bacteriovoracaceae
ASV357	32	39	39	34	0	0	0	0	0	0	0	0	0	0	0	0	0	0	0	0	0	0	0	0	k__Bacteria; p__Planctomycetota; c__Phycisphaerae; o__S_70; f__uncultured_Planctomycetales_bacterium; g__uncultured_Planctomycetales_bacterium; s__uncultured_Planctomycetales_bacterium
ASV358	32	28	12	18	0	0	1	0	0	0	0	0	0	0	0	0	0	0	0	0	0	0	0	0	k__Bacteria; p__Bacteroidota; c__Rhodothermia; o__Rhodothermales; f__Rhodothermaceae; g__unclassified_Rhodothermaceae; s__unclassified_Rhodothermaceae
ASV359	32	38	18	37	0	0	0	0	0	13	0	28	0	0	0	0	0	0	0	0	0	0	0	0	k__Bacteria; p__Bacteroidota; c__Rhodothermia; o__Rhodothermales; f__Rhodothermaceae; g__unclassified_Rhodothermaceae; s__unclassified_Rhodothermaceae
ASV361	32	40	19	24	0	0	0	0	26	0	23	0	0	0	0	0	0	0	0	0	0	0	0	0	k__Bacteria; p__Proteobacteria; c__Gammaproteobacteria; o__unclassified_Gammaproteobacteria; f__unclassified_Gammaproteobacteria; g__unclassified_Gammaproteobacteria; s__unclassified_Gammaproteobacteria
ASV362	32	31	0	20	0	0	0	0	0	0	0	0	0	0	0	0	0	0	0	0	0	0	0	0	k__Bacteria; p__Planctomycetota; c__Phycisphaerae; o__Phycisphaerales; f__Phycisphaeraceae; g__Urania_1B_19_marine_sediment_group; s__uncultured_planctomycete
ASV363	32	41	29	30	0	29	13	0	0	0	0	0	0	0	0	0	0	0	0	0	0	0	0	0	k__Bacteria; p__Acidobacteriota; c__Thermoanaerobaculia; o__Thermoanaerobaculales; f__Thermoanaerobaculaceae; g__Subgroup_10; s__unclassified_Subgroup_10
ASV366	32	35	26	45	0	0	0	0	0	0	0	0	0	0	0	0	0	0	0	0	0	0	0	0	k__Bacteria; p__Proteobacteria; c__Gammaproteobacteria; o__unclassified_Gammaproteobacteria; f__unclassified_Gammaproteobacteria; g__unclassified_Gammaproteobacteria; s__unclassified_Gammaproteobacteria
ASV367	32	0	16	12	1345	56	128	803	0	0	0	0	0	0	0	0	0	0	0	0	0	0	0	0	k__Bacteria; p__Planctomycetota; c__Planctomycetes; o__Planctomycetales; f__Gimesiaceae; g__unclassified_Gimesiaceae; s__unclassified_Gimesiaceae
ASV368	31	47	26	34	15	8	16	0	0	0	0	0	0	0	0	0	0	0	0	0	0	0	0	0	k__Bacteria; p__Acidobacteriota; c__Thermoanaerobaculia; o__Thermoanaerobaculales; f__Thermoanaerobaculaceae; g__Subgroup_10; s__unclassified_Subgroup_10
ASV369	31	30	11	10	0	0	0	0	0	11	15	0	0	0	0	0	0	0	0	0	0	0	0	0	k__Bacteria; p__Bacteroidota; c__Bacteroidia; o__Flavobacteriales; f__Flavobacteriaceae; g__unclassified_Flavobacteriaceae; s__unclassified_Flavobacteriaceae
ASV370	31	5	0	12	0	78	3	0	0	17	5	0	0	0	0	0	0	0	0	0	0	0	0	0	k__Bacteria; p__Bacteroidota; c__Bacteroidia; o__Chitinophagales; f__Saprospiraceae; g__unclassified_Saprospiraceae; s__unclassified_Saprospiraceae
ASV371	31	28	17	22	0	0	0	0	1	0	0	0	0	0	0	0	0	0	0	0	0	0	0	0	k__Bacteria; p__Bacteroidota; c__Bacteroidia; o__Chitinophagales; f__Saprospiraceae; g__unclassified_Saprospiraceae; s__unclassified_Saprospiraceae
ASV372	31	21	0	8	0	32	0	0	12	45	32	20	0	0	0	0	10	18	23	14	0	0	0	0	k__Bacteria; p__Proteobacteria; c__Alphaproteobacteria; o__Sphingomonadales; f__Sphingomonadaceae; g__Altererythrobacter; s__Altererythrobacter_ishigakiensis
ASV373	31	37	23	27	0	0	0	0	0	2	3	0	0	0	0	0	0	0	0	0	0	0	0	0	k__Bacteria; p__Acidobacteriota; c__Thermoanaerobaculia; o__Thermoanaerobaculales; f__Thermoanaerobaculaceae; g__Subgroup_10; s__unclassified_Subgroup_10
ASV374	31	26	21	36	0	0	0	0	0	0	0	0	0	0	0	0	0	0	0	0	0	0	0	0	k__Bacteria; p__unclassified_Bacteria; c__unclassified_Bacteria; o__unclassified_Bacteria; f__unclassified_Bacteria; g__unclassified_Bacteria; s__unclassified_Bacteria
ASV375	31	0	39	39	0	0	0	0	0	0	0	0	0	0	0	0	0	0	0	0	0	0	0	0	k__Bacteria; p__Myxococcota; c__Polyangia; o__Haliangiales; f__Haliangiaceae; g__Haliangium; s__unclassified_Haliangium
ASV376	31	23	17	26	0	0	0	0	0	0	0	0	0	0	0	0	0	0	0	0	0	0	0	0	k__Bacteria; p__Acidobacteriota; c__Thermoanaerobaculia; o__Thermoanaerobaculales; f__Thermoanaerobaculaceae; g__Subgroup_10; s__unclassified_Subgroup_10
ASV377	31	0	0	0	0	13	0	0	25	0	24	29	0	0	0	0	0	0	0	0	0	0	0	0	k__Bacteria; p__Proteobacteria; c__Alphaproteobacteria; o__Rhodobacterales; f__Rhodobacteraceae; g__unclassified_Rhodobacteraceae; s__unclassified_Rhodobacteraceae
ASV378	31	29	38	32	0	0	16	0	0	0	0	0	0	0	0	0	0	0	0	0	0	0	0	0	k__Bacteria; p__Myxococcota; c__Polyangia; o__Polyangiales; f__Sandaracinaceae; g__unclassified_Sandaracinaceae; s__uncultured_delta_proteobacterium
ASV379	31	0	31	42	0	0	0	0	0	0	0	0	0	0	0	0	0	0	0	0	0	0	0	0	k__Bacteria; p__Proteobacteria; c__Gammaproteobacteria; o__Steroidobacterales; f__Woeseiaceae; g__Woeseia; s__unclassified_Woeseia
ASV381	31	43	0	40	43	63	71	0	0	23	0	0	50	9	0	0	85	44	20	23	0	0	0	0	k__Bacteria; p__Acidobacteriota; c__Thermoanaerobaculia; o__Thermoanaerobaculales; f__Thermoanaerobaculaceae; g__Subgroup_10; s__unclassified_Subgroup_10
ASV383	31	59	38	47	0	0	0	0	0	0	0	0	0	0	0	0	0	0	0	0	0	0	0	0	k__Bacteria; p__unclassified_Bacteria; c__unclassified_Bacteria; o__unclassified_Bacteria; f__unclassified_Bacteria; g__unclassified_Bacteria; s__unclassified_Bacteria
ASV385	31	0	24	50	0	0	0	0	0	0	0	0	0	0	0	0	0	0	0	0	0	0	0	0	k__Bacteria; p__unclassified_Bacteria; c__unclassified_Bacteria; o__unclassified_Bacteria; f__unclassified_Bacteria; g__unclassified_Bacteria; s__unclassified_Bacteria
ASV386	30	34	15	21	3	1	0	0	0	7	8	0	0	0	0	0	0	0	0	0	0	0	0	0	k__Bacteria; p__Proteobacteria; c__Gammaproteobacteria; o__Methylococcales; f__Methylomonadaceae; g__Methylomarinum; s__uncultured_Methylomicrobium_sp.
ASV387	30	0	0	32	0	0	0	0	16	0	0	0	0	0	0	0	0	0	0	0	0	0	0	0	k__Bacteria; p__Proteobacteria; c__Alphaproteobacteria; o__unclassified_Alphaproteobacteria; f__unclassified_Alphaproteobacteria; g__unclassified_Alphaproteobacteria; s__unclassified_Alphaproteobacteria
ASV388	30	3	10	0	32	72	0	0	22	29	28	43	0	0	0	0	0	0	0	0	0	0	0	0	k__Bacteria; p__Proteobacteria; c__Alphaproteobacteria; o__Rhodobacterales; f__Rhodobacteraceae; g__Marivita; s__unclassified_Marivita
ASV390	30	16	26	31	0	85	15	0	0	29	22	11	0	0	0	0	0	0	9	9	0	0	0	0	k__Bacteria; p__Bacteroidota; c__Bacteroidia; o__Cytophagales; f__Cyclobacteriaceae; g__Fulvivirga; s__uncultured_Bacteroidetes_bacterium
ASV391	30	47	26	29	0	0	0	0	0	0	0	0	0	0	0	0	0	0	0	0	0	0	0	0	k__Bacteria; p__Sumerlaeota; c__Sumerlaeia; o__Sumerlaeales; f__Sumerlaeaceae; g__Sumerlaea; s__unclassified_Sumerlaea
ASV392	30	17	13	19	0	0	0	0	0	8	0	0	0	0	0	0	0	0	0	0	0	0	0	0	k__Bacteria; p__Bacteroidota; c__Bacteroidia; o__Cytophagales; f__Flammeovirgaceae; g__Luteivirga; s__uncultured_Bacteroidetes_bacterium
ASV393	30	30	24	30	33	0	9	0	0	0	0	0	0	0	0	0	0	0	0	0	0	0	0	0	k__Bacteria; p__Planctomycetota; c__Planctomycetes; o__Planctomycetales; f__Rubinisphaeraceae; g__Planctomicrobium; s__unclassified_Planctomicrobium
ASV394	30	18	12	20	0	24	0	0	0	0	0	0	0	0	0	0	0	0	0	0	0	0	0	0	k__Bacteria; p__Bacteroidota; c__Bacteroidia; o__Chitinophagales; f__Saprospiraceae; g__unclassified_Saprospiraceae; s__unclassified_Saprospiraceae
ASV395	30	67	20	19	0	0	6	0	0	0	0	0	0	0	0	0	0	0	0	0	0	0	0	0	k__Bacteria; p__Planctomycetota; c__Phycisphaerae; o__C86; f__uncultured_planctomycete; g__uncultured_planctomycete; s__uncultured_planctomycete
ASV396	30	25	12	28	0	0	0	0	0	0	0	0	0	0	0	0	0	0	0	0	0	0	0	0	k__Bacteria; p__unclassified_Bacteria; c__unclassified_Bacteria; o__unclassified_Bacteria; f__unclassified_Bacteria; g__unclassified_Bacteria; s__unclassified_Bacteria
ASV397	30	42	47	37	0	0	0	0	0	0	0	0	0	0	0	0	0	0	0	0	0	0	0	0	k__Bacteria; p__Myxococcota; c__Myxococcia; o__Myxococcales; f__Myxococcaceae; g__P3OB_42; s__unclassified_P3OB_42
ASV398	30	16	15	18	0	0	0	0	0	0	0	0	0	0	0	0	0	0	0	0	0	0	0	0	k__Bacteria; p__unclassified_Bacteria; c__unclassified_Bacteria; o__unclassified_Bacteria; f__unclassified_Bacteria; g__unclassified_Bacteria; s__unclassified_Bacteria
ASV400	30	50	12	28	0	0	0	0	0	0	0	0	0	0	0	0	0	0	0	0	0	0	0	0	k__Bacteria; p__Proteobacteria; c__Alphaproteobacteria; o__unclassified_Alphaproteobacteria; f__unclassified_Alphaproteobacteria; g__unclassified_Alphaproteobacteria; s__unclassified_Alphaproteobacteria
ASV401	30	39	18	18	0	0	0	0	0	0	0	0	0	0	0	0	0	0	0	0	0	0	0	0	k__Bacteria; p__Acidobacteriota; c__Thermoanaerobaculia; o__Thermoanaerobaculales; f__Thermoanaerobaculaceae; g__Subgroup_10; s__unclassified_Subgroup_10
ASV402	30	38	19	25	0	0	0	0	0	0	0	0	0	0	0	0	0	0	0	0	0	0	0	0	k__Bacteria; p__unclassified_Bacteria; c__unclassified_Bacteria; o__unclassified_Bacteria; f__unclassified_Bacteria; g__unclassified_Bacteria; s__unclassified_Bacteria
ASV403	30	22	9	22	0	0	0	0	12	11	0	9	0	0	0	0	0	0	0	0	0	0	0	0	k__Bacteria; p__Proteobacteria; c__Gammaproteobacteria; o__Methylococcales; f__Methylomonadaceae; g__Methylomarinum; s__uncultured_Methylomicrobium_sp.
ASV404	30	37	34	18	0	0	0	0	0	0	0	0	0	0	0	0	0	0	0	3	0	0	0	0	k__Bacteria; p__Actinobacteriota; c__Acidimicrobiia; o__Microtrichales; f__Microtrichaceae; g__Sva0996_marine_group; s__unidentified_bacterium_wb1_P06
ASV405	30	20	15	36	21	139	36	0	0	131	66	14	0	0	0	0	0	6	0	0	0	0	0	0	k__Bacteria; p__Bacteroidota; c__Bacteroidia; o__Flavobacteriales; f__Flavobacteriaceae; g__Actibacter; s__unclassified_Actibacter
ASV407	30	17	19	17	0	0	9	0	0	0	0	0	0	0	0	0	0	0	0	0	0	0	0	0	k__Bacteria; p__Myxococcota; c__Polyangia; o__Polyangiales; f__Sandaracinaceae; g__unclassified_Sandaracinaceae; s__unclassified_Sandaracinaceae
ASV410	29	26	0	30	0	0	0	0	0	0	0	0	0	0	0	0	0	0	0	0	0	0	0	0	k__Bacteria; p__unclassified_Bacteria; c__unclassified_Bacteria; o__unclassified_Bacteria; f__unclassified_Bacteria; g__unclassified_Bacteria; s__unclassified_Bacteria
ASV411	29	50	12	25	0	0	0	0	0	0	0	0	0	0	0	0	0	1	0	0	0	0	0	0	k__Bacteria; p__Patescibacteria; c__ABY1; o__Candidatus_Uhrbacteria; f__uncultured_Parcubacteria_group_bacterium; g__uncultured_Parcubacteria_group_bacterium; s__uncultured_Parcubacteria_group_bacterium
ASV412	29	78	27	53	0	15	0	0	0	0	0	0	0	0	0	0	0	0	0	0	0	0	0	0	k__Bacteria; p__Proteobacteria; c__Alphaproteobacteria; o__Rhodobacterales; f__Rhodobacteraceae; g__Silicimonas; s__unclassified_Silicimonas
ASV413	29	27	24	38	0	0	0	0	2	0	0	0	0	0	0	0	0	0	0	0	0	0	0	0	k__Bacteria; p__unclassified_Bacteria; c__unclassified_Bacteria; o__unclassified_Bacteria; f__unclassified_Bacteria; g__unclassified_Bacteria; s__unclassified_Bacteria
ASV414	29	0	21	46	0	0	0	0	0	0	0	0	0	0	0	0	0	0	0	0	0	0	0	0	k__Bacteria; p__unclassified_Bacteria; c__unclassified_Bacteria; o__unclassified_Bacteria; f__unclassified_Bacteria; g__unclassified_Bacteria; s__unclassified_Bacteria
ASV415	29	26	26	22	0	0	0	0	0	0	0	0	0	0	0	0	0	0	0	0	0	0	0	0	k__Bacteria; p__unclassified_Bacteria; c__unclassified_Bacteria; o__unclassified_Bacteria; f__unclassified_Bacteria; g__unclassified_Bacteria; s__unclassified_Bacteria
ASV416	29	28	16	33	0	0	0	0	0	0	0	0	0	0	0	0	0	0	0	0	0	0	0	0	k__Bacteria; p__Proteobacteria; c__Gammaproteobacteria; o__Burkholderiales; f__Nitrosomonadaceae; g__IS_44; s__unclassified_IS_44
ASV417	29	0	0	0	117	17	0	0	0	0	0	0	0	0	0	0	0	0	0	0	0	0	0	0	k__Bacteria; p__Planctomycetota; c__Planctomycetes; o__Pirellulales; f__Pirellulaceae; g__Blastopirellula; s__unclassified_Blastopirellula
ASV418	29	18	19	28	0	7	0	0	6	0	0	0	0	0	0	0	0	0	0	0	0	0	0	0	k__Bacteria; p__Bacteroidota; c__Bacteroidia; o__Cytophagales; f__Flammeovirgaceae; g__Luteivirga; s__uncultured_Bacteroidetes_bacterium
ASV419	29	27	14	46	16	60	0	0	0	15	0	0	0	0	0	0	0	0	0	0	0	0	0	0	k__Bacteria; p__Bacteroidota; c__Bacteroidia; o__Flavobacteriales; f__Flavobacteriaceae; g__Robiginitalea; s__unclassified_Robiginitalea
ASV420	29	24	16	22	19	79	20	0	0	21	19	0	0	0	0	0	0	0	0	0	0	0	0	0	k__Bacteria; p__Proteobacteria; c__Alphaproteobacteria; o__Rhodobacterales; f__Rhodobacteraceae; g__unclassified_Rhodobacteraceae; s__unclassified_Rhodobacteraceae
ASV421	29	27	25	50	7	0	0	0	0	0	0	0	0	0	0	0	0	0	0	0	0	0	0	0	k__Bacteria; p__unclassified_Bacteria; c__unclassified_Bacteria; o__unclassified_Bacteria; f__unclassified_Bacteria; g__unclassified_Bacteria; s__unclassified_Bacteria
ASV422	29	20	17	0	0	26	0	0	0	0	0	0	0	0	0	0	0	0	0	0	0	0	0	0	k__Bacteria; p__Bacteroidota; c__Bacteroidia; o__Flavobacteriales; f__Flavobacteriaceae; g__Hoppeia; s__unclassified_Hoppeia
ASV423	29	22	0	31	0	0	0	0	0	0	0	0	0	0	0	0	0	0	0	0	0	0	0	0	k__Bacteria; p__Calditrichota; c__Calditrichia; o__Calditrichales; f__Calditrichaceae; g__uncultured_Deferribacteres_bacterium; s__uncultured_Deferribacteres_bacterium
ASV424	29	33	0	27	66	0	0	150	0	0	0	0	0	0	0	0	0	0	0	0	0	0	0	0	k__Bacteria; p__Actinobacteriota; c__Acidimicrobiia; o__Actinomarinales; f__unclassified_Actinomarinales; g__uncultured_Myxococcales_bacterium; s__unclassified_Actinomarinales
ASV426	28	29	25	28	0	1	0	0	0	0	0	0	0	0	0	0	1	0	0	0	0	0	0	0	k__Bacteria; p__Proteobacteria; c__Gammaproteobacteria; o__Pseudomonadales; f__KI89A_clade; g__uncultured_gamma_proteobacterium; s__uncultured_gamma_proteobacterium
ASV427	28	56	29	52	0	0	0	0	0	0	0	0	0	0	0	0	0	0	0	0	0	0	0	0	k__Bacteria; p__unclassified_Bacteria; c__unclassified_Bacteria; o__unclassified_Bacteria; f__unclassified_Bacteria; g__unclassified_Bacteria; s__unclassified_Bacteria
ASV428	28	22	27	31	0	0	0	0	0	0	0	0	0	0	0	0	0	1	0	0	0	0	0	0	k__Bacteria; p__unclassified_Bacteria; c__unclassified_Bacteria; o__unclassified_Bacteria; f__unclassified_Bacteria; g__unclassified_Bacteria; s__unclassified_Bacteria
ASV429	28	28	12	25	0	0	17	0	0	0	0	0	0	0	0	0	0	0	0	0	0	0	0	0	k__Bacteria; p__Proteobacteria; c__Gammaproteobacteria; o__Gammaproteobacteria_Incertae_Sedis; f__Unknown_Family; g__unclassified_Unknown_Family; s__unclassified_Unknown_Family
ASV431	28	20	13	17	0	0	0	0	0	0	0	0	0	0	0	0	0	0	0	0	0	0	0	0	k__Bacteria; p__Proteobacteria; c__Gammaproteobacteria; o__unclassified_Gammaproteobacteria; f__unclassified_Gammaproteobacteria; g__unclassified_Gammaproteobacteria; s__unclassified_Gammaproteobacteria
ASV432	28	36	30	45	0	0	0	0	0	0	0	0	0	0	0	0	0	0	0	0	0	0	0	0	k__Bacteria; p__Acidobacteriota; c__Thermoanaerobaculia; o__Thermoanaerobaculales; f__Thermoanaerobaculaceae; g__Subgroup_10; s__unclassified_Subgroup_10
ASV433	28	17	27	16	0	0	0	0	0	0	0	0	0	0	0	0	0	0	0	0	0	0	0	0	k__Bacteria; p__Proteobacteria; c__Alphaproteobacteria; o__Kiloniellales; f__Kiloniellaceae; g__Pelagibius; s__unclassified_Pelagibius
ASV434	28	29	0	31	55	56	20	0	0	0	0	0	0	0	0	0	0	0	0	0	0	0	0	0	k__Bacteria; p__Proteobacteria; c__Alphaproteobacteria; o__Rhodobacterales; f__Rhodobacteraceae; g__Limibaculum; s__unclassified_Limibaculum
ASV435	28	36	30	28	0	0	0	0	0	0	0	0	0	0	0	0	0	0	0	0	0	0	0	0	k__Bacteria; p__unclassified_Bacteria; c__unclassified_Bacteria; o__unclassified_Bacteria; f__unclassified_Bacteria; g__unclassified_Bacteria; s__unclassified_Bacteria
ASV437	28	0	36	29	0	0	0	0	0	42	0	0	0	0	0	0	0	0	0	0	0	0	0	0	k__Bacteria; p__Desulfobacterota; c__Desulfobulbia; o__Desulfobulbales; f__Desulfobulbaceae; g__unclassified_Desulfobulbaceae; s__uncultured_Aminicenantes_bacterium
ASV438	28	0	0	0	0	31	0	0	0	0	27	0	0	0	0	0	0	0	0	0	0	0	0	0	k__Bacteria; p__Bacteroidota; c__Bacteroidia; o__Flavobacteriales; f__Flavobacteriaceae; g__Robertkochia; s__Robertkochia_marina
ASV439	28	23	0	27	0	0	0	0	0	0	0	0	0	0	0	0	0	0	0	0	0	0	0	0	k__Bacteria; p__unclassified_Bacteria; c__unclassified_Bacteria; o__unclassified_Bacteria; f__unclassified_Bacteria; g__unclassified_Bacteria; s__unclassified_Bacteria
ASV441	28	0	0	27	56	76	0	0	0	0	0	0	0	0	0	0	0	0	0	0	0	0	0	0	k__Bacteria; p__Proteobacteria; c__Alphaproteobacteria; o__Sphingomonadales; f__Sphingomonadaceae; g__Erythrobacter; s__unclassified_Erythrobacter
ASV443	28	0	0	0	22	54	25	0	0	0	0	0	0	0	0	0	0	0	0	0	0	0	0	0	k__Bacteria; p__Planctomycetota; c__Planctomycetes; o__Planctomycetales; f__Gimesiaceae; g__unclassified_Gimesiaceae; s__unclassified_Gimesiaceae
ASV444	27	57	35	29	25	42	76	0	0	0	8	0	0	0	0	0	0	0	0	0	0	0	0	0	k__Bacteria; p__Proteobacteria; c__Gammaproteobacteria; o__unclassified_Gammaproteobacteria; f__unclassified_Gammaproteobacteria; g__unclassified_Gammaproteobacteria; s__unclassified_Gammaproteobacteria
ASV447	27	36	41	34	12	0	18	0	0	0	0	0	0	0	0	0	0	0	0	0	0	0	0	0	k__Bacteria; p__Acidobacteriota; c__Thermoanaerobaculia; o__Thermoanaerobaculales; f__Thermoanaerobaculaceae; g__B276_D12; s__unclassified_B276_D12
ASV448	27	39	28	31	0	0	6	0	0	0	1	0	0	0	0	0	0	0	0	0	0	0	0	0	k__Bacteria; p__Myxococcota; c__Myxococcia; o__Myxococcales; f__Myxococcaceae; g__P3OB_42; s__unclassified_P3OB_42
ASV449	27	37	22	25	0	0	0	0	1	0	0	0	0	0	0	0	0	0	0	0	0	0	0	0	k__Bacteria; p__Planctomycetota; c__Phycisphaerae; o__Phycisphaerales; f__Phycisphaeraceae; g__Urania_1B_19_marine_sediment_group; s__unclassified_Urania_1B_19_marine_sediment_group
ASV450	27	19	14	33	0	1	0	0	0	0	0	0	0	0	0	0	0	0	0	0	0	0	0	0	k__Bacteria; p__Proteobacteria; c__Gammaproteobacteria; o__unclassified_Gammaproteobacteria; f__unclassified_Gammaproteobacteria; g__unclassified_Gammaproteobacteria; s__unclassified_Gammaproteobacteria
ASV451	27	28	0	24	0	0	0	0	0	22	13	0	0	0	0	0	0	0	0	0	0	0	0	0	k__Bacteria; p__Calditrichota; c__Calditrichia; o__Calditrichales; f__Calditrichaceae; g__uncultured_Deferribacteres_bacterium; s__uncultured_Deferribacteres_bacterium
ASV452	27	25	16	14	0	0	0	0	0	0	0	0	0	0	0	0	0	0	0	0	0	0	0	0	k__Bacteria; p__unclassified_Bacteria; c__unclassified_Bacteria; o__unclassified_Bacteria; f__unclassified_Bacteria; g__unclassified_Bacteria; s__unclassified_Bacteria
ASV453	27	37	15	33	0	0	0	0	0	0	0	0	0	0	0	0	0	0	0	0	0	0	0	0	k__Bacteria; p__unclassified_Bacteria; c__unclassified_Bacteria; o__unclassified_Bacteria; f__unclassified_Bacteria; g__unclassified_Bacteria; s__unclassified_Bacteria
ASV454	27	41	39	33	0	0	0	0	0	0	0	0	0	0	0	0	0	1	0	0	0	0	0	0	k__Bacteria; p__unclassified_Bacteria; c__unclassified_Bacteria; o__unclassified_Bacteria; f__unclassified_Bacteria; g__unclassified_Bacteria; s__unclassified_Bacteria
ASV455	27	20	21	47	0	0	0	0	0	0	0	0	0	0	0	0	0	0	0	0	0	0	0	0	k__Bacteria; p__Proteobacteria; c__Gammaproteobacteria; o__Pseudomonadales; f__KI89A_clade; g__unclassified_KI89A_clade; s__unclassified_KI89A_clade
ASV456	27	27	33	29	0	0	0	0	0	0	0	0	0	0	0	0	0	0	0	0	0	0	0	0	k__Bacteria; p__Verrucomicrobiota; c__Verrucomicrobiae; o__Verrucomicrobiales; f__DEV007; g__unclassified_DEV007; s__unclassified_DEV007
ASV457	27	4	5	13	0	25	0	0	0	0	9	0	0	0	0	0	0	0	0	0	0	0	0	0	k__Bacteria; p__Proteobacteria; c__Gammaproteobacteria; o__Pseudomonadales; f__Marinobacteraceae; g__Marinobacter; s__unclassified_Marinobacter
ASV458	27	26	17	21	0	1	0	0	0	0	0	0	0	0	0	0	0	0	0	0	0	0	0	0	k__Bacteria; p__unclassified_Bacteria; c__unclassified_Bacteria; o__unclassified_Bacteria; f__unclassified_Bacteria; g__unclassified_Bacteria; s__unclassified_Bacteria
ASV459	27	26	11	30	0	0	0	0	0	0	0	0	0	0	0	0	0	0	0	0	0	0	0	0	k__Bacteria; p__unclassified_Bacteria; c__unclassified_Bacteria; o__unclassified_Bacteria; f__unclassified_Bacteria; g__unclassified_Bacteria; s__unclassified_Bacteria
ASV460	27	0	29	36	0	0	0	0	0	0	0	0	0	0	0	0	0	0	0	0	0	0	0	0	k__Bacteria; p__Gemmatimonadota; c__Gemmatimonadetes; o__Gemmatimonadales; f__Gemmatimonadaceae; g__unclassified_Gemmatimonadaceae; s__unclassified_Gemmatimonadaceae
ASV461	27	35	17	23	0	0	0	0	0	0	0	0	0	0	0	0	0	0	0	0	0	0	0	0	k__Bacteria; p__Verrucomicrobiota; c__Verrucomicrobiae; o__Verrucomicrobiales; f__DEV007; g__uncultured_Verrucomicrobium_sp.; s__uncultured_Verrucomicrobium_sp.
ASV463	27	26	17	32	0	0	0	0	0	0	0	0	0	0	0	0	0	0	0	0	0	0	0	0	k__Bacteria; p__unclassified_Bacteria; c__unclassified_Bacteria; o__unclassified_Bacteria; f__unclassified_Bacteria; g__unclassified_Bacteria; s__unclassified_Bacteria
ASV464	27	23	23	29	0	0	0	0	0	0	0	0	0	0	0	0	0	0	0	0	0	0	0	0	k__Bacteria; p__unclassified_Bacteria; c__unclassified_Bacteria; o__unclassified_Bacteria; f__unclassified_Bacteria; g__unclassified_Bacteria; s__unclassified_Bacteria
ASV465	27	22	24	17	0	0	0	0	0	0	0	0	0	0	0	0	0	0	0	0	0	0	0	0	k__Bacteria; p__Nitrospirota; c__Thermodesulfovibrionia; o__unclassified_Thermodesulfovibrionia; f__uncultured_Nitrospirae_bacterium; g__unclassified_Thermodesulfovibrionia; s__unclassified_Thermodesulfovibrionia
ASV466	27	26	24	18	0	0	0	0	0	0	0	0	0	0	0	0	0	0	0	0	0	0	0	0	k__Bacteria; p__Bacteroidota; c__Rhodothermia; o__Rhodothermales; f__Rhodothermaceae; g__unclassified_Rhodothermaceae; s__unclassified_Rhodothermaceae
ASV467	27	0	0	0	0	0	0	88	0	0	0	0	0	0	0	0	0	0	0	0	0	0	0	0	k__Bacteria; p__Actinobacteriota; c__Acidimicrobiia; o__Actinomarinales; f__unclassified_Actinomarinales; g__unclassified_Actinomarinales; s__unclassified_Actinomarinales
ASV469	27	58	61	60	0	0	0	0	0	0	0	0	0	0	0	0	0	0	0	0	0	0	0	0	k__Bacteria; p__unclassified_Bacteria; c__unclassified_Bacteria; o__unclassified_Bacteria; f__unclassified_Bacteria; g__unclassified_Bacteria; s__unclassified_Bacteria
ASV471	27	15	0	15	0	0	0	0	0	0	21	0	0	0	0	0	0	0	0	0	0	0	0	0	k__Bacteria; p__Proteobacteria; c__Gammaproteobacteria; o__Enterobacterales; f__Vibrionaceae; g__Vibrio; s__unclassified_Vibrio
ASV474	27	0	20	39	0	0	0	0	14	0	0	0	0	0	0	0	0	0	0	0	0	0	0	0	k__Bacteria; p__Proteobacteria; c__Gammaproteobacteria; o__Steroidobacterales; f__Woeseiaceae; g__Woeseia; s__unclassified_Woeseia
ASV475	27	23	17	16	0	4	0	0	2	0	0	0	0	0	0	0	0	0	0	0	0	0	0	0	k__Bacteria; p__unclassified_Bacteria; c__unclassified_Bacteria; o__unclassified_Bacteria; f__unclassified_Bacteria; g__unclassified_Bacteria; s__unclassified_Bacteria
ASV477	26	23	15	17	0	0	0	0	0	0	0	0	0	0	0	0	0	0	0	0	0	0	0	0	k__Bacteria; p__Bacteroidota; c__Bacteroidia; o__Cytophagales; f__Cyclobacteriaceae; g__unclassified_Cyclobacteriaceae; s__unclassified_Cyclobacteriaceae
ASV478	26	20	26	95	0	0	0	0	0	0	0	0	0	0	0	0	0	0	0	0	0	0	0	0	k__Bacteria; p__Desulfobacterota; c__Desulfuromonadia; o__Desulfuromonadales; f__Geothermobacteraceae; g__Geothermobacter; s__unclassified_Geothermobacter
ASV479	26	67	23	32	51	22	59	0	0	0	0	0	0	0	0	0	0	0	0	0	0	0	0	0	k__Bacteria; p__Acidobacteriota; c__Thermoanaerobaculia; o__Thermoanaerobaculales; f__Thermoanaerobaculaceae; g__Subgroup_10; s__unclassified_Subgroup_10
ASV480	26	21	16	34	0	0	0	0	0	0	0	0	0	0	0	0	0	0	0	0	0	0	0	0	k__Bacteria; p__Gemmatimonadota; c__unclassified_Gemmatimonadota; o__unclassified_Gemmatimonadota; f__unclassified_Gemmatimonadota; g__unclassified_Gemmatimonadota; s__unclassified_Gemmatimonadota
ASV481	26	31	10	17	0	0	0	0	0	0	0	0	0	0	0	0	0	0	0	0	0	0	0	0	k__Bacteria; p__Proteobacteria; c__Alphaproteobacteria; o__unclassified_Alphaproteobacteria; f__uncultured_Rhizobiales_bacterium; g__unclassified_Alphaproteobacteria; s__unclassified_Alphaproteobacteria
ASV482	26	17	12	23	0	3	0	0	0	0	0	0	0	0	0	0	0	0	0	0	0	0	0	0	k__Bacteria; p__Proteobacteria; c__Alphaproteobacteria; o__Rhodobacterales; f__Rhodobacteraceae; g__unclassified_Rhodobacteraceae; s__unclassified_Rhodobacteraceae
ASV483	26	1	26	19	0	0	0	0	0	0	0	36	0	0	0	0	9	0	6	0	0	0	0	0	k__Bacteria; p__unclassified_Bacteria; c__unclassified_Bacteria; o__unclassified_Bacteria; f__unclassified_Bacteria; g__unclassified_Bacteria; s__unclassified_Bacteria
ASV485	26	11	11	34	0	0	0	0	0	0	0	0	0	0	0	0	0	0	0	0	0	0	0	0	k__Bacteria; p__Gemmatimonadota; c__Gemmatimonadetes; o__Gemmatimonadales; f__Gemmatimonadaceae; g__unclassified_Gemmatimonadaceae; s__uncultured_deep_sea_bacterium
ASV486	26	22	34	39	0	0	0	0	0	0	0	0	0	0	0	0	13	0	0	0	0	0	0	0	k__Bacteria; p__Proteobacteria; c__Gammaproteobacteria; o__Chromatiales; f__Sedimenticolaceae; g__Sedimenticola; s__unclassified_Sedimenticola
ASV487	26	0	20	25	0	0	0	0	15	4	16	0	0	19	0	0	0	0	0	0	0	0	0	0	k__Bacteria; p__Myxococcota; c__Polyangia; o__Haliangiales; f__Haliangiaceae; g__Haliangium; s__unclassified_Haliangium
ASV490	26	0	0	0	571	189	311	158	0	0	0	0	1162	766	719	559	0	0	0	0	185	175	620	772	k__Bacteria; p__Cyanobacteria; c__Cyanobacteriia; o__Synechococcales; f__Cyanobiaceae; g__Synechococcus_CC9902; s__unclassified_Synechococcus_CC9902
ASV491	26	32	23	18	8	0	16	0	0	0	0	0	0	0	0	0	0	0	0	0	0	0	0	0	k__Bacteria; p__Acidobacteriota; c__Vicinamibacteria; o__Vicinamibacterales; f__unclassified_Vicinamibacterales; g__unclassified_Vicinamibacterales; s__unclassified_Vicinamibacterales
ASV492	26	0	0	29	54	38	46	0	0	0	0	0	861	663	1878	999	0	5	11	4	252	194	113	243	k__Bacteria; p__Proteobacteria; c__Alphaproteobacteria; o__Parvibaculales; f__PS1_clade; g__unclassified_PS1_clade; s__unclassified_PS1_clade
ASV493	26	33	25	30	0	0	0	0	0	0	0	0	0	0	0	0	0	0	0	0	0	0	0	0	k__Bacteria; p__Proteobacteria; c__Alphaproteobacteria; o__unclassified_Alphaproteobacteria; f__unclassified_Alphaproteobacteria; g__unclassified_Alphaproteobacteria; s__unclassified_Alphaproteobacteria
ASV494	26	28	27	27	0	0	0	0	0	0	0	0	0	0	0	0	0	0	0	0	0	0	0	0	k__Bacteria; p__Proteobacteria; c__Gammaproteobacteria; o__Burkholderiales; f__Nitrosomonadaceae; g__unclassified_Nitrosomonadaceae; s__unclassified_Nitrosomonadaceae
ASV497	26	25	31	36	0	0	0	0	0	0	0	0	0	0	0	0	0	0	0	0	0	0	0	0	k__Bacteria; p__Proteobacteria; c__Gammaproteobacteria; o__Nitrosococcales; f__Nitrosococcaceae; g__Cm1_21; s__unclassified_Cm1_21
ASV498	26	39	37	44	0	0	0	0	0	0	0	0	0	0	0	0	0	0	0	0	0	0	0	0	k__Bacteria; p__unclassified_Bacteria; c__unclassified_Bacteria; o__unclassified_Bacteria; f__unclassified_Bacteria; g__unclassified_Bacteria; s__unclassified_Bacteria
ASV499	26	18	26	17	0	0	0	0	0	0	0	0	0	0	0	0	0	0	0	0	0	0	0	0	k__Bacteria; p__Myxococcota; c__Polyangia; o__Nannocystales; f__Nannocystaceae; g__unclassified_Nannocystaceae; s__unclassified_Nannocystaceae
ASV501	26	32	22	0	0	0	0	0	0	0	0	0	0	0	0	0	0	0	0	0	0	0	0	0	k__Bacteria; p__unclassified_Bacteria; c__unclassified_Bacteria; o__unclassified_Bacteria; f__unclassified_Bacteria; g__unclassified_Bacteria; s__unclassified_Bacteria
ASV502	25	49	18	35	0	0	0	0	0	0	0	0	0	0	0	0	0	0	0	0	0	0	0	0	k__Bacteria; p__Proteobacteria; c__Alphaproteobacteria; o__Defluviicoccales; f__unclassified_Defluviicoccales; g__unclassified_Defluviicoccales; s__unclassified_Defluviicoccales
ASV503	25	26	40	37	0	0	0	0	0	0	0	1	0	0	0	0	0	0	1	0	0	0	0	0	k__Bacteria; p__unclassified_Bacteria; c__unclassified_Bacteria; o__unclassified_Bacteria; f__unclassified_Bacteria; g__unclassified_Bacteria; s__unclassified_Bacteria
ASV504	25	32	14	16	0	0	0	0	0	0	0	0	0	0	0	0	0	0	0	0	0	0	0	0	k__Bacteria; p__Patescibacteria; c__ABY1; o__unclassified_ABY1; f__unclassified_ABY1; g__unclassified_ABY1; s__unclassified_ABY1
ASV505	25	25	30	0	0	0	0	0	0	0	0	0	0	0	0	0	0	0	0	0	0	0	0	0	k__Bacteria; p__Proteobacteria; c__Alphaproteobacteria; o__unclassified_Alphaproteobacteria; f__unclassified_Alphaproteobacteria; g__unclassified_Alphaproteobacteria; s__unclassified_Alphaproteobacteria
ASV506	25	24	8	20	0	0	0	0	0	0	0	0	0	0	0	0	0	0	0	0	0	0	0	0	k__Bacteria; p__Myxococcota; c__Polyangia; o__Polyangiales; f__Eel_36e1D6; g__unclassified_Eel_36e1D6; s__unclassified_Eel_36e1D6
ASV510	25	36	17	27	0	0	0	0	0	47	22	0	0	0	0	0	6	0	0	0	0	0	0	0	k__Bacteria; p__Proteobacteria; c__Gammaproteobacteria; o__unclassified_Gammaproteobacteria; f__unclassified_Gammaproteobacteria; g__unclassified_Gammaproteobacteria; s__unclassified_Gammaproteobacteria
ASV511	25	18	15	44	0	0	0	0	0	0	0	0	0	0	0	0	0	0	0	0	0	0	0	0	k__Bacteria; p__Desulfobacterota; c__Desulfuromonadia; o__Desulfuromonadales; f__unclassified_Desulfuromonadales; g__unclassified_Desulfuromonadales; s__unclassified_Desulfuromonadales
ASV512	25	30	14	21	0	0	0	0	0	0	0	0	0	0	0	0	0	0	0	0	0	0	0	0	k__Bacteria; p__unclassified_Bacteria; c__unclassified_Bacteria; o__unclassified_Bacteria; f__unclassified_Bacteria; g__unclassified_Bacteria; s__unclassified_Bacteria
ASV513	25	22	0	29	0	0	0	0	0	0	0	0	0	0	0	0	0	0	0	0	0	0	0	0	k__Bacteria; p__Gemmatimonadota; c__Gemmatimonadetes; o__Gemmatimonadales; f__Gemmatimonadaceae; g__unclassified_Gemmatimonadaceae; s__unclassified_Gemmatimonadaceae
ASV514	25	25	20	15	0	0	0	0	0	0	0	0	0	0	0	0	0	0	0	0	0	0	0	0	k__Bacteria; p__Proteobacteria; c__Alphaproteobacteria; o__unclassified_Alphaproteobacteria; f__uncultured_deep_sea_bacterium; g__unclassified_Alphaproteobacteria; s__unclassified_Alphaproteobacteria
ASV516	25	41	20	37	0	0	0	0	0	1	0	0	0	0	0	0	0	0	0	0	0	0	0	0	k__Bacteria; p__Planctomycetota; c__Phycisphaerae; o__CCM11a; f__uncultured_planctomycete; g__uncultured_planctomycete; s__uncultured_planctomycete
ASV517	25	42	33	28	0	0	11	0	0	0	0	0	0	0	0	0	0	0	0	0	0	0	0	0	k__Bacteria; p__Actinobacteriota; c__Acidimicrobiia; o__Actinomarinales; f__unclassified_Actinomarinales; g__unclassified_Actinomarinales; s__unclassified_Actinomarinales
ASV518	25	24	30	20	0	0	0	0	0	0	0	0	0	0	0	0	0	0	0	0	0	0	0	0	k__Bacteria; p__Acidobacteriota; c__Thermoanaerobaculia; o__Thermoanaerobaculales; f__Thermoanaerobaculaceae; g__Subgroup_10; s__unclassified_Subgroup_10
ASV519	25	25	33	22	0	0	0	0	0	0	0	0	0	0	0	0	0	0	0	0	0	0	0	0	k__Bacteria; p__Acidobacteriota; c__Vicinamibacteria; o__Vicinamibacterales; f__unclassified_Vicinamibacterales; g__unclassified_Vicinamibacterales; s__unclassified_Vicinamibacterales
ASV520	25	24	15	31	0	3	0	0	0	0	0	0	0	0	0	0	0	0	0	0	0	0	0	0	k__Bacteria; p__Bacteroidota; c__Bacteroidia; o__Chitinophagales; f__Saprospiraceae; g__Lewinella; s__Lewinella_nigricans
ASV522	25	33	11	30	0	0	0	0	0	0	0	0	0	0	0	0	0	0	0	0	0	0	0	0	k__Bacteria; p__Proteobacteria; c__Gammaproteobacteria; o__unclassified_Gammaproteobacteria; f__unclassified_Gammaproteobacteria; g__unclassified_Gammaproteobacteria; s__unclassified_Gammaproteobacteria
ASV523	25	0	0	23	0	43	39	7	47	56	59	76	37	17	0	0	0	0	0	0	0	0	0	0	k__Bacteria; p__Desulfobacterota; c__Desulfobulbia; o__Desulfobulbales; f__Desulfocapsaceae; g__unclassified_Desulfocapsaceae; s__unclassified_Desulfocapsaceae
ASV525	25	27	20	27	9	0	0	0	70	843	752	60	0	0	0	0	157	150	78	118	0	0	0	0	k__Bacteria; p__Campylobacterota; c__Campylobacteria; o__Campylobacterales; f__Sulfurovaceae; g__Sulfurovum; s__uncultured_Sulfurovum_sp.
ASV527	25	28	0	27	0	0	0	0	0	0	0	0	0	0	0	0	0	0	0	0	0	0	0	0	k__Bacteria; p__Proteobacteria; c__Alphaproteobacteria; o__Rhodobacterales; f__Rhodobacteraceae; g__unclassified_Rhodobacteraceae; s__unclassified_Rhodobacteraceae
ASV528	25	23	15	29	0	0	0	0	0	0	0	0	0	0	0	0	0	0	0	0	0	0	0	0	k__Bacteria; p__Acidobacteriota; c__Thermoanaerobaculia; o__Thermoanaerobaculales; f__Thermoanaerobaculaceae; g__Subgroup_10; s__unclassified_Subgroup_10
ASV529	25	27	26	19	0	0	0	0	0	0	0	0	0	0	0	0	0	0	0	0	0	0	0	0	k__Bacteria; p__unclassified_Bacteria; c__unclassified_Bacteria; o__unclassified_Bacteria; f__unclassified_Bacteria; g__unclassified_Bacteria; s__unclassified_Bacteria
ASV531	25	0	52	0	0	0	0	0	29	89	91	0	0	0	0	0	0	0	0	0	0	0	0	0	k__Bacteria; p__Desulfobacterota; c__Desulfobacteria; o__Desulfobacterales; f__Desulfosarcinaceae; g__unclassified_Desulfosarcinaceae; s__unclassified_Desulfosarcinaceae
ASV532	25	27	0	26	0	0	0	0	0	0	0	0	0	0	0	0	0	0	0	0	0	0	0	0	k__Bacteria; p__unclassified_Bacteria; c__unclassified_Bacteria; o__unclassified_Bacteria; f__unclassified_Bacteria; g__unclassified_Bacteria; s__unclassified_Bacteria
ASV534	25	32	0	39	0	0	0	0	0	0	0	0	0	0	0	0	0	0	0	0	0	0	0	0	k__Bacteria; p__Proteobacteria; c__Gammaproteobacteria; o__Ectothiorhodospirales; f__unclassified_Ectothiorhodospirales; g__unclassified_Ectothiorhodospirales; s__unclassified_Ectothiorhodospirales
ASV535	25	30	0	32	0	0	0	0	0	0	0	0	0	0	0	0	0	0	0	0	0	0	0	0	k__Bacteria; p__unclassified_Bacteria; c__unclassified_Bacteria; o__unclassified_Bacteria; f__unclassified_Bacteria; g__unclassified_Bacteria; s__unclassified_Bacteria
ASV539	24	37	31	27	51	27	0	0	5	8	15	0	0	0	0	0	26	16	5	0	0	0	0	0	k__Bacteria; p__Proteobacteria; c__Alphaproteobacteria; o__Rhodobacterales; f__Rhodobacteraceae; g__Limibaculum; s__unclassified_Limibaculum
ASV541	24	50	30	28	0	9	16	0	0	0	0	0	0	0	0	0	0	0	0	0	0	0	0	0	k__Bacteria; p__unclassified_Bacteria; c__unclassified_Bacteria; o__unclassified_Bacteria; f__unclassified_Bacteria; g__unclassified_Bacteria; s__unclassified_Bacteria
ASV542	24	24	20	23	42	0	10	0	12	0	0	0	0	0	0	0	0	0	0	0	0	0	0	0	k__Bacteria; p__Proteobacteria; c__Alphaproteobacteria; o__Tistrellales; f__Geminicoccaceae; g__unclassified_Geminicoccaceae; s__unclassified_Geminicoccaceae
ASV543	24	43	19	20	48	3	0	0	0	0	0	0	0	5	0	0	0	0	0	0	0	0	0	0	k__Bacteria; p__Planctomycetota; c__Planctomycetes; o__Pirellulales; f__Pirellulaceae; g__Rhodopirellula; s__unclassified_Rhodopirellula
ASV544	24	31	19	11	9	0	0	0	0	0	0	0	0	0	0	0	0	0	0	0	0	0	0	0	k__Bacteria; p__unclassified_Bacteria; c__unclassified_Bacteria; o__unclassified_Bacteria; f__unclassified_Bacteria; g__unclassified_Bacteria; s__unclassified_Bacteria
ASV545	24	12	21	15	0	0	0	0	16	16	20	0	0	0	0	0	0	0	0	0	0	0	0	0	k__Bacteria; p__Acidobacteriota; c__Thermoanaerobaculia; o__Thermoanaerobaculales; f__Thermoanaerobaculaceae; g__Subgroup_10; s__unclassified_Subgroup_10
ASV547	24	0	0	0	0	18	0	0	25	0	0	0	0	0	0	41	20	28	0	28	0	0	0	6	k__Bacteria; p__Verrucomicrobiota; c__Verrucomicrobiae; o__Verrucomicrobiales; f__Akkermansiaceae; g__Akkermansia; s__unclassified_Akkermansia
ASV548	24	20	27	10	0	0	0	0	0	0	0	0	0	0	0	0	0	0	0	0	0	0	0	0	k__Bacteria; p__Proteobacteria; c__Alphaproteobacteria; o__Kiloniellales; f__Kiloniellaceae; g__unclassified_Kiloniellaceae; s__uncultured_Pelagibius_sp.
ASV549	24	28	31	34	125	0	17	0	0	0	0	0	0	0	0	0	0	0	0	0	0	0	0	0	k__Bacteria; p__Planctomycetota; c__Planctomycetes; o__Pirellulales; f__Pirellulaceae; g__Rhodopirellula; s__Rhodopirellula_bacterium_WH5_6
ASV550	24	31	22	27	0	0	0	0	0	0	0	0	0	0	0	0	0	0	0	0	0	0	0	0	k__Bacteria; p__Acidobacteriota; c__Thermoanaerobaculia; o__Thermoanaerobaculales; f__Thermoanaerobaculaceae; g__Subgroup_10; s__unclassified_Subgroup_10
ASV553	24	18	61	32	0	0	8	0	0	0	0	0	0	0	0	0	0	0	0	0	0	0	0	0	k__Bacteria; p__Desulfobacterota; c__Desulfobacteria; o__Desulfobacterales; f__Desulfosarcinaceae; g__Sva0081_sediment_group; s__unclassified_Sva0081_sediment_group
ASV554	24	17	0	0	0	0	0	0	0	44	0	0	0	0	0	0	20	0	0	0	0	0	0	0	k__Bacteria; p__Proteobacteria; c__Gammaproteobacteria; o__Steroidobacterales; f__Woeseiaceae; g__Woeseia; s__unclassified_Woeseia
ASV556	24	27	0	0	0	0	0	0	65	55	47	45	0	0	0	0	0	0	0	0	0	0	0	0	k__Bacteria; p__Proteobacteria; c__Alphaproteobacteria; o__Rhodobacterales; f__Rhodobacteraceae; g__Limibaculum; s__uncultured_Alphaproteobacteria_bacterium
ASV557	24	0	0	0	47	59	0	0	0	0	0	0	0	0	0	0	0	0	0	0	0	0	0	0	k__Bacteria; p__Proteobacteria; c__Alphaproteobacteria; o__Sphingomonadales; f__Sphingomonadaceae; g__Sphingomicrobium; s__unclassified_Sphingomicrobium
ASV559	24	46	28	49	0	0	0	0	0	0	0	0	0	0	0	0	0	0	0	0	0	0	0	0	k__Bacteria; p__Proteobacteria; c__Gammaproteobacteria; o__Pseudomonadales; f__KI89A_clade; g__uncultured_gamma_proteobacterium; s__uncultured_gamma_proteobacterium
ASV560	23	32	21	26	0	0	6	0	0	0	0	0	0	0	0	0	0	0	0	0	0	0	0	0	k__Bacteria; p__Firmicutes; c__Clostridia; o__unclassified_Clostridia; f__unclassified_Clostridia; g__unclassified_Clostridia; s__unclassified_Clostridia
ASV561	23	66	46	70	0	42	0	0	0	28	26	8	0	0	0	0	0	0	0	0	0	0	0	0	k__Bacteria; p__Proteobacteria; c__Alphaproteobacteria; o__Rhodobacterales; f__Rhodobacteraceae; g__Dinoroseobacter; s__unclassified_Dinoroseobacter
ASV562	23	26	13	26	0	0	0	0	0	7	0	0	0	0	0	0	0	0	0	0	0	0	0	0	k__Bacteria; p__Gemmatimonadota; c__Gemmatimonadetes; o__Gemmatimonadales; f__Gemmatimonadaceae; g__unclassified_Gemmatimonadaceae; s__unclassified_Gemmatimonadaceae
ASV564	23	25	24	13	0	0	0	0	0	0	0	0	0	0	0	0	0	0	0	0	0	0	0	0	k__Bacteria; p__Proteobacteria; c__Gammaproteobacteria; o__Ga0077536; f__uncultured_gamma_proteobacterium; g__uncultured_gamma_proteobacterium; s__uncultured_gamma_proteobacterium
ASV565	23	29	15	23	0	0	7	0	0	0	0	0	0	0	0	0	0	0	0	0	0	0	0	0	k__Bacteria; p__Bacteroidota; c__Rhodothermia; o__Rhodothermales; f__Rhodothermaceae; g__unclassified_Rhodothermaceae; s__unclassified_Rhodothermaceae
ASV566	23	24	69	35	0	0	0	0	5	34	16	0	0	0	0	0	0	0	0	0	0	0	0	0	k__Bacteria; p__Acidobacteriota; c__unclassified_Acidobacteriota; o__unclassified_Acidobacteriota; f__unclassified_Acidobacteriota; g__unclassified_Acidobacteriota; s__unclassified_Acidobacteriota
ASV568	23	29	25	33	0	0	0	0	0	0	0	0	0	0	0	0	0	0	0	0	0	0	0	0	k__Bacteria; p__Bacteroidota; c__Bacteroidia; o__Chitinophagales; f__Saprospiraceae; g__Lewinella; s__Lewinella_nigricans
ASV572	23	45	14	28	0	0	0	0	0	0	0	0	0	0	0	0	0	0	0	0	0	0	0	0	k__Bacteria; p__Chloroflexi; c__Anaerolineae; o__SBR1031; f__uncultured_Chloroflexi_bacterium; g__uncultured_Chloroflexi_bacterium; s__uncultured_Chloroflexi_bacterium
ASV578	23	27	0	14	0	0	0	0	3	0	0	11	0	0	0	0	0	0	0	0	0	0	0	0	k__Bacteria; p__unclassified_Bacteria; c__unclassified_Bacteria; o__unclassified_Bacteria; f__unclassified_Bacteria; g__unclassified_Bacteria; s__unclassified_Bacteria
ASV579	23	41	27	31	43	22	40	0	0	0	0	13	0	0	0	0	0	0	0	0	0	0	0	0	k__Bacteria; p__Actinobacteriota; c__Acidimicrobiia; o__Actinomarinales; f__unclassified_Actinomarinales; g__unclassified_Actinomarinales; s__unclassified_Actinomarinales
ASV581	23	15	29	10	0	0	0	0	0	0	0	0	0	0	0	0	0	0	0	0	0	0	0	0	k__Bacteria; p__unclassified_Bacteria; c__unclassified_Bacteria; o__unclassified_Bacteria; f__unclassified_Bacteria; g__unclassified_Bacteria; s__unclassified_Bacteria
ASV583	23	20	26	26	0	8	0	0	0	0	0	0	0	0	0	0	0	0	0	0	0	0	0	0	k__Bacteria; p__Acidobacteriota; c__Vicinamibacteria; o__Vicinamibacterales; f__unclassified_Vicinamibacterales; g__unclassified_Vicinamibacterales; s__unclassified_Vicinamibacterales
ASV584	23	11	14	30	0	0	0	0	0	0	0	0	0	0	0	0	0	0	0	0	0	0	0	0	k__Bacteria; p__Calditrichota; c__Calditrichia; o__Calditrichales; f__Calditrichaceae; g__Calorithrix; s__unidentified_bacterium_wb1_A09
ASV585	23	21	0	17	0	0	0	0	0	0	28	0	0	0	0	0	0	0	30	0	0	0	0	0	k__Bacteria; p__Proteobacteria; c__Alphaproteobacteria; o__Rhodobacterales; f__Rhodobacteraceae; g__Limibaculum; s__unclassified_Limibaculum
ASV586	23	71	38	21	0	0	0	0	121	0	0	252	1	0	0	0	0	0	0	0	0	0	0	0	k__Bacteria; p__Desulfobacterota; c__Desulfobacteria; o__Desulfobacterales; f__Desulfosarcinaceae; g__Sva0081_sediment_group; s__unclassified_Sva0081_sediment_group
ASV588	23	15	18	0	0	0	0	0	0	0	0	21	0	0	0	0	0	0	0	0	0	0	0	0	k__Bacteria; p__Acidobacteriota; c__Thermoanaerobaculia; o__Thermoanaerobaculales; f__Thermoanaerobaculaceae; g__Subgroup_23; s__unclassified_Subgroup_23
ASV589	22	35	41	46	0	0	0	0	0	0	0	0	0	0	0	0	0	0	0	0	0	0	0	0	k__Bacteria; p__Gemmatimonadota; c__unclassified_Gemmatimonadota; o__unclassified_Gemmatimonadota; f__unclassified_Gemmatimonadota; g__unclassified_Gemmatimonadota; s__unclassified_Gemmatimonadota
ASV590	22	52	28	29	0	0	0	0	5	0	0	0	0	0	0	0	0	0	0	0	0	0	0	0	k__Bacteria; p__unclassified_Bacteria; c__unclassified_Bacteria; o__unclassified_Bacteria; f__unclassified_Bacteria; g__unclassified_Bacteria; s__unclassified_Bacteria
ASV591	22	16	14	26	0	0	0	0	0	0	0	0	0	0	0	0	0	0	0	0	0	0	0	0	k__Bacteria; p__Proteobacteria; c__Alphaproteobacteria; o__Kiloniellales; f__Kiloniellaceae; g__Pelagibius; s__unclassified_Pelagibius
ASV592	22	32	11	17	0	5	17	1	8	9	16	0	0	154	111	70	0	6	2	0	0	0	0	0	k__Bacteria; p__Firmicutes; c__Clostridia; o__Peptostreptococcales_Tissierellales; f__Clostridiisalibacter; g__bacterium_YC_ZSS_LKJ129; s__unclassified_bacterium_YC_ZSS_LKJ129
ASV593	22	33	36	45	0	0	0	0	0	0	0	0	0	0	0	0	0	0	0	0	0	0	0	0	k__Bacteria; p__Acidobacteriota; c__Thermoanaerobaculia; o__Thermoanaerobaculales; f__Thermoanaerobaculaceae; g__Subgroup_10; s__unclassified_Subgroup_10
ASV596	22	0	29	14	0	0	0	0	0	15	0	0	0	0	0	0	0	0	0	0	0	0	0	0	k__Bacteria; p__Bacteroidota; c__Ignavibacteria; o__Ignavibacteriales; f__PHOS_HE36; g__unclassified_PHOS_HE36; s__unclassified_PHOS_HE36
ASV597	22	24	10	20	0	0	0	0	0	0	0	0	0	0	0	0	0	0	0	0	0	0	0	0	k__Bacteria; p__unclassified_Bacteria; c__unclassified_Bacteria; o__unclassified_Bacteria; f__unclassified_Bacteria; g__unclassified_Bacteria; s__unclassified_Bacteria
ASV598	22	64	34	68	0	1	0	0	0	0	0	0	0	0	0	0	0	0	0	0	0	0	0	0	k__Bacteria; p__Proteobacteria; c__Gammaproteobacteria; o__Pseudomonadales; f__Nitrincolaceae; g__Marinobacterium; s__Marinobacterium_nitratireducens
ASV599	22	44	43	50	0	0	0	0	0	0	0	0	0	0	0	0	0	0	0	0	0	0	0	0	k__Bacteria; p__unclassified_Bacteria; c__unclassified_Bacteria; o__unclassified_Bacteria; f__unclassified_Bacteria; g__unclassified_Bacteria; s__unclassified_Bacteria
ASV600	22	56	35	28	0	0	0	0	0	0	0	0	0	0	0	0	0	0	0	0	0	0	0	0	k__Bacteria; p__unclassified_Bacteria; c__unclassified_Bacteria; o__unclassified_Bacteria; f__unclassified_Bacteria; g__unclassified_Bacteria; s__unclassified_Bacteria
ASV602	22	17	18	29	0	0	0	0	0	0	0	0	0	0	0	0	0	0	0	0	0	0	0	0	k__Bacteria; p__unclassified_Bacteria; c__unclassified_Bacteria; o__unclassified_Bacteria; f__unclassified_Bacteria; g__unclassified_Bacteria; s__unclassified_Bacteria
ASV603	22	32	17	23	0	0	0	0	0	0	0	0	0	0	0	0	0	0	0	0	0	0	0	0	k__Bacteria; p__Proteobacteria; c__Gammaproteobacteria; o__SS1_B_09_64; f__uncultured_gamma_proteobacterium; g__uncultured_gamma_proteobacterium; s__uncultured_gamma_proteobacterium
ASV604	22	25	0	0	131	50	29	155	0	0	19	0	0	0	0	0	0	0	0	0	0	0	0	0	k__Bacteria; p__Proteobacteria; c__Alphaproteobacteria; o__Rhodobacterales; f__Rhodobacteraceae; g__unclassified_Rhodobacteraceae; s__unclassified_Rhodobacteraceae
ASV605	22	25	18	32	0	0	0	0	0	0	0	0	0	0	0	0	0	0	0	0	0	0	0	0	k__Bacteria; p__Sumerlaeota; c__Sumerlaeia; o__Sumerlaeales; f__Sumerlaeaceae; g__Sumerlaea; s__unclassified_Sumerlaea
ASV606	22	36	30	34	0	0	0	0	0	0	0	0	0	0	0	0	0	0	0	0	0	0	0	0	k__Bacteria; p__Proteobacteria; c__Gammaproteobacteria; o__EPR3968_O8a_Bc78; f__uncultured_gamma_proteobacterium; g__uncultured_gamma_proteobacterium; s__uncultured_gamma_proteobacterium
ASV608	22	28	16	24	0	0	0	0	0	0	0	0	0	0	0	0	0	0	0	0	0	0	0	0	k__Bacteria; p__unclassified_Bacteria; c__unclassified_Bacteria; o__unclassified_Bacteria; f__unclassified_Bacteria; g__unclassified_Bacteria; s__unclassified_Bacteria
ASV612	22	13	9	0	1868	584	1053	379	18	0	0	39	1460	217	67	61	11	0	0	15	456	168	3096	456	k__Bacteria; p__Cyanobacteria; c__Cyanobacteriia; o__Synechococcales; f__Cyanobiaceae; g__Cyanobium_PCC_6307; s__unclassified_Cyanobium_PCC_6307
ASV613	22	40	14	22	0	0	0	0	0	0	0	0	0	0	0	0	0	0	0	0	0	0	0	0	k__Bacteria; p__Proteobacteria; c__Gammaproteobacteria; o__Pseudomonadales; f__Halieaceae; g__OM60_NOR5__clade; s__unclassified_OM60_NOR5__clade
ASV614	22	39	27	22	0	0	29	0	0	0	0	0	0	0	0	0	0	0	0	0	0	0	0	0	k__Bacteria; p__Proteobacteria; c__Gammaproteobacteria; o__unclassified_Gammaproteobacteria; f__uncultured_gamma_proteobacterium; g__unclassified_Gammaproteobacteria; s__unclassified_Gammaproteobacteria
ASV615	22	0	0	0	0	27	5	110	0	0	27	0	0	0	0	0	0	0	0	0	0	0	0	0	k__Bacteria; p__Proteobacteria; c__Alphaproteobacteria; o__Rhodobacterales; f__Rhodobacteraceae; g__unclassified_Rhodobacteraceae; s__unclassified_Rhodobacteraceae
ASV620	22	21	15	23	0	0	0	0	0	0	0	0	0	0	0	0	0	0	0	0	0	0	0	0	k__Bacteria; p__Proteobacteria; c__Gammaproteobacteria; o__Nitrosococcales; f__Nitrosococcaceae; g__AqS1; s__unclassified_AqS1
ASV621	21	32	40	31	0	0	20	4	0	11	20	13	0	0	0	0	0	0	0	0	0	0	0	0	k__Bacteria; p__unclassified_Bacteria; c__unclassified_Bacteria; o__unclassified_Bacteria; f__unclassified_Bacteria; g__unclassified_Bacteria; s__unclassified_Bacteria
ASV622	21	50	19	29	9	0	0	0	0	0	0	0	0	0	0	0	0	0	0	0	0	0	0	0	k__Bacteria; p__Planctomycetota; c__Phycisphaerae; o__Phycisphaerales; f__Phycisphaeraceae; g__unclassified_Phycisphaeraceae; s__unclassified_Phycisphaeraceae
ASV623	21	30	28	28	0	0	0	0	0	0	0	0	0	0	0	0	0	0	0	0	0	0	0	0	k__Bacteria; p__Myxococcota; c__Polyangia; o__Polyangiales; f__Sandaracinaceae; g__unclassified_Sandaracinaceae; s__unclassified_Sandaracinaceae
ASV624	21	14	6	20	6	4	0	110	0	0	0	0	0	0	0	0	0	0	0	0	0	0	0	0	k__Bacteria; p__Planctomycetota; c__Planctomycetes; o__Planctomycetales; f__unclassified_Planctomycetales; g__unclassified_Planctomycetales; s__unclassified_Planctomycetales
ASV626	21	17	14	24	0	0	0	0	0	0	0	0	0	0	0	0	0	0	0	0	0	0	0	0	k__Bacteria; p__unclassified_Bacteria; c__unclassified_Bacteria; o__unclassified_Bacteria; f__unclassified_Bacteria; g__unclassified_Bacteria; s__unclassified_Bacteria
ASV627	21	20	18	15	5	8	0	0	0	0	0	0	0	0	0	0	0	0	0	0	0	0	0	0	k__Bacteria; p__Dadabacteria; c__Dadabacteriia; o__Dadabacteriales; f__unclassified_Dadabacteriales; g__unclassified_Dadabacteriales; s__unclassified_Dadabacteriales
ASV628	21	21	0	37	0	0	0	0	0	0	0	0	0	0	0	0	0	0	0	0	0	0	0	0	k__Bacteria; p__unclassified_Bacteria; c__unclassified_Bacteria; o__unclassified_Bacteria; f__unclassified_Bacteria; g__unclassified_Bacteria; s__unclassified_Bacteria
ASV629	21	17	22	32	0	0	0	0	19	0	0	23	0	1	0	0	0	0	0	0	0	0	0	0	k__Bacteria; p__Proteobacteria; c__Alphaproteobacteria; o__Tistrellales; f__Geminicoccaceae; g__unclassified_Geminicoccaceae; s__unclassified_Geminicoccaceae
ASV631	21	46	35	35	0	0	0	0	0	0	0	0	0	0	0	0	0	0	0	0	0	0	0	0	k__Bacteria; p__Sumerlaeota; c__Sumerlaeia; o__unclassified_Sumerlaeia; f__unclassified_Sumerlaeia; g__unclassified_Sumerlaeia; s__unclassified_Sumerlaeia
ASV632	21	22	0	40	0	0	0	0	0	0	0	0	0	0	0	0	0	0	0	0	0	0	0	0	k__Bacteria; p__Proteobacteria; c__Gammaproteobacteria; o__Nitrosococcales; f__Nitrosococcaceae; g__unclassified_Nitrosococcaceae; s__unclassified_Nitrosococcaceae
ASV633	21	30	28	22	0	0	0	0	0	0	0	0	0	0	0	0	0	0	0	0	0	0	0	0	k__Bacteria; p__unclassified_Bacteria; c__unclassified_Bacteria; o__unclassified_Bacteria; f__unclassified_Bacteria; g__unclassified_Bacteria; s__unclassified_Bacteria
ASV635	21	26	22	43	0	0	13	0	0	0	0	0	0	0	0	0	0	0	0	0	0	0	0	0	k__Bacteria; p__Proteobacteria; c__Gammaproteobacteria; o__unclassified_Gammaproteobacteria; f__uncultured_gamma_proteobacterium; g__unclassified_Gammaproteobacteria; s__unclassified_Gammaproteobacteria
ASV636	21	34	0	22	0	0	0	0	0	0	0	0	0	0	0	0	0	0	0	0	0	0	0	0	k__Bacteria; p__unclassified_Bacteria; c__unclassified_Bacteria; o__unclassified_Bacteria; f__unclassified_Bacteria; g__unclassified_Bacteria; s__unclassified_Bacteria
ASV637	21	23	18	20	0	21	21	0	0	0	0	0	0	0	0	0	0	0	0	0	0	0	0	0	k__Bacteria; p__Myxococcota; c__Polyangia; o__Polyangiales; f__Sandaracinaceae; g__unclassified_Sandaracinaceae; s__unclassified_Sandaracinaceae
ASV641	21	10	0	6	30	53	13	0	0	0	0	0	0	0	0	0	0	0	0	0	0	0	0	0	k__Bacteria; p__Proteobacteria; c__Alphaproteobacteria; o__Rhodobacterales; f__Rhodobacteraceae; g__unclassified_Rhodobacteraceae; s__unclassified_Rhodobacteraceae
ASV642	21	0	0	0	116	0	0	0	0	0	0	0	248	101	0	95	0	0	0	0	0	0	0	0	k__Bacteria; p__Planctomycetota; c__Planctomycetes; o__Pirellulales; f__Pirellulaceae; g__Blastopirellula; s__unclassified_Blastopirellula
ASV650	20	26	13	17	0	0	0	0	0	0	0	0	0	0	0	0	0	0	0	0	0	0	0	0	k__Bacteria; p__Planctomycetota; c__Phycisphaerae; o__CCM11a; f__unclassified_CCM11a; g__unclassified_CCM11a; s__unclassified_CCM11a
ASV659	20	31	19	31	0	0	0	0	0	0	0	0	0	0	0	0	0	0	0	0	0	0	0	0	k__Bacteria; p__unclassified_Bacteria; c__unclassified_Bacteria; o__unclassified_Bacteria; f__unclassified_Bacteria; g__unclassified_Bacteria; s__unclassified_Bacteria
ASV660	20	4	5	18	42	58	8	0	0	6	0	0	0	0	0	0	0	0	0	0	0	0	0	0	k__Bacteria; p__Proteobacteria; c__Alphaproteobacteria; o__Rhodobacterales; f__Rhodobacteraceae; g__unclassified_Rhodobacteraceae; s__unclassified_Rhodobacteraceae
ASV661	20	28	24	39	0	0	0	0	0	0	0	0	0	0	0	0	0	0	0	0	0	0	0	0	k__Bacteria; p__unclassified_Bacteria; c__unclassified_Bacteria; o__unclassified_Bacteria; f__unclassified_Bacteria; g__unclassified_Bacteria; s__unclassified_Bacteria
ASV663	20	15	18	25	0	0	0	0	0	0	0	0	0	0	0	0	0	0	0	0	0	0	0	0	k__Bacteria; p__Proteobacteria; c__Gammaproteobacteria; o__Steroidobacterales; f__Woeseiaceae; g__Woeseia; s__unclassified_Woeseia
ASV664	20	31	11	20	0	0	0	0	0	0	0	0	0	0	0	0	0	0	0	0	0	0	0	0	k__Bacteria; p__Actinobacteriota; c__Acidimicrobiia; o__Microtrichales; f__Microtrichaceae; g__Sva0996_marine_group; s__unclassified_Sva0996_marine_group
ASV665	20	40	23	26	0	0	0	0	0	0	0	0	0	0	0	0	0	0	0	0	0	0	0	0	k__Bacteria; p__unclassified_Bacteria; c__unclassified_Bacteria; o__unclassified_Bacteria; f__unclassified_Bacteria; g__unclassified_Bacteria; s__unclassified_Bacteria
ASV666	20	18	11	29	0	0	0	0	0	0	0	0	0	0	0	0	0	0	0	0	0	0	0	0	k__Bacteria; p__unclassified_Bacteria; c__unclassified_Bacteria; o__unclassified_Bacteria; f__unclassified_Bacteria; g__unclassified_Bacteria; s__unclassified_Bacteria
ASV667	20	16	11	29	0	7	13	0	0	0	0	0	0	0	0	0	0	0	0	0	0	0	0	0	k__Bacteria; p__Gemmatimonadota; c__unclassified_Gemmatimonadota; o__unclassified_Gemmatimonadota; f__unclassified_Gemmatimonadota; g__unclassified_Gemmatimonadota; s__unclassified_Gemmatimonadota
ASV668	20	19	26	15	0	0	0	0	0	4	0	17	0	0	0	0	0	0	0	0	0	0	0	0	k__Bacteria; p__Dadabacteria; c__Dadabacteriia; o__Dadabacteriales; f__unclassified_Dadabacteriales; g__unclassified_Dadabacteriales; s__unclassified_Dadabacteriales
ASV670	20	0	31	29	0	0	0	0	0	0	0	0	0	0	0	0	0	0	0	0	0	0	0	0	k__Bacteria; p__Gemmatimonadota; c__Gemmatimonadetes; o__Gemmatimonadales; f__Gemmatimonadaceae; g__unclassified_Gemmatimonadaceae; s__uncultured_deep_sea_bacterium
ASV672	20	28	10	14	0	15	0	67	10	0	0	0	0	0	0	0	0	0	0	0	0	0	0	0	k__Bacteria; p__Proteobacteria; c__Gammaproteobacteria; o__Pseudomonadales; f__Microbulbiferaceae; g__Microbulbifer; s__unclassified_Microbulbifer
ASV678	20	20	20	21	0	0	11	0	0	0	0	0	0	0	0	0	0	0	0	0	0	0	0	0	k__Bacteria; p__Dadabacteria; c__Dadabacteriia; o__Dadabacteriales; f__uncultured_candidate_division_SBR1093_bacterium; g__uncultured_candidate_division_SBR1093_bacterium; s__uncultured_candidate_division_SBR1093_bacterium
ASV679	20	21	0	0	97	32	31	0	0	24	19	0	781	361	327	660	0	0	0	0	0	0	0	0	k__Bacteria; p__Planctomycetota; c__Planctomycetes; o__Pirellulales; f__Pirellulaceae; g__unclassified_Pirellulaceae; s__unclassified_Pirellulaceae
ASV682	20	32	0	0	0	0	0	0	9	12	0	0	0	0	0	10	0	0	0	0	0	0	0	0	k__Bacteria; p__Verrucomicrobiota; c__Verrucomicrobiae; o__Verrucomicrobiales; f__Akkermansiaceae; g__Akkermansia; s__unclassified_Akkermansia
ASV683	20	0	0	0	0	49	0	25	0	39	14	60	0	0	0	0	0	0	0	0	0	0	0	0	k__Bacteria; p__Proteobacteria; c__Alphaproteobacteria; o__Rhodobacterales; f__Rhodobacteraceae; g__unclassified_Rhodobacteraceae; s__unclassified_Rhodobacteraceae
ASV684	20	39	19	37	0	19	32	0	0	0	0	0	0	0	0	0	0	0	0	0	0	0	0	0	k__Bacteria; p__Gemmatimonadota; c__unclassified_Gemmatimonadota; o__unclassified_Gemmatimonadota; f__unclassified_Gemmatimonadota; g__unclassified_Gemmatimonadota; s__unclassified_Gemmatimonadota
ASV685	20	35	28	27	0	0	0	0	0	0	0	0	0	0	0	0	0	0	0	0	0	0	0	0	k__Bacteria; p__Deinococcota; c__Deinococci; o__Deinococcales; f__Trueperaceae; g__Truepera; s__uncultured_marine_microorganism
ASV688	20	23	16	17	0	0	0	0	0	0	0	0	0	0	0	0	0	0	0	0	0	0	0	0	k__Bacteria; p__Proteobacteria; c__Gammaproteobacteria; o__unclassified_Gammaproteobacteria; f__unclassified_Gammaproteobacteria; g__unclassified_Gammaproteobacteria; s__unclassified_Gammaproteobacteria
ASV691	20	12	9	14	40	36	9	0	19	34	41	19	0	0	0	0	0	0	0	0	0	0	0	0	k__Bacteria; p__Proteobacteria; c__Alphaproteobacteria; o__Rhodobacterales; f__Rhodobacteraceae; g__Ruegeria; s__unclassified_Ruegeria
ASV692	19	40	35	56	645	26	168	332	1	0	0	0	0	0	0	6	0	0	0	0	0	0	0	0	k__Bacteria; p__Planctomycetota; c__Planctomycetes; o__Planctomycetales; f__unclassified_Planctomycetales; g__unclassified_Planctomycetales; s__unclassified_Planctomycetales
ASV694	19	35	25	16	0	0	1	0	0	0	0	0	0	0	0	0	0	0	0	0	0	0	0	0	k__Bacteria; p__unclassified_Bacteria; c__unclassified_Bacteria; o__unclassified_Bacteria; f__unclassified_Bacteria; g__unclassified_Bacteria; s__unclassified_Bacteria
ASV695	19	21	11	17	0	0	0	0	18	26	21	0	0	0	0	0	0	0	0	0	0	0	0	0	k__Bacteria; p__Dadabacteria; c__Dadabacteriia; o__Dadabacteriales; f__uncultured_candidate_division_SBR1093_bacterium; g__uncultured_candidate_division_SBR1093_bacterium; s__uncultured_candidate_division_SBR1093_bacterium
ASV697	19	24	28	33	0	0	0	0	0	0	0	0	0	0	0	0	0	0	0	0	0	0	0	0	k__Bacteria; p__unclassified_Bacteria; c__unclassified_Bacteria; o__unclassified_Bacteria; f__unclassified_Bacteria; g__unclassified_Bacteria; s__unclassified_Bacteria
ASV698	19	3	0	10	0	21	1	0	0	13	11	1	0	0	0	0	0	0	0	4	0	0	0	0	k__Bacteria; p__Bacteroidota; c__Bacteroidia; o__Cytophagales; f__Cyclobacteriaceae; g__Flammeovirgaceae_bacterium_GY_1; s__unclassified_Flammeovirgaceae_bacterium_GY_1
ASV700	19	26	12	31	0	0	0	0	0	0	0	0	0	0	0	0	0	0	0	0	0	0	0	0	k__Bacteria; p__Acidobacteriota; c__Thermoanaerobaculia; o__Thermoanaerobaculales; f__Thermoanaerobaculaceae; g__Subgroup_10; s__uncultured_Acidobacteria_bacterium
ASV701	19	0	6	11	0	48	0	0	0	0	0	0	0	0	0	0	0	0	0	0	0	0	0	0	k__Bacteria; p__unclassified_Bacteria; c__unclassified_Bacteria; o__unclassified_Bacteria; f__unclassified_Bacteria; g__unclassified_Bacteria; s__unclassified_Bacteria
ASV702	19	15	25	19	0	0	0	0	0	0	0	0	0	0	0	0	0	0	0	0	0	0	0	0	k__Bacteria; p__Bacteroidota; c__Bacteroidia; o__Cytophagales; f__Cyclobacteriaceae; g__unclassified_Cyclobacteriaceae; s__unclassified_Cyclobacteriaceae
ASV703	19	38	32	38	42	10	32	0	0	0	0	0	0	0	0	0	0	1	0	0	0	0	0	0	k__Bacteria; p__Planctomycetota; c__Planctomycetes; o__Pirellulales; f__Pirellulaceae; g__Rhodopirellula; s__unclassified_Rhodopirellula
ASV704	19	36	24	13	142	0	9	71	0	0	0	0	0	0	0	0	0	0	0	0	0	0	0	0	k__Bacteria; p__unclassified_Bacteria; c__unclassified_Bacteria; o__unclassified_Bacteria; f__unclassified_Bacteria; g__unclassified_Bacteria; s__unclassified_Bacteria
ASV706	19	20	12	20	0	20	0	0	0	15	10	0	0	0	0	0	0	0	0	0	0	0	0	0	k__Bacteria; p__Proteobacteria; c__Gammaproteobacteria; o__Pseudomonadales; f__Halieaceae; g__unclassified_Halieaceae; s__unclassified_Halieaceae
ASV709	19	19	18	23	0	0	0	0	32	66	55	48	0	0	0	0	36	51	29	58	0	0	0	0	k__Bacteria; p__unclassified_Bacteria; c__unclassified_Bacteria; o__unclassified_Bacteria; f__unclassified_Bacteria; g__unclassified_Bacteria; s__unclassified_Bacteria
ASV714	19	0	0	0	0	42	73	0	26	34	26	0	86	108	211	96	51	59	54	71	309	280	181	306	k__Bacteria; p__Proteobacteria; c__Alphaproteobacteria; o__Rhizobiales; f__Hyphomicrobiaceae; g__Filomicrobium; s__uncultured_Alphaproteobacteria_bacterium
ASV715	19	23	19	20	0	0	0	0	0	0	0	0	0	0	0	0	0	0	0	0	0	0	0	0	k__Bacteria; p__Proteobacteria; c__Alphaproteobacteria; o__Kiloniellales; f__Kiloniellaceae; g__Pelagibius; s__unclassified_Pelagibius
ASV717	19	33	23	14	0	0	6	0	0	0	0	0	0	0	0	0	0	0	0	0	0	0	0	0	k__Bacteria; p__Myxococcota; c__Polyangia; o__Haliangiales; f__Haliangiaceae; g__Haliangium; s__unclassified_Haliangium
ASV718	19	38	12	35	0	0	0	0	0	0	0	0	0	0	0	0	0	0	0	0	0	0	0	0	k__Bacteria; p__unclassified_Bacteria; c__unclassified_Bacteria; o__unclassified_Bacteria; f__unclassified_Bacteria; g__unclassified_Bacteria; s__unclassified_Bacteria
ASV719	19	0	0	0	0	0	0	0	0	0	0	0	43	79	0	0	0	0	0	0	0	0	0	0	k__Bacteria; p__Planctomycetota; c__Planctomycetes; o__Pirellulales; f__Pirellulaceae; g__Blastopirellula; s__unclassified_Blastopirellula
ASV720	19	20	14	15	34	0	0	0	0	0	0	0	0	0	0	0	0	0	0	0	0	0	0	0	k__Bacteria; p__Proteobacteria; c__Alphaproteobacteria; o__Rhizobiales; f__Methyloligellaceae; g__unclassified_Methyloligellaceae; s__uncultured_Alphaproteobacteria_bacterium
ASV721	19	19	10	6	12	0	12	0	0	0	0	0	0	0	0	0	0	0	0	0	0	0	0	0	k__Bacteria; p__Planctomycetota; c__Planctomycetes; o__Pirellulales; f__Pirellulaceae; g__Rhodopirellula; s__Rhodopirellula_bacterium_WH5_6
ASV724	19	0	16	0	49	0	13	0	0	0	0	0	0	0	0	0	0	0	0	0	0	0	0	0	k__Bacteria; p__Planctomycetota; c__Planctomycetes; o__Pirellulales; f__Pirellulaceae; g__unclassified_Pirellulaceae; s__unclassified_Pirellulaceae
ASV725	19	18	9	33	0	0	0	0	0	0	0	0	0	0	0	0	0	0	0	0	0	0	0	0	k__Bacteria; p__Proteobacteria; c__Alphaproteobacteria; o__Kiloniellales; f__Kiloniellaceae; g__unclassified_Kiloniellaceae; s__uncultured_Rhodospirillaceae_bacterium
ASV729	19	22	19	20	0	0	0	0	0	0	0	0	0	0	0	0	0	0	0	0	0	0	0	0	k__Bacteria; p__Verrucomicrobiota; c__Verrucomicrobiae; o__Verrucomicrobiales; f__DEV007; g__unclassified_DEV007; s__unclassified_DEV007
ASV730	19	0	0	27	0	14	0	0	0	11	6	0	0	0	0	0	0	0	0	0	0	0	0	0	k__Bacteria; p__Proteobacteria; c__Gammaproteobacteria; o__Pseudomonadales; f__Halieaceae; g__OM60_NOR5__clade; s__unclassified_OM60_NOR5__clade
ASV731	19	29	23	42	0	0	1	0	0	5	9	34	0	0	0	0	0	0	0	0	0	0	0	0	k__Bacteria; p__unclassified_Bacteria; c__unclassified_Bacteria; o__unclassified_Bacteria; f__unclassified_Bacteria; g__unclassified_Bacteria; s__unclassified_Bacteria
ASV733	19	0	0	0	0	0	0	0	0	55	36	0	0	0	0	0	0	0	0	0	0	0	0	0	k__Bacteria; p__Desulfobacterota; c__Desulfobulbia; o__Desulfobulbales; f__Desulfobulbaceae; g__unclassified_Desulfobulbaceae; s__unclassified_Desulfobulbaceae
ASV735	18	15	11	16	0	0	0	0	8	0	0	31	0	0	0	0	0	0	0	0	0	0	0	0	k__Bacteria; p__Gemmatimonadota; c__unclassified_Gemmatimonadota; o__unclassified_Gemmatimonadota; f__unclassified_Gemmatimonadota; g__unclassified_Gemmatimonadota; s__unclassified_Gemmatimonadota
ASV740	18	0	0	0	33	36	8	34	0	0	0	0	0	0	0	0	0	0	0	0	0	0	0	0	k__Bacteria; p__Verrucomicrobiota; c__Verrucomicrobiae; o__Verrucomicrobiales; f__Rubritaleaceae; g__Haloferula; s__Haloferula_helveola
ASV741	18	49	28	28	74	0	8	651	0	0	0	0	0	0	0	0	0	0	0	0	0	0	0	0	k__Bacteria; p__Planctomycetota; c__Planctomycetes; o__Gemmatales; f__Gemmataceae; g__unclassified_Gemmataceae; s__unclassified_Gemmataceae
ASV744	18	11	13	6	76	3	3	246	0	0	1	0	0	0	0	9	0	0	0	0	0	0	0	0	k__Bacteria; p__Planctomycetota; c__Planctomycetes; o__Pirellulales; f__Pirellulaceae; g__unclassified_Pirellulaceae; s__unclassified_Pirellulaceae
ASV745	18	0	27	15	6	9	0	0	0	0	1	0	0	0	0	0	0	0	0	0	0	0	0	0	k__Bacteria; p__Verrucomicrobiota; c__Verrucomicrobiae; o__Verrucomicrobiales; f__Rubritaleaceae; g__Rubritalea; s__unclassified_Rubritalea
ASV748	18	39	18	33	0	1	0	0	0	0	0	0	0	0	0	0	0	0	0	0	0	0	0	0	k__Bacteria; p__unclassified_Bacteria; c__unclassified_Bacteria; o__unclassified_Bacteria; f__unclassified_Bacteria; g__unclassified_Bacteria; s__unclassified_Bacteria
ASV752	18	24	17	33	0	0	0	0	0	0	0	0	0	0	0	0	0	0	0	0	0	0	0	0	k__Bacteria; p__Myxococcota; c__Myxococcia; o__Myxococcales; f__Myxococcaceae; g__P3OB_42; s__unclassified_P3OB_42
ASV757	18	24	30	36	0	0	0	0	0	0	0	0	0	0	0	0	0	0	0	0	0	0	0	0	k__Bacteria; p__unclassified_Bacteria; c__unclassified_Bacteria; o__unclassified_Bacteria; f__unclassified_Bacteria; g__unclassified_Bacteria; s__unclassified_Bacteria
ASV759	18	23	16	36	0	0	0	0	0	0	0	0	0	0	0	0	0	0	0	0	0	0	0	0	k__Bacteria; p__Proteobacteria; c__Gammaproteobacteria; o__Pseudomonadales; f__KI89A_clade; g__unclassified_KI89A_clade; s__unclassified_KI89A_clade
ASV763	18	0	9	25	2160	81	111	1029	76	0	21	45	294	414	56	226	0	0	0	0	0	0	0	0	k__Bacteria; p__Planctomycetota; c__Planctomycetes; o__Pirellulales; f__Pirellulaceae; g__unclassified_Pirellulaceae; s__uncultured_planctomycete
ASV764	18	23	17	28	0	0	0	0	0	0	0	0	0	0	0	0	0	0	0	0	0	0	0	0	k__Bacteria; p__Gemmatimonadota; c__Gemmatimonadetes; o__Gemmatimonadales; f__Gemmatimonadaceae; g__unclassified_Gemmatimonadaceae; s__uncultured_deep_sea_bacterium
ASV765	18	18	0	27	0	22	0	0	0	51	23	0	0	0	0	0	0	0	0	0	0	0	0	0	k__Bacteria; p__Proteobacteria; c__Gammaproteobacteria; o__Pseudomonadales; f__Halieaceae; g__Parahaliea; s__unclassified_Parahaliea
ASV770	18	34	19	14	0	0	0	0	0	0	0	0	0	0	0	0	0	0	0	0	0	0	0	0	k__Bacteria; p__Proteobacteria; c__Gammaproteobacteria; o__AT_s2_59; f__uncultured_gamma_proteobacterium; g__uncultured_gamma_proteobacterium; s__uncultured_gamma_proteobacterium
ASV771	18	20	23	26	0	0	0	0	0	0	0	0	0	0	0	0	0	0	0	0	0	0	0	0	k__Bacteria; p__Proteobacteria; c__Gammaproteobacteria; o__Pseudomonadales; f__bacterium_BW3SW37; g__unclassified_bacterium_BW3SW37; s__unclassified_bacterium_BW3SW37
ASV772	18	0	0	0	0	80	0	0	0	0	0	0	0	0	0	0	0	0	0	0	0	0	0	0	k__Bacteria; p__Proteobacteria; c__Alphaproteobacteria; o__Sphingomonadales; f__Sphingomonadaceae; g__unclassified_Sphingomonadaceae; s__unclassified_Sphingomonadaceae
ASV784	17	16	8	17	0	9	1	0	0	12	4	2	0	0	0	0	7	6	6	6	0	0	0	0	k__Bacteria; p__Proteobacteria; c__Alphaproteobacteria; o__Kiloniellales; f__Kiloniellaceae; g__unclassified_Kiloniellaceae; s__unclassified_Kiloniellaceae
ASV785	17	15	21	0	76	30	28	108	0	0	0	0	10	35	0	0	0	0	0	0	0	0	0	0	k__Bacteria; p__Planctomycetota; c__Planctomycetes; o__Planctomycetales; f__unclassified_Planctomycetales; g__unclassified_Planctomycetales; s__unclassified_Planctomycetales
ASV787	17	20	19	29	0	0	0	0	0	0	0	0	0	0	0	0	0	0	0	0	0	0	0	0	k__Bacteria; p__unclassified_Bacteria; c__unclassified_Bacteria; o__unclassified_Bacteria; f__unclassified_Bacteria; g__unclassified_Bacteria; s__unclassified_Bacteria
ASV798	17	28	35	12	0	0	0	0	0	0	0	0	0	0	0	0	0	0	0	0	0	0	0	0	k__Bacteria; p__unclassified_Bacteria; c__unclassified_Bacteria; o__unclassified_Bacteria; f__unclassified_Bacteria; g__unclassified_Bacteria; s__unclassified_Bacteria
ASV803	17	8	11	0	0	0	2	0	0	112	45	70	0	0	0	0	0	0	0	0	0	0	0	0	k__Bacteria; p__Proteobacteria; c__Gammaproteobacteria; o__Pseudomonadales; f__Halieaceae; g__unclassified_Halieaceae; s__unclassified_Halieaceae
ASV811	17	21	14	13	0	0	0	0	0	12	0	0	0	0	0	0	0	0	0	0	0	0	0	0	k__Bacteria; p__Proteobacteria; c__Alphaproteobacteria; o__Kiloniellales; f__Kiloniellaceae; g__unclassified_Kiloniellaceae; s__uncultured_Rhodospirillaceae_bacterium
ASV815	17	0	8	0	0	0	0	0	20	0	27	0	38	38	0	0	0	0	0	0	0	0	0	0	k__Bacteria; p__Desulfobacterota; c__Desulfobulbia; o__Desulfobulbales; f__Desulfocapsaceae; g__unclassified_Desulfocapsaceae; s__unclassified_Desulfocapsaceae
ASV818	17	30	23	26	65	12	39	0	0	0	0	0	0	0	0	0	0	3	0	0	0	0	0	0	k__Bacteria; p__Proteobacteria; c__Alphaproteobacteria; o__Rhizobiales; f__Rhizobiaceae; g__Cohaesibacter; s__uncultured_Alphaproteobacteria_bacterium
ASV821	17	30	31	17	0	0	0	0	0	0	0	0	0	0	0	0	0	0	0	0	0	0	0	0	k__Bacteria; p__Proteobacteria; c__Gammaproteobacteria; o__EPR3968_O8a_Bc78; f__uncultured_gamma_proteobacterium; g__uncultured_gamma_proteobacterium; s__uncultured_gamma_proteobacterium
ASV822	17	40	14	22	159	189	395	0	11	51	17	0	391	901	511	330	0	8	0	0	0	0	0	0	k__Bacteria; p__Actinobacteriota; c__Acidimicrobiia; o__Actinomarinales; f__unclassified_Actinomarinales; g__unclassified_Actinomarinales; s__unclassified_Actinomarinales
ASV825	17	19	15	15	0	0	0	0	0	20	15	0	0	0	0	0	0	0	0	0	0	0	0	0	k__Bacteria; p__Chloroflexi; c__Anaerolineae; o__SBR1031; f__uncultured_Chloroflexi_bacterium; g__uncultured_Chloroflexi_bacterium; s__uncultured_Chloroflexi_bacterium
ASV826	17	26	15	17	5	8	5	0	0	0	0	0	0	0	0	0	0	0	0	0	0	0	0	0	k__Bacteria; p__Proteobacteria; c__Gammaproteobacteria; o__Gammaproteobacteria_Incertae_Sedis; f__Unknown_Family; g__unclassified_Unknown_Family; s__unclassified_Unknown_Family
ASV828	17	0	0	0	0	0	0	0	0	52	74	0	0	0	0	0	0	0	0	0	0	0	0	0	k__Bacteria; p__Desulfobacterota; c__Desulfobulbia; o__Desulfobulbales; f__Desulfobulbaceae; g__unclassified_Desulfobulbaceae; s__unclassified_Desulfobulbaceae
ASV832	17	25	11	16	47	7	14	0	0	19	13	0	46	262	98	90	0	0	0	0	0	0	0	0	k__Bacteria; p__Planctomycetota; c__Planctomycetes; o__Planctomycetales; f__Gimesiaceae; g__unclassified_Gimesiaceae; s__unclassified_Gimesiaceae
ASV835	17	30	16	28	0	0	0	0	0	10	0	0	0	0	0	0	0	0	0	0	0	0	0	0	k__Bacteria; p__unclassified_Bacteria; c__unclassified_Bacteria; o__unclassified_Bacteria; f__unclassified_Bacteria; g__unclassified_Bacteria; s__unclassified_Bacteria
ASV838	16	17	15	36	0	0	0	0	0	18	0	0	0	0	0	0	0	0	0	0	0	0	0	0	k__Bacteria; p__Chloroflexi; c__Anaerolineae; o__unclassified_Anaerolineae; f__unclassified_Anaerolineae; g__unclassified_Anaerolineae; s__unclassified_Anaerolineae
ASV842	16	29	32	33	0	0	0	0	0	0	0	0	0	0	0	0	0	0	0	0	0	0	0	0	k__Bacteria; p__Gemmatimonadota; c__Gemmatimonadetes; o__Gemmatimonadales; f__Gemmatimonadaceae; g__unclassified_Gemmatimonadaceae; s__unclassified_Gemmatimonadaceae
ASV847	16	16	16	31	0	0	0	0	0	0	0	0	0	0	0	0	0	0	0	0	0	0	0	0	k__Bacteria; p__Proteobacteria; c__Gammaproteobacteria; o__Pseudomonadales; f__MBAE14; g__unclassified_MBAE14; s__unclassified_MBAE14
ASV848	16	28	33	18	0	0	0	0	0	0	0	0	0	0	0	0	0	0	0	0	0	0	0	0	k__Bacteria; p__Planctomycetota; c__Phycisphaerae; o__Phycisphaerales; f__Phycisphaeraceae; g__Urania_1B_19_marine_sediment_group; s__unclassified_Urania_1B_19_marine_sediment_group
ASV850	16	34	27	21	74	0	28	90	0	0	0	0	0	23	0	0	0	0	0	0	0	0	0	0	k__Bacteria; p__Proteobacteria; c__Gammaproteobacteria; o__unclassified_Gammaproteobacteria; f__unclassified_Gammaproteobacteria; g__unclassified_Gammaproteobacteria; s__unclassified_Gammaproteobacteria
ASV858	16	10	9	13	0	11	26	0	0	46	34	0	0	0	0	0	0	0	0	0	0	0	0	0	k__Bacteria; p__Acidobacteriota; c__Thermoanaerobaculia; o__Thermoanaerobaculales; f__Thermoanaerobaculaceae; g__Subgroup_10; s__unclassified_Subgroup_10
ASV869	16	25	0	30	0	0	0	0	12	0	0	0	0	0	0	0	0	0	0	0	0	0	0	0	k__Bacteria; p__Actinobacteriota; c__Acidimicrobiia; o__Microtrichales; f__Microtrichaceae; g__Sva0996_marine_group; s__unidentified_bacterium_wb1_P06
ASV873	16	37	20	24	298	0	50	0	0	0	0	0	0	0	0	0	0	0	0	0	0	0	0	0	k__Bacteria; p__Actinobacteriota; c__Acidimicrobiia; o__Microtrichales; f__Ilumatobacteraceae; g__Ilumatobacter; s__unclassified_Ilumatobacter
ASV875	16	25	17	27	0	0	0	0	0	21	22	0	0	0	0	0	0	0	0	0	0	0	0	0	k__Bacteria; p__Proteobacteria; c__Alphaproteobacteria; o__Puniceispirillales; f__uncultured_Rhodospirillales_bacterium; g__uncultured_Rhodospirillales_bacterium; s__uncultured_Rhodospirillales_bacterium
ASV879	16	36	10	17	0	0	0	0	0	0	0	0	0	0	0	0	0	0	0	0	0	0	0	0	k__Bacteria; p__unclassified_Bacteria; c__unclassified_Bacteria; o__unclassified_Bacteria; f__unclassified_Bacteria; g__unclassified_Bacteria; s__unclassified_Bacteria
ASV881	16	18	9	21	0	0	0	0	20	37	19	16	0	0	0	0	0	0	0	0	0	0	0	0	k__Bacteria; p__Dadabacteria; c__Dadabacteriia; o__Dadabacteriales; f__unclassified_Dadabacteriales; g__unclassified_Dadabacteriales; s__unclassified_Dadabacteriales
ASV883	16	12	0	18	0	0	0	0	0	0	0	0	0	55	0	0	14	0	0	0	0	0	0	0	k__Bacteria; p__Actinobacteriota; c__Acidimicrobiia; o__Microtrichales; f__Ilumatobacteraceae; g__Ilumatobacter; s__unclassified_Ilumatobacter
ASV885	16	19	0	20	0	13	0	0	37	117	40	26	0	0	0	0	0	0	0	0	0	0	0	0	k__Bacteria; p__Myxococcota; c__Polyangia; o__Polyangiales; f__Sandaracinaceae; g__unclassified_Sandaracinaceae; s__unclassified_Sandaracinaceae
ASV886	16	0	0	0	0	31	0	0	11	26	21	0	0	0	0	0	0	0	0	0	0	0	0	0	k__Bacteria; p__Bacteroidota; c__Bacteroidia; o__Flavobacteriales; f__Flavobacteriaceae; g__Robiginitalea; s__unclassified_Robiginitalea
ASV888	16	32	0	23	0	7	0	0	0	0	0	0	0	0	0	0	0	0	0	0	0	0	0	0	k__Bacteria; p__Proteobacteria; c__Alphaproteobacteria; o__Kiloniellales; f__Kiloniellaceae; g__Pelagibius; s__unclassified_Pelagibius
ASV896	16	20	40	26	0	0	0	0	0	0	0	0	0	0	0	0	0	0	0	0	0	0	0	0	k__Bacteria; p__Planctomycetota; c__Phycisphaerae; o__Phycisphaerales; f__Phycisphaeraceae; g__Urania_1B_19_marine_sediment_group; s__unclassified_Urania_1B_19_marine_sediment_group
ASV897	16	37	23	18	0	0	0	0	0	0	0	0	0	0	0	0	0	0	0	0	0	0	0	0	k__Bacteria; p__Proteobacteria; c__Gammaproteobacteria; o__AT_s2_59; f__unclassified_AT_s2_59; g__unclassified_AT_s2_59; s__unclassified_AT_s2_59
ASV898	16	0	0	0	0	0	0	0	179	359	247	301	0	0	0	0	14	0	0	0	0	0	0	0	k__Bacteria; p__Desulfobacterota; c__Desulfobacteria; o__Desulfobacterales; f__Desulfosarcinaceae; g__Sva0081_sediment_group; s__unclassified_Sva0081_sediment_group
ASV901	16	43	20	0	0	0	0	0	0	0	0	0	0	0	0	0	0	0	0	0	0	0	0	0	k__Bacteria; p__Chloroflexi; c__unclassified_Chloroflexi; o__unclassified_Chloroflexi; f__unclassified_Chloroflexi; g__unclassified_Chloroflexi; s__unclassified_Chloroflexi
ASV908	15	0	22	13	0	18	13	0	0	0	0	0	0	0	0	0	0	0	0	0	0	0	0	0	k__Bacteria; p__Acidobacteriota; c__Vicinamibacteria; o__Subgroup_9; f__uncultured_hydrocarbon_seep_bacterium_BPC066; g__uncultured_hydrocarbon_seep_bacterium_BPC066; s__uncultured_hydrocarbon_seep_bacterium_BPC066
ASV909	15	38	14	12	0	0	0	0	0	2	0	0	0	0	0	0	0	0	0	0	0	0	0	0	k__Bacteria; p__Proteobacteria; c__Alphaproteobacteria; o__AT_s3_44; f__uncultured_Alphaproteobacteria_bacterium; g__uncultured_Alphaproteobacteria_bacterium; s__uncultured_Alphaproteobacteria_bacterium
ASV923	15	26	22	26	0	0	0	0	0	0	0	0	0	0	0	0	0	0	0	0	0	0	0	0	k__Bacteria; p__Chloroflexi; c__unclassified_Chloroflexi; o__unclassified_Chloroflexi; f__unclassified_Chloroflexi; g__unclassified_Chloroflexi; s__unclassified_Chloroflexi
ASV927	15	16	11	0	0	27	56	0	0	0	0	0	0	0	0	0	0	0	0	0	0	0	0	0	k__Bacteria; p__Proteobacteria; c__Gammaproteobacteria; o__Pseudomonadales; f__Halieaceae; g__unclassified_Halieaceae; s__unclassified_Halieaceae
ASV928	15	20	12	19	5	0	5	0	0	0	0	0	0	0	0	0	0	0	0	0	0	0	0	0	k__Bacteria; p__Planctomycetota; c__Planctomycetes; o__Gemmatales; f__Gemmataceae; g__unclassified_Gemmataceae; s__unclassified_Gemmataceae
ASV933	15	20	16	33	0	0	0	0	0	0	0	0	0	0	0	0	0	0	0	0	0	0	0	0	k__Bacteria; p__Gemmatimonadota; c__Gemmatimonadetes; o__Gemmatimonadales; f__Gemmatimonadaceae; g__unclassified_Gemmatimonadaceae; s__uncultured_actinobacterium
ASV936	15	12	11	13	0	0	9	0	0	0	0	0	18	0	0	0	0	0	0	0	0	0	0	0	k__Bacteria; p__Proteobacteria; c__Alphaproteobacteria; o__Rhodobacterales; f__Rhodobacteraceae; g__Limibaculum; s__unclassified_Limibaculum
ASV939	15	30	11	32	0	0	0	0	0	0	0	0	0	0	0	0	0	0	0	0	0	0	0	0	k__Bacteria; p__Proteobacteria; c__Gammaproteobacteria; o__AT_s2_59; f__unclassified_AT_s2_59; g__unclassified_AT_s2_59; s__unclassified_AT_s2_59
ASV951	15	0	0	0	2	21	0	0	4	60	34	8	0	0	0	0	4	5	0	4	0	0	0	0	k__Bacteria; p__Bacteroidota; c__Bacteroidia; o__Flavobacteriales; f__Flavobacteriaceae; g__unclassified_Flavobacteriaceae; s__unclassified_Flavobacteriaceae
ASV954	15	0	0	0	67	0	0	0	0	27	18	0	0	0	0	0	0	0	0	0	0	0	0	0	k__Bacteria; p__Proteobacteria; c__Alphaproteobacteria; o__Rhodobacterales; f__Rhodobacteraceae; g__unclassified_Rhodobacteraceae; s__unclassified_Rhodobacteraceae
ASV955	15	26	0	11	83	84	131	90	0	0	0	0	221	430	773	273	8	0	10	8	47	30	17	32	k__Bacteria; p__Actinobacteriota; c__Acidimicrobiia; o__Actinomarinales; f__unclassified_Actinomarinales; g__unclassified_Actinomarinales; s__unclassified_Actinomarinales
ASV960	15	22	22	27	102	7	27	28	0	0	0	0	0	0	0	0	0	0	0	0	0	0	0	0	k__Bacteria; p__Actinobacteriota; c__Acidimicrobiia; o__Actinomarinales; f__unclassified_Actinomarinales; g__unclassified_Actinomarinales; s__unclassified_Actinomarinales
ASV961	15	0	0	0	0	0	38	0	0	0	0	0	97	80	64	199	0	0	0	0	0	0	0	0	k__Bacteria; p__Proteobacteria; c__Alphaproteobacteria; o__Rhizobiales; f__Hyphomicrobiaceae; g__Filomicrobium; s__unclassified_Filomicrobium
ASV963	15	21	27	35	0	0	0	0	0	0	0	0	0	0	0	0	0	0	0	0	0	0	0	0	k__Bacteria; p__Acidobacteriota; c__Thermoanaerobaculia; o__Thermoanaerobaculales; f__Thermoanaerobaculaceae; g__B276_D12; s__unclassified_B276_D12
ASV966	14	19	21	24	0	0	0	0	0	0	0	0	0	0	0	0	0	0	0	0	0	0	0	0	k__Bacteria; p__Chloroflexi; c__Anaerolineae; o__SBR1031; f__uncultured_soil_bacterium; g__uncultured_soil_bacterium; s__uncultured_soil_bacterium
ASV985	14	69	46	52	0	0	2	0	0	0	0	0	0	0	0	0	0	0	0	0	0	0	0	0	k__Bacteria; p__Proteobacteria; c__Gammaproteobacteria; o__unclassified_Gammaproteobacteria; f__unclassified_Gammaproteobacteria; g__unclassified_Gammaproteobacteria; s__unclassified_Gammaproteobacteria
ASV986	14	33	17	23	125	5	14	107	0	0	0	0	0	0	0	0	0	0	0	0	0	0	0	0	k__Bacteria; p__Planctomycetota; c__Planctomycetes; o__Planctomycetales; f__Gimesiaceae; g__unclassified_Gimesiaceae; s__planctomycete_DDSW1318
ASV987	14	16	0	15	128	17	0	0	0	0	0	0	0	0	0	0	0	0	0	0	102	121	0	83	k__Bacteria; p__Planctomycetota; c__Planctomycetes; o__Pirellulales; f__Pirellulaceae; g__Pir4_lineage; s__unclassified_Pir4_lineage
ASV988	14	6	0	7	0	23	0	0	0	13	0	0	0	0	0	0	0	8	0	12	0	0	0	0	k__Bacteria; p__Proteobacteria; c__Gammaproteobacteria; o__Pseudomonadales; f__Halieaceae; g__Parahaliea; s__uncultured_gamma_proteobacterium
ASV995	14	32	21	15	20	0	6	0	0	0	0	1	0	0	0	0	0	0	0	0	0	0	0	0	k__Bacteria; p__Planctomycetota; c__Planctomycetes; o__Planctomycetales; f__unclassified_Planctomycetales; g__unclassified_Planctomycetales; s__unclassified_Planctomycetales
ASV1001	14	0	0	0	0	0	0	0	0	0	38	25	0	0	0	0	19	32	0	31	0	0	0	0	k__Bacteria; p__Bacteroidota; c__Bacteroidia; o__Bacteroidales; f__Bacteroidetes_BD2_2; g__uncultured_Bacteroidetes_bacterium; s__uncultured_Bacteroidetes_bacterium
ASV1003	14	23	10	27	0	22	0	0	15	65	43	19	0	0	0	0	0	0	0	0	0	0	0	0	k__Bacteria; p__Proteobacteria; c__Gammaproteobacteria; o__Pseudomonadales; f__Halieaceae; g__Parahaliea; s__unclassified_Parahaliea
ASV1007	14	14	20	16	0	2	11	0	0	0	0	0	0	0	0	0	0	0	0	0	0	0	0	0	k__Bacteria; p__unclassified_Bacteria; c__unclassified_Bacteria; o__unclassified_Bacteria; f__unclassified_Bacteria; g__unclassified_Bacteria; s__unclassified_Bacteria
ASV1010	14	30	0	23	150	21	34	141	0	0	0	5	27	39	0	0	0	0	0	0	0	0	0	0	k__Bacteria; p__Planctomycetota; c__Planctomycetes; o__Pirellulales; f__Pirellulaceae; g__unclassified_Pirellulaceae; s__unclassified_Pirellulaceae
ASV1012	14	26	29	34	0	0	0	0	0	0	0	0	0	0	0	0	0	0	0	0	0	0	0	0	k__Bacteria; p__Gemmatimonadota; c__unclassified_Gemmatimonadota; o__unclassified_Gemmatimonadota; f__unclassified_Gemmatimonadota; g__unclassified_Gemmatimonadota; s__unclassified_Gemmatimonadota
ASV1013	14	28	15	28	0	0	0	0	0	0	0	0	0	0	0	0	0	0	0	0	0	0	0	0	k__Bacteria; p__Planctomycetota; c__Planctomycetes; o__Planctomycetales; f__Gimesiaceae; g__unclassified_Gimesiaceae; s__unclassified_Gimesiaceae
ASV1022	14	18	18	26	0	0	0	0	0	0	0	0	0	0	0	0	0	0	0	0	0	0	0	0	k__Bacteria; p__unclassified_Bacteria; c__unclassified_Bacteria; o__unclassified_Bacteria; f__unclassified_Bacteria; g__unclassified_Bacteria; s__unclassified_Bacteria
ASV1029	14	0	0	10	5	0	0	0	0	9	0	0	0	0	0	0	41	0	0	0	0	0	0	0	k__Bacteria; p__Proteobacteria; c__Alphaproteobacteria; o__Rhodobacterales; f__Rhodobacteraceae; g__Silicimonas; s__unclassified_Silicimonas
ASV1034	14	0	0	0	45	21	0	0	0	0	0	0	0	0	0	0	0	0	0	0	0	0	0	0	k__Bacteria; p__Proteobacteria; c__Alphaproteobacteria; o__Rhodobacterales; f__Rhodobacteraceae; g__unclassified_Rhodobacteraceae; s__unclassified_Rhodobacteraceae
ASV1035	14	22	11	24	12	0	0	0	0	0	0	0	0	0	0	0	0	0	0	0	0	0	0	0	k__Bacteria; p__Proteobacteria; c__Gammaproteobacteria; o__unclassified_Gammaproteobacteria; f__uncultured_gamma_proteobacterium; g__unclassified_Gammaproteobacteria; s__unclassified_Gammaproteobacteria
ASV1043	13	18	19	16	0	0	0	0	12	11	8	18	0	0	0	0	0	0	0	0	0	0	0	0	k__Bacteria; p__Gemmatimonadota; c__unclassified_Gemmatimonadota; o__unclassified_Gemmatimonadota; f__unclassified_Gemmatimonadota; g__unclassified_Gemmatimonadota; s__unclassified_Gemmatimonadota
ASV1048	13	0	0	0	23	17	5	0	17	0	0	48	0	0	0	0	0	0	0	0	0	0	0	0	k__Bacteria; p__Actinobacteriota; c__Actinobacteria; o__PeM15; f__uncultured_actinobacterium; g__uncultured_actinobacterium; s__uncultured_actinobacterium
ASV1049	13	21	22	21	0	0	0	0	0	0	2	0	0	0	0	0	0	0	0	0	0	0	0	0	k__Bacteria; p__Sumerlaeota; c__Sumerlaeia; o__Sumerlaeales; f__Sumerlaeaceae; g__Sumerlaea; s__unclassified_Sumerlaea
ASV1054	13	15	24	27	0	0	0	0	0	0	0	0	0	0	0	0	0	0	0	0	0	0	0	0	k__Bacteria; p__unclassified_Bacteria; c__unclassified_Bacteria; o__unclassified_Bacteria; f__unclassified_Bacteria; g__unclassified_Bacteria; s__unclassified_Bacteria
ASV1061	13	27	15	11	0	0	0	0	0	0	0	10	0	0	0	0	0	0	0	0	0	0	0	0	k__Bacteria; p__Proteobacteria; c__Alphaproteobacteria; o__unclassified_Alphaproteobacteria; f__unclassified_Alphaproteobacteria; g__unclassified_Alphaproteobacteria; s__unclassified_Alphaproteobacteria
ASV1064	13	29	15	28	13	37	62	53	0	3	0	0	0	0	0	0	0	0	0	0	0	0	0	0	k__Bacteria; p__Proteobacteria; c__Gammaproteobacteria; o__unclassified_Gammaproteobacteria; f__unclassified_Gammaproteobacteria; g__unclassified_Gammaproteobacteria; s__unclassified_Gammaproteobacteria
ASV1066	13	17	15	9	17	17	19	0	0	0	0	0	0	0	0	0	0	0	0	0	0	0	0	0	k__Bacteria; p__Proteobacteria; c__Gammaproteobacteria; o__Pseudomonadales; f__KI89A_clade; g__unclassified_KI89A_clade; s__unclassified_KI89A_clade
ASV1081	13	20	13	55	0	0	0	0	0	0	0	0	0	0	0	0	0	0	0	0	0	0	0	0	k__Bacteria; p__Desulfobacterota; c__Desulfuromonadia; o__Desulfuromonadales; f__Geothermobacteraceae; g__Geothermobacter; s__unclassified_Geothermobacter
ASV1096	13	19	19	17	8	9	13	0	0	63	0	21	10	0	0	0	19	16	14	18	0	0	0	0	k__Bacteria; p__Bacteroidota; c__Bacteroidia; o__Cytophagales; f__Cyclobacteriaceae; g__unclassified_Cyclobacteriaceae; s__unclassified_Cyclobacteriaceae
ASV1098	13	15	18	17	77	10	21	152	0	0	0	0	0	0	0	0	0	0	0	0	0	0	0	0	k__Bacteria; p__Planctomycetota; c__Planctomycetes; o__Pirellulales; f__Pirellulaceae; g__unclassified_Pirellulaceae; s__unclassified_Pirellulaceae
ASV1102	13	20	20	0	0	0	0	0	21	0	23	0	0	0	0	0	0	0	0	0	0	0	0	0	k__Bacteria; p__Proteobacteria; c__Alphaproteobacteria; o__Rhodobacterales; f__Rhodobacteraceae; g__Limibaculum; s__uncultured_Alphaproteobacteria_bacterium
ASV1103	13	29	15	23	0	0	0	0	0	0	0	0	0	0	0	0	0	0	0	0	0	0	0	0	k__Bacteria; p__Proteobacteria; c__Gammaproteobacteria; o__Steroidobacterales; f__Woeseiaceae; g__Woeseia; s__unclassified_Woeseia
ASV1112	13	16	11	20	0	0	0	0	0	31	28	25	0	0	0	0	0	0	0	0	0	0	0	0	k__Bacteria; p__Gemmatimonadota; c__Gemmatimonadetes; o__Gemmatimonadales; f__Gemmatimonadaceae; g__unclassified_Gemmatimonadaceae; s__uncultured_actinobacterium
ASV1120	13	0	0	5	48	0	16	0	0	0	0	0	106	38	11	22	0	0	0	0	8	0	0	0	k__Bacteria; p__Planctomycetota; c__Planctomycetes; o__Pirellulales; f__Pirellulaceae; g__Blastopirellula; s__unclassified_Blastopirellula
ASV1125	12	10	13	15	32	10	0	0	0	0	0	0	80	298	234	197	0	0	0	0	0	0	0	0	k__Bacteria; p__Planctomycetota; c__Planctomycetes; o__Pirellulales; f__Pirellulaceae; g__Pir4_lineage; s__uncultured_Planctomycetales_bacterium
ASV1130	12	16	65	25	0	0	0	0	1	0	0	0	0	0	0	0	0	0	0	0	0	0	0	0	k__Bacteria; p__Desulfobacterota; c__unclassified_Desulfobacterota; o__unclassified_Desulfobacterota; f__unclassified_Desulfobacterota; g__unclassified_Desulfobacterota; s__unclassified_Desulfobacterota
ASV1131	12	17	7	12	18	0	0	0	0	0	5	0	0	27	0	0	0	0	0	0	0	0	0	0	k__Bacteria; p__Verrucomicrobiota; c__Chlamydiae; o__Chlamydiales; f__Simkaniaceae; g__unclassified_Simkaniaceae; s__unclassified_Simkaniaceae
ASV1133	12	12	16	29	6	0	3	0	0	0	0	0	0	0	0	0	0	0	0	0	0	0	0	0	k__Bacteria; p__Dependentiae; c__Babeliae; o__Babeliales; f__Vermiphilaceae; g__unclassified_Vermiphilaceae; s__unclassified_Vermiphilaceae
ASV1137	12	0	0	0	27	20	47	0	7	0	0	20	65	67	240	139	0	9	23	24	36	27	50	55	k__Bacteria; p__unclassified_Bacteria; c__unclassified_Bacteria; o__unclassified_Bacteria; f__unclassified_Bacteria; g__unclassified_Bacteria; s__unclassified_Bacteria
ASV1139	12	17	0	0	0	0	15	0	13	18	9	0	0	0	0	73	0	13	5	11	0	0	0	0	k__Bacteria; p__Firmicutes; c__Clostridia; o__Eubacteriales; f__Eubacteriaceae; g__unclassified_Eubacteriaceae; s__unclassified_Eubacteriaceae
ASV1140	12	23	20	29	0	0	0	0	0	0	0	0	0	0	0	0	0	0	0	0	0	0	0	0	k__Bacteria; p__unclassified_Bacteria; c__unclassified_Bacteria; o__unclassified_Bacteria; f__unclassified_Bacteria; g__unclassified_Bacteria; s__unclassified_Bacteria
ASV1156	12	20	29	32	0	0	7	0	0	0	0	0	0	0	0	0	0	0	0	0	0	0	0	0	k__Bacteria; p__Acidobacteriota; c__Thermoanaerobaculia; o__Thermoanaerobaculales; f__Thermoanaerobaculaceae; g__B276_D12; s__unclassified_B276_D12
ASV1161	12	12	6	11	8	13	0	0	0	15	17	0	0	0	0	0	0	0	0	34	0	0	0	0	k__Bacteria; p__Proteobacteria; c__Gammaproteobacteria; o__Pseudomonadales; f__Halieaceae; g__Parahaliea; s__uncultured_gamma_proteobacterium
ASV1162	12	16	7	11	59	2	0	144	0	2	0	0	174	283	321	438	3	0	0	0	391	797	231	503	k__Bacteria; p__Planctomycetota; c__Planctomycetes; o__Pirellulales; f__Pirellulaceae; g__Blastopirellula; s__unclassified_Blastopirellula
ASV1172	12	0	16	15	0	8	13	211	0	0	0	0	0	0	0	0	0	0	0	0	0	0	0	0	k__Bacteria; p__Desulfobacterota; c__Desulfobulbia; o__Desulfobulbales; f__Desulfocapsaceae; g__unclassified_Desulfocapsaceae; s__unclassified_Desulfocapsaceae
ASV1186	12	0	12	24	100	0	16	61	0	0	0	0	34	38	0	0	0	0	0	0	0	0	0	0	k__Bacteria; p__Acidobacteriota; c__Vicinamibacteria; o__Subgroup_17; f__unclassified_Subgroup_17; g__unclassified_Subgroup_17; s__unclassified_Subgroup_17
ASV1198	12	23	11	15	18	16	21	0	0	0	0	0	0	0	0	0	0	0	0	0	0	0	0	0	k__Bacteria; p__Bacteroidota; c__Rhodothermia; o__Rhodothermales; f__Rhodothermaceae; g__unclassified_Rhodothermaceae; s__unclassified_Rhodothermaceae
ASV1212	11	19	14	9	48	7	29	0	0	0	0	0	0	10	0	0	0	0	0	0	0	0	0	0	k__Bacteria; p__Actinobacteriota; c__Thermoleophilia; o__Gaiellales; f__unclassified_Gaiellales; g__unclassified_Gaiellales; s__unclassified_Gaiellales
ASV1215	11	12	0	8	244	56	41	0	0	0	0	0	0	0	0	0	0	0	0	0	0	0	0	0	k__Bacteria; p__Planctomycetota; c__Planctomycetes; o__Pirellulales; f__Pirellulaceae; g__Rhodopirellula; s__planctomycete_MS3065
ASV1237	11	36	18	7	0	0	19	0	0	0	0	0	0	0	0	0	0	0	0	0	0	0	0	0	k__Bacteria; p__Proteobacteria; c__Gammaproteobacteria; o__unclassified_Gammaproteobacteria; f__uncultured_gamma_proteobacterium; g__unclassified_Gammaproteobacteria; s__unclassified_Gammaproteobacteria
ASV1246	11	0	0	7	27	12	29	0	0	0	0	0	26	0	36	17	0	0	0	0	0	0	0	0	k__Bacteria; p__Proteobacteria; c__Alphaproteobacteria; o__Rhizobiales; f__Hyphomicrobiaceae; g__unclassified_Hyphomicrobiaceae; s__unclassified_Hyphomicrobiaceae
ASV1249	11	0	0	0	0	6	0	20	0	0	0	0	0	39	64	15	0	0	0	0	0	0	0	0	k__Bacteria; p__Proteobacteria; c__Gammaproteobacteria; o__Legionellales; f__Legionellaceae; g__unclassified_Legionellaceae; s__unclassified_Legionellaceae
ASV1257	11	9	12	27	2	18	15	0	0	0	0	0	0	0	0	0	0	0	0	0	0	0	0	0	k__Bacteria; p__Verrucomicrobiota; c__Verrucomicrobiae; o__Verrucomicrobiales; f__Rubritaleaceae; g__unclassified_Rubritaleaceae; s__unclassified_Rubritaleaceae
ASV1261	11	11	5	11	373	56	151	595	37	12	17	114	122	816	971	437	0	0	0	0	0	0	3	12	k__Bacteria; p__Actinobacteriota; c__Actinobacteria; o__Corynebacteriales; f__Mycobacteriaceae; g__Mycobacterium; s__unclassified_Mycobacterium
ASV1262	11	15	0	14	0	0	0	0	12	42	34	19	0	0	0	0	21	14	0	26	0	0	0	0	k__Bacteria; p__unclassified_Bacteria; c__unclassified_Bacteria; o__unclassified_Bacteria; f__unclassified_Bacteria; g__unclassified_Bacteria; s__unclassified_Bacteria
ASV1264	11	0	6	3	63	0	4	24	1	0	0	0	0	0	0	0	0	0	0	0	0	0	0	0	k__Bacteria; p__Planctomycetota; c__Planctomycetes; o__Planctomycetales; f__unclassified_Planctomycetales; g__unclassified_Planctomycetales; s__unclassified_Planctomycetales
ASV1268	11	0	5	9	0	0	0	0	0	0	0	55	0	0	0	0	0	0	0	0	0	0	0	0	k__Bacteria; p__Acidobacteriota; c__Thermoanaerobaculia; o__Thermoanaerobaculales; f__Thermoanaerobaculaceae; g__Subgroup_10; s__unclassified_Subgroup_10
ASV1273	11	0	0	0	0	0	0	0	0	0	0	0	43	0	40	16	0	0	0	0	0	0	0	0	k__Bacteria; p__Actinobacteriota; c__Acidimicrobiia; o__Microtrichales; f__Ilumatobacteraceae; g__Ilumatobacter; s__unclassified_Ilumatobacter
ASV1289	11	32	17	17	0	0	0	0	0	0	0	0	0	0	0	0	0	0	0	0	0	0	0	0	k__Bacteria; p__Proteobacteria; c__Gammaproteobacteria; o__unclassified_Gammaproteobacteria; f__uncultured_gamma_proteobacterium; g__unclassified_Gammaproteobacteria; s__unclassified_Gammaproteobacteria
ASV1295	11	15	0	19	0	0	0	0	0	75	45	0	0	0	0	0	0	0	0	0	0	0	0	0	k__Bacteria; p__Proteobacteria; c__Gammaproteobacteria; o__Thiotrichales; f__Thiotrichaceae; g__unclassified_Thiotrichaceae; s__uncultured_sediment_bacterium
ASV1304	10	20	9	9	0	22	0	0	1	10	0	5	0	0	0	0	0	5	4	4	0	0	0	0	k__Bacteria; p__Bdellovibrionota; c__Bdellovibrionia; o__Bdellovibrionales; f__Bdellovibrionaceae; g__OM27_clade; s__unclassified_OM27_clade
ASV1323	10	36	21	20	5	0	0	0	0	1	0	0	0	0	0	0	0	0	0	0	0	0	0	0	k__Bacteria; p__Bacteroidota; c__Bacteroidia; o__Chitinophagales; f__Saprospiraceae; g__unclassified_Saprospiraceae; s__unclassified_Saprospiraceae
ASV1324	10	23	9	17	158	0	0	164	0	0	0	0	0	0	0	0	0	0	0	0	0	0	0	0	k__Bacteria; p__Planctomycetota; c__Planctomycetes; o__Pirellulales; f__Pirellulaceae; g__unclassified_Pirellulaceae; s__unclassified_Pirellulaceae
ASV1326	10	0	1	8	0	0	0	0	0	0	32	0	0	0	0	0	21	18	8	13	0	0	0	0	k__Bacteria; p__unclassified_Bacteria; c__unclassified_Bacteria; o__unclassified_Bacteria; f__unclassified_Bacteria; g__unclassified_Bacteria; s__unclassified_Bacteria
ASV1338	10	21	20	26	0	0	0	0	0	0	0	0	0	0	0	0	0	0	0	0	0	0	0	0	k__Bacteria; p__Bacteroidota; c__Bacteroidia; o__Chitinophagales; f__Saprospiraceae; g__unclassified_Saprospiraceae; s__unclassified_Saprospiraceae
ASV1369	10	26	26	58	0	0	0	0	0	0	0	0	0	0	0	0	0	0	0	0	0	0	0	0	k__Bacteria; p__Proteobacteria; c__Gammaproteobacteria; o__unclassified_Gammaproteobacteria; f__unclassified_Gammaproteobacteria; g__unclassified_Gammaproteobacteria; s__unclassified_Gammaproteobacteria
ASV1409	10	8	0	11	83	0	5	0	0	0	0	0	0	0	0	0	0	0	0	0	0	0	0	0	k__Bacteria; p__Proteobacteria; c__Alphaproteobacteria; o__Rhodobacterales; f__Rhodobacteraceae; g__unclassified_Rhodobacteraceae; s__unclassified_Rhodobacteraceae
ASV1414	10	12	8	11	38	0	0	0	0	0	0	0	0	0	14	4	0	0	0	0	0	0	0	0	k__Bacteria; p__Planctomycetota; c__Planctomycetes; o__Planctomycetales; f__unclassified_Planctomycetales; g__unclassified_Planctomycetales; s__unclassified_Planctomycetales
ASV1439	9	0	0	0	73	0	0	0	12	70	22	13	0	0	7	0	0	0	0	0	0	0	0	0	k__Bacteria; p__Proteobacteria; c__Gammaproteobacteria; o__Milano_WF1B_44; f__uncultured_gamma_proteobacterium; g__uncultured_gamma_proteobacterium; s__uncultured_gamma_proteobacterium
ASV1441	9	24	12	6	34	5	6	0	0	0	0	0	0	0	0	0	0	0	0	0	0	0	0	0	k__Bacteria; p__Planctomycetota; c__Planctomycetes; o__Pirellulales; f__Pirellulaceae; g__unclassified_Pirellulaceae; s__unclassified_Pirellulaceae
ASV1462	9	0	0	8	0	0	0	0	0	15	5	0	0	0	0	0	23	9	12	0	0	0	0	0	k__Bacteria; p__Bacteroidota; c__Bacteroidia; o__Flavobacteriales; f__Flavobacteriaceae; g__Aquibacter; s__unclassified_Aquibacter
ASV1484	9	27	21	31	0	0	0	0	0	0	0	0	0	0	0	0	0	0	0	0	0	0	0	0	k__Bacteria; p__Proteobacteria; c__Alphaproteobacteria; o__Kiloniellales; f__Kiloniellaceae; g__unclassified_Kiloniellaceae; s__unclassified_Kiloniellaceae
ASV1490	9	0	0	0	9	3	13	0	0	0	0	2	0	143	0	0	1	0	0	0	0	0	0	0	k__Bacteria; p__Firmicutes; c__Clostridia; o__Peptostreptococcales_Tissierellales; f__Clostridiisalibacter; g__unclassified_Clostridiisalibacter; s__unclassified_Clostridiisalibacter
ASV1494	9	8	0	6	0	0	0	53	0	0	0	0	0	0	0	0	0	0	0	0	0	0	0	0	k__Bacteria; p__Verrucomicrobiota; c__Verrucomicrobiae; o__Verrucomicrobiales; f__Rubritaleaceae; g__Haloferula; s__unclassified_Haloferula
ASV1497	9	0	0	0	33	34	59	0	0	0	0	0	24	0	0	0	0	0	0	0	0	0	0	0	k__Bacteria; p__Actinobacteriota; c__Acidimicrobiia; o__Actinomarinales; f__unclassified_Actinomarinales; g__unclassified_Actinomarinales; s__unclassified_Actinomarinales
ASV1498	9	28	13	19	0	0	7	0	0	0	0	0	0	0	0	0	0	0	0	0	0	0	0	0	k__Bacteria; p__unclassified_Bacteria; c__unclassified_Bacteria; o__unclassified_Bacteria; f__unclassified_Bacteria; g__unclassified_Bacteria; s__unclassified_Bacteria
ASV1516	9	27	13	22	58	0	8	0	0	0	0	0	0	0	0	0	0	0	0	0	0	0	0	0	k__Bacteria; p__Planctomycetota; c__Planctomycetes; o__Pirellulales; f__Pirellulaceae; g__unclassified_Pirellulaceae; s__unclassified_Pirellulaceae
ASV1517	9	0	0	0	0	0	21	0	45	62	21	0	0	0	0	0	0	0	0	0	0	0	0	0	k__Bacteria; p__Cyanobacteria; c__Cyanobacteriia; o__Cyanobacteriales; f__unclassified_Cyanobacteriales; g__unclassified_Cyanobacteriales; s__unclassified_Cyanobacteriales
ASV1525	9	7	0	16	0	8	0	0	24	43	20	0	0	0	0	0	0	0	0	0	0	0	0	0	k__Bacteria; p__Proteobacteria; c__Gammaproteobacteria; o__Pseudomonadales; f__Halieaceae; g__Halioglobus; s__unclassified_Halioglobus
ASV1528	9	0	0	0	0	0	32	0	0	17	0	0	5	0	0	0	14	6	10	0	0	0	0	0	k__Bacteria; p__Bacteroidota; c__Bacteroidia; o__Flavobacteriales; f__Flavobacteriaceae; g__Robiginitalea; s__uncultured_Bacteroidetes_bacterium
ASV1552	9	11	0	0	89	0	22	0	0	0	0	0	128	94	34	200	0	0	0	15	208	46	60	44	k__Bacteria; p__Planctomycetota; c__Planctomycetes; o__Pirellulales; f__Pirellulaceae; g__Rhodopirellula; s__Rhodopirellula_bacterium_WH5_6
ASV1558	9	0	8	0	8	0	8	113	0	0	0	0	0	0	0	0	0	0	0	0	0	0	0	0	k__Bacteria; p__Dadabacteria; c__Dadabacteriia; o__Dadabacteriales; f__uncultured_candidate_division_SBR1093_bacterium; g__uncultured_candidate_division_SBR1093_bacterium; s__uncultured_candidate_division_SBR1093_bacterium
ASV1566	9	0	0	0	0	0	0	0	24	60	53	0	0	0	0	0	24	0	0	0	0	0	0	0	k__Bacteria; p__Actinobacteriota; c__Acidimicrobiia; o__Actinomarinales; f__unclassified_Actinomarinales; g__unclassified_Actinomarinales; s__unclassified_Actinomarinales
ASV1567	9	0	5	0	0	0	0	0	5	80	33	37	0	0	0	0	0	0	0	0	0	0	0	0	k__Bacteria; p__Acidobacteriota; c__Thermoanaerobaculia; o__Thermoanaerobaculales; f__Thermoanaerobaculaceae; g__Subgroup_23; s__unclassified_Subgroup_23
ASV1576	8	22	60	46	0	0	0	0	0	0	0	0	0	0	0	0	0	0	0	0	0	0	0	0	k__Bacteria; p__Nitrospirota; c__Thermodesulfovibrionia; o__Thermodesulfovibrionales; f__Thermodesulfovibrionaceae; g__Thermodesulfovibrio; s__unclassified_Thermodesulfovibrio
ASV1618	8	0	0	0	0	0	0	0	142	104	92	275	0	0	0	0	0	0	0	0	0	0	0	0	k__Bacteria; p__Chloroflexi; c__Anaerolineae; o__Anaerolineales; f__Anaerolineaceae; g__unclassified_Anaerolineaceae; s__unclassified_Anaerolineaceae
ASV1689	8	24	20	0	0	0	26	0	0	0	0	0	0	0	0	0	0	0	0	0	0	0	0	0	k__Bacteria; p__Proteobacteria; c__Gammaproteobacteria; o__unclassified_Gammaproteobacteria; f__uncultured_gamma_proteobacterium; g__unclassified_Gammaproteobacteria; s__unclassified_Gammaproteobacteria
ASV1696	8	0	12	0	0	59	54	52	0	18	12	17	273	104	12	0	0	0	0	0	99	0	20	0	k__Bacteria; p__Desulfobacterota; c__Desulfobulbia; o__Desulfobulbales; f__Desulfocapsaceae; g__unclassified_Desulfocapsaceae; s__unclassified_Desulfocapsaceae
ASV1717	7	4	9	6	0	1	0	77	0	0	0	0	0	0	0	0	0	0	0	0	0	0	0	0	k__Bacteria; p__Patescibacteria; c__Saccharimonadia; o__Saccharimonadales; f__unclassified_Saccharimonadales; g__unclassified_Saccharimonadales; s__unclassified_Saccharimonadales
ASV1731	7	28	10	43	16	0	18	0	0	0	0	0	0	0	0	0	0	0	0	0	0	0	0	0	k__Bacteria; p__Chloroflexi; c__Chloroflexia; o__Thermomicrobiales; f__AKYG1722; g__uncultured_Chloroflexi_bacterium; s__uncultured_Chloroflexi_bacterium
ASV1733	7	9	0	1	0	2	4	0	0	3	0	0	0	0	0	76	0	8	0	0	0	0	0	0	k__Bacteria; p__Firmicutes; c__Clostridia; o__Oscillospirales; f__Ruminococcaceae; g__Incertae_Sedis; s__unclassified_Incertae_Sedis
ASV1744	7	0	0	0	0	0	0	0	0	0	0	23	0	0	0	0	10	18	19	12	0	0	0	0	k__Bacteria; p__Bacteroidota; c__Bacteroidia; o__Flavobacteriales; f__Flavobacteriaceae; g__Robiginitalea; s__Robiginitalea_bacterium_AMSU
ASV1748	7	12	7	9	24	0	14	0	0	0	0	0	0	53	0	0	0	0	0	0	0	0	0	0	k__Bacteria; p__Planctomycetota; c__Planctomycetes; o__Pirellulales; f__Pirellulaceae; g__Pir4_lineage; s__unclassified_Pir4_lineage
ASV1754	7	7	0	8	92	0	19	0	0	0	0	0	0	0	0	0	0	0	0	0	0	0	0	0	k__Bacteria; p__Planctomycetota; c__Planctomycetes; o__Pirellulales; f__Pirellulaceae; g__unclassified_Pirellulaceae; s__unclassified_Pirellulaceae
ASV1760	7	21	6	15	49	17	32	0	0	12	8	5	0	0	0	0	0	0	0	0	0	0	0	0	k__Bacteria; p__Proteobacteria; c__Alphaproteobacteria; o__Rhizobiales; f__unclassified_Rhizobiales; g__unclassified_Rhizobiales; s__unclassified_Rhizobiales
ASV1763	7	4	4	0	0	0	0	0	25	10	17	20	0	0	0	0	0	0	0	0	0	0	0	0	k__Bacteria; p__Gemmatimonadota; c__Gemmatimonadetes; o__Gemmatimonadales; f__Gemmatimonadaceae; g__unclassified_Gemmatimonadaceae; s__unclassified_Gemmatimonadaceae
ASV1778	7	0	10	20	16	8	0	0	0	1	0	0	8	0	0	0	0	0	0	0	19	0	8	0	k__Bacteria; p__Proteobacteria; c__Gammaproteobacteria; o__unclassified_Gammaproteobacteria; f__unclassified_Gammaproteobacteria; g__unclassified_Gammaproteobacteria; s__unclassified_Gammaproteobacteria
ASV1787	7	0	0	0	0	0	0	0	0	0	0	0	25	66	113	63	0	0	0	0	0	11	0	0	k__Bacteria; p__Planctomycetota; c__Planctomycetes; o__Pirellulales; f__Pirellulaceae; g__unclassified_Pirellulaceae; s__unclassified_Pirellulaceae
ASV1819	7	0	0	4	20	9	0	84	0	0	0	0	0	0	0	0	0	0	0	0	0	0	0	0	k__Bacteria; p__Proteobacteria; c__Alphaproteobacteria; o__Rhodobacterales; f__Rhodobacteraceae; g__unclassified_Rhodobacteraceae; s__unclassified_Rhodobacteraceae
ASV1855	7	37	13	17	38	9	19	0	0	0	0	0	23	28	46	38	0	0	21	16	0	11	0	0	k__Bacteria; p__Actinobacteriota; c__Acidimicrobiia; o__Microtrichales; f__Ilumatobacteraceae; g__Ilumatobacter; s__uncultured_actinobacterium
ASV1884	7	25	15	9	14	25	33	0	0	0	0	0	0	0	0	0	0	0	0	0	0	0	0	0	k__Bacteria; p__Proteobacteria; c__Gammaproteobacteria; o__unclassified_Gammaproteobacteria; f__uncultured_gamma_proteobacterium; g__unclassified_Gammaproteobacteria; s__unclassified_Gammaproteobacteria
ASV1925	6	29	10	15	17	11	22	112	0	0	0	0	0	0	0	0	0	0	0	0	0	0	0	0	k__Bacteria; p__Proteobacteria; c__Gammaproteobacteria; o__unclassified_Gammaproteobacteria; f__unclassified_Gammaproteobacteria; g__unclassified_Gammaproteobacteria; s__unclassified_Gammaproteobacteria
ASV1938	6	13	11	17	29	5	17	0	0	0	0	0	0	0	0	0	0	0	0	1	0	0	0	0	k__Bacteria; p__Proteobacteria; c__Gammaproteobacteria; o__unclassified_Gammaproteobacteria; f__unclassified_Gammaproteobacteria; g__unclassified_Gammaproteobacteria; s__unclassified_Gammaproteobacteria
ASV1946	6	7	0	0	29	0	21	0	0	10	5	0	0	0	0	0	0	0	0	0	0	0	0	0	k__Bacteria; p__Proteobacteria; c__Alphaproteobacteria; o__Defluviicoccales; f__Defluviicoccaceae; g__Defluviicoccus; s__uncultured_Rhodospirillaceae_bacterium
ASV1967	6	0	6	11	0	22	0	0	0	16	9	0	0	0	0	0	13	7	0	0	0	0	16	0	k__Bacteria; p__Actinobacteriota; c__Acidimicrobiia; o__Actinomarinales; f__unclassified_Actinomarinales; g__unclassified_Actinomarinales; s__unclassified_Actinomarinales
ASV1973	6	14	13	19	213	15	24	220	0	0	0	0	0	0	0	0	0	0	0	0	0	0	0	0	k__Bacteria; p__Proteobacteria; c__Alphaproteobacteria; o__Tistrellales; f__Geminicoccaceae; g__unclassified_Geminicoccaceae; s__unclassified_Geminicoccaceae
ASV1983	6	0	0	0	60	0	0	94	0	0	14	0	89	28	181	49	0	0	0	0	377	328	80	122	k__Bacteria; p__Planctomycetota; c__Planctomycetes; o__Pirellulales; f__Pirellulaceae; g__Blastopirellula; s__unclassified_Blastopirellula
ASV1999	6	25	12	6	132	0	16	22	0	0	0	0	5	0	0	0	0	0	0	0	0	0	0	0	k__Bacteria; p__Planctomycetota; c__Planctomycetes; o__Pirellulales; f__Pirellulaceae; g__unclassified_Pirellulaceae; s__unclassified_Pirellulaceae
ASV2042	6	6	0	5	41	17	14	0	0	6	0	0	0	41	17	0	0	0	0	0	0	0	0	0	k__Bacteria; p__Planctomycetota; c__Planctomycetes; o__Planctomycetales; f__unclassified_Planctomycetales; g__uncultured_Planctomyces_sp.; s__unclassified_Planctomycetales
ASV2067	6	0	7	0	178	0	0	257	0	0	0	0	0	0	0	0	0	0	0	0	0	0	0	0	k__Bacteria; p__Planctomycetota; c__Planctomycetes; o__Planctomycetales; f__unclassified_Planctomycetales; g__unclassified_Planctomycetales; s__unclassified_Planctomycetales
ASV2079	6	0	0	11	0	0	0	0	12	0	0	16	0	0	0	0	0	0	0	0	36	0	5	0	k__Bacteria; p__Proteobacteria; c__Alphaproteobacteria; o__Rhizobiales; f__Methyloligellaceae; g__unclassified_Methyloligellaceae; s__unclassified_Methyloligellaceae
ASV2080	6	9	9	8	0	0	8	0	0	0	0	0	0	5	38	24	0	0	0	0	0	0	0	0	k__Bacteria; p__Bacteroidota; c__Bacteroidia; o__Cytophagales; f__Flammeovirgaceae; g__Luteivirga; s__uncultured_Bacteroidetes_bacterium
ASV2084	6	0	0	0	0	22	0	0	0	90	29	24	0	0	0	0	0	0	0	0	0	0	0	0	k__Bacteria; p__Bacteroidota; c__Bacteroidia; o__Flavobacteriales; f__Flavobacteriaceae; g__Robertkochia; s__Robertkochia_marina
ASV2096	5	1	4	16	1207	1188	2005	253	0	0	0	0	0	95	0	0	0	0	0	0	15	0	23	0	k__Bacteria; p__Firmicutes; c__Bacilli; o__Mycoplasmatales; f__Mycoplasmataceae; g__unclassified_Mycoplasmataceae; s__unclassified_Mycoplasmataceae
ASV2104	5	0	0	0	0	0	0	0	0	0	0	0	0	87	13	15	0	0	0	0	0	0	0	0	k__Bacteria; p__Chloroflexi; c__Anaerolineae; o__Caldilineales; f__Caldilineaceae; g__unclassified_Caldilineaceae; s__unclassified_Caldilineaceae
ASV2110	5	0	0	0	47	82	82	0	1	0	5	0	92	132	42	15	0	0	0	0	0	0	0	0	k__Bacteria; p__Cyanobacteria; c__Cyanobacteriia; o__Cyanobacteriales; f__Nostocaceae; g__unclassified_Nostocaceae; s__unclassified_Nostocaceae
ASV2122	5	8	6	15	76	0	0	0	0	0	0	0	0	0	0	0	0	0	0	0	0	0	0	0	k__Bacteria; p__Planctomycetota; c__Planctomycetes; o__Pirellulales; f__Pirellulaceae; g__unclassified_Pirellulaceae; s__unclassified_Pirellulaceae
ASV2173	5	0	0	0	36	0	0	1166	2	0	0	4	30	90	704	152	3	3	0	0	104	129	142	126	k__Bacteria; p__Proteobacteria; c__Alphaproteobacteria; o__Rhizobiales; f__Xanthobacteraceae; g__Bradyrhizobium; s__unclassified_Bradyrhizobium
ASV2228	5	0	2	0	0	0	0	0	0	0	0	0	33	61	31	66	0	0	0	0	0	0	0	0	k__Bacteria; p__Planctomycetota; c__Planctomycetes; o__Pirellulales; f__Pirellulaceae; g__unclassified_Pirellulaceae; s__unclassified_Pirellulaceae
ASV2252	5	0	0	0	0	54	8	0	10	0	0	0	3	83	34	23	0	0	0	0	0	0	0	7	k__Bacteria; p__Cyanobacteria; c__Cyanobacteriia; o__Cyanobacteriales; f__unclassified_Cyanobacteriales; g__unclassified_Cyanobacteriales; s__unclassified_Cyanobacteriales
ASV2273	5	0	0	2	0	0	0	0	0	0	0	0	79	31	32	51	0	0	5	0	159	57	125	42	k__Bacteria; p__Proteobacteria; c__Alphaproteobacteria; o__Rhizobiales; f__Rhizobiaceae; g__unclassified_Rhizobiaceae; s__unclassified_Rhizobiaceae
ASV2274	5	0	0	0	299	53	87	356	0	0	0	0	1025	1095	604	540	6	18	0	11	2968	3518	11732	9220	k__Bacteria; p__Cyanobacteria; c__Cyanobacteriia; o__Synechococcales; f__Cyanobiaceae; g__Synechococcus_CC9902; s__unclassified_Synechococcus_CC9902
ASV2300	5	0	0	0	0	0	0	0	18	0	13	42	0	0	0	0	0	0	0	0	0	0	0	0	k__Bacteria; p__Acidobacteriota; c__Thermoanaerobaculia; o__Thermoanaerobaculales; f__Thermoanaerobaculaceae; g__Subgroup_10; s__unclassified_Subgroup_10
ASV2307	5	0	0	0	12	22	0	0	0	0	0	0	104	144	241	160	0	0	0	0	0	0	0	0	k__Bacteria; p__Actinobacteriota; c__Acidimicrobiia; o__Actinomarinales; f__unclassified_Actinomarinales; g__unclassified_Actinomarinales; s__unclassified_Actinomarinales
ASV2342	4	0	0	0	117	0	8	3252	0	0	5	4	35	239	952	370	0	5	1	4	256	193	281	384	k__Bacteria; p__Proteobacteria; c__Alphaproteobacteria; o__Caulobacterales; f__Caulobacteraceae; g__unclassified_Caulobacteraceae; s__unclassified_Caulobacteraceae
ASV2350	4	0	0	6	85	1	6	0	0	0	0	0	0	0	0	0	0	0	0	0	0	0	0	0	k__Bacteria; p__Chloroflexi; c__Anaerolineae; o__SBR1031; f__uncultured_Chloroflexi_bacterium; g__uncultured_Chloroflexi_bacterium; s__uncultured_Chloroflexi_bacterium
ASV2364	4	0	0	0	29	22	23	6	0	10	7	0	86	136	241	141	0	0	0	0	0	0	50	71	k__Bacteria; p__Actinobacteriota; c__Actinobacteria; o__unclassified_Actinobacteria; f__unclassified_Actinobacteria; g__unclassified_Actinobacteria; s__unclassified_Actinobacteria
ASV2374	4	0	0	0	0	0	0	0	0	67	42	0	0	0	0	0	0	34	0	0	0	0	0	0	k__Bacteria; p__Bacteroidota; c__Bacteroidia; o__Bacteroidales; f__Bacteroidetes_BD2_2; g__unclassified_Bacteroidetes_BD2_2; s__unclassified_Bacteroidetes_BD2_2
ASV2428	4	0	0	0	229	517	519	0	0	0	0	0	0	0	0	0	0	0	0	0	0	0	0	0	k__Bacteria; p__Spirochaetota; c__Spirochaetia; o__Spirochaetales; f__Spirochaetaceae; g__unclassified_Spirochaetaceae; s__unclassified_Spirochaetaceae
ASV2469	4	0	0	0	57	0	26	0	0	0	0	0	0	0	0	0	0	0	0	0	0	0	0	0	k__Bacteria; p__Planctomycetota; c__Planctomycetes; o__Pirellulales; f__Pirellulaceae; g__Blastopirellula; s__unclassified_Blastopirellula
ASV2485	4	0	0	0	0	0	0	0	41	74	44	75	0	0	0	0	0	0	0	0	0	0	0	0	k__Bacteria; p__Chloroflexi; c__Anaerolineae; o__Anaerolineales; f__Anaerolineaceae; g__unclassified_Anaerolineaceae; s__unclassified_Anaerolineaceae
ASV2531	4	0	0	3	23	0	17	0	0	0	0	0	0	61	14	0	0	0	0	0	0	0	0	0	k__Bacteria; p__Planctomycetota; c__Planctomycetes; o__Pirellulales; f__Pirellulaceae; g__unclassified_Pirellulaceae; s__unclassified_Pirellulaceae
ASV2541	4	0	0	3	0	0	0	0	15	52	12	28	0	0	0	0	0	0	0	0	0	0	0	0	k__Bacteria; p__Acidobacteriota; c__Thermoanaerobaculia; o__Thermoanaerobaculales; f__Thermoanaerobaculaceae; g__Subgroup_23; s__unclassified_Subgroup_23
ASV2544	4	0	0	0	0	0	0	0	0	15	0	0	40	127	0	0	0	0	0	0	0	0	0	0	k__Bacteria; p__Acidobacteriota; c__Vicinamibacteria; o__Subgroup_17; f__unclassified_Subgroup_17; g__unclassified_Subgroup_17; s__unclassified_Subgroup_17
ASV2662	3	3	5	0	133	10	19	12	0	0	0	0	0	0	0	0	0	0	0	0	0	0	0	0	k__Bacteria; p__Planctomycetota; c__Planctomycetes; o__Gemmatales; f__Gemmataceae; g__unclassified_Gemmataceae; s__unclassified_Gemmataceae
ASV2666	3	0	1	0	25	0	0	147	0	0	0	0	3	0	31	17	0	0	0	0	0	0	0	0	k__Bacteria; p__Planctomycetota; c__Planctomycetes; o__Planctomycetales; f__unclassified_Planctomycetales; g__unclassified_Planctomycetales; s__unclassified_Planctomycetales
ASV2673	3	0	0	8	5	1	0	0	9	6	22	0	0	0	0	16	0	23	0	28	6	0	0	0	k__Bacteria; p__Firmicutes; c__Clostridia; o__Clostridiales; f__Clostridiaceae; g__unclassified_Clostridiaceae; s__unclassified_Clostridiaceae
ASV2684	3	0	0	0	8	164	206	43	35	8	4	75	0	0	25	0	0	0	0	0	0	0	0	0	k__Bacteria; p__Cyanobacteria; c__Cyanobacteriia; o__Cyanobacteriales; f__unclassified_Cyanobacteriales; g__unclassified_Cyanobacteriales; s__unclassified_Cyanobacteriales
ASV2774	3	11	0	7	70	4	7	0	0	0	0	0	16	46	112	0	0	0	0	0	0	0	0	0	k__Bacteria; p__Planctomycetota; c__Planctomycetes; o__Pirellulales; f__Pirellulaceae; g__unclassified_Pirellulaceae; s__unclassified_Pirellulaceae
ASV2798	3	0	0	0	17	0	0	0	10	0	4	13	39	63	3	12	0	0	0	0	0	0	0	0	k__Bacteria; p__Chloroflexi; c__Anaerolineae; o__SJA_15; f__uncultured_Chloroflexi_bacterium; g__uncultured_Chloroflexi_bacterium; s__uncultured_Chloroflexi_bacterium
ASV2993	3	0	0	0	13	0	0	0	0	0	0	0	49	0	0	17	0	0	0	0	0	0	0	0	k__Bacteria; p__Planctomycetota; c__Planctomycetes; o__Pirellulales; f__Pirellulaceae; g__Rhodopirellula; s__unclassified_Rhodopirellula
ASV2997	3	0	0	0	55	0	0	0	0	0	0	0	0	25	0	0	0	0	0	0	40	55	23	36	k__Bacteria; p__Planctomycetota; c__Planctomycetes; o__Pirellulales; f__Pirellulaceae; g__Pir4_lineage; s__unclassified_Pir4_lineage
ASV3076	3	0	0	0	16	0	3	364	0	0	0	0	13	8	63	25	0	0	0	0	0	21	28	58	k__Bacteria; p__Proteobacteria; c__Alphaproteobacteria; o__Rhizobiales; f__Rhizobiaceae; g__Allorhizobium_Neorhizobium_Pararhizobium_Rhizobium; s__unclassified_Allorhizobium_Neorhizobium_Pararhizobium_Rhizobium
ASV3162	2	1	0	0	13	0	5	0	0	0	0	0	0	1	22	39	0	0	0	0	0	0	0	0	k__Bacteria; p__Cyanobacteria; c__Cyanobacteriia; o__Leptolyngbyales; f__Leptolyngbyaceae; g__unclassified_Leptolyngbyaceae; s__filamentous_cyanobacterium_LEGE_11469
ASV3535	2	1	0	1	0	0	5	0	0	0	0	20	197	83	79	89	0	0	0	0	0	0	0	0	k__Bacteria; p__Proteobacteria; c__Gammaproteobacteria; o__Pseudomonadales; f__Pseudomonadaceae; g__Pseudomonas; s__unclassified_Pseudomonas
ASV3644	2	0	1	0	0	0	0	0	19	39	36	0	0	0	0	0	0	0	0	0	0	0	0	0	k__Bacteria; p__Bacteroidota; c__Ignavibacteria; o__Ignavibacteriales; f__PHOS_HE36; g__unclassified_PHOS_HE36; s__unclassified_PHOS_HE36
ASV3687	2	0	0	0	0	0	0	0	26	0	0	59	0	0	0	0	0	5	0	0	0	0	0	0	k__Bacteria; p__Actinobacteriota; c__Actinobacteria; o__Micrococcales; f__Microbacteriaceae; g__unclassified_Microbacteriaceae; s__unclassified_Microbacteriaceae
ASV3900	2	0	0	0	36	144	296	0	0	0	0	0	0	0	0	0	0	0	0	0	0	0	0	0	k__Bacteria; p__Spirochaetota; c__Spirochaetia; o__Spirochaetales; f__Spirochaetaceae; g__unclassified_Spirochaetaceae; s__unclassified_Spirochaetaceae
ASV4051	2	0	0	0	3	0	0	137	0	0	0	0	0	0	0	0	0	0	0	0	0	0	0	0	k__Bacteria; p__Planctomycetota; c__Planctomycetes; o__Pirellulales; f__Pirellulaceae; g__Pir4_lineage; s__unclassified_Pir4_lineage
ASV4135	1	0	0	0	210	2423	1102	20	0	0	0	0	0	0	0	0	0	0	0	0	0	0	0	0	k__Bacteria; p__Spirochaetota; c__Spirochaetia; o__Spirochaetales; f__Spirochaetaceae; g__unclassified_Spirochaetaceae; s__unclassified_Spirochaetaceae
ASV4979	1	6	1	0	0	0	0	0	0	0	0	0	19	0	81	10	0	0	0	0	0	0	0	0	k__Bacteria; p__Dependentiae; c__Babeliae; o__Babeliales; f__unclassified_Babeliales; g__unclassified_Babeliales; s__unclassified_Babeliales
ASV5775	1	0	0	0	0	0	0	0	0	0	0	0	11	14	39	18	0	0	0	0	19	0	14	0	k__Bacteria; p__Chloroflexi; c__Anaerolineae; o__Ardenticatenales; f__unclassified_Ardenticatenales; g__unclassified_Ardenticatenales; s__unclassified_Ardenticatenales
ASV6292	1	2	2	1	4	0	0	0	0	0	0	0	5	18	24	23	0	0	0	0	0	0	0	0	k__Bacteria; p__Verrucomicrobiota; c__Chlamydiae; o__Chlamydiales; f__Simkaniaceae; g__unclassified_Simkaniaceae; s__uncultured_Chlamydiales_bacterium
ASV6790	1	0	0	0	12	11	27	0	0	0	0	0	67	59	107	116	3	1	0	0	28	24	0	14	k__Bacteria; p__Actinobacteriota; c__Acidimicrobiia; o__Microtrichales; f__Microtrichaceae; g__Sva0996_marine_group; s__unclassified_Sva0996_marine_group
ASV7208	1	0	1	0	109	1	12	0	0	0	0	0	0	0	0	0	0	0	0	0	0	0	0	0	k__Bacteria; p__Planctomycetota; c__Planctomycetes; o__Pirellulales; f__Pirellulaceae; g__Pir4_lineage; s__unclassified_Pir4_lineage
ASV7352	1	0	0	0	26	5	0	0	0	0	0	0	38	13	0	0	0	0	0	0	0	0	0	0	k__Bacteria; p__Planctomycetota; c__Planctomycetes; o__Pirellulales; f__Pirellulaceae; g__unclassified_Pirellulaceae; s__unclassified_Pirellulaceae
ASV7592	1	0	0	0	14	0	10	54	0	0	0	0	0	0	0	0	0	0	0	0	0	0	0	0	k__Bacteria; p__Chloroflexi; c__Anaerolineae; o__Caldilineales; f__Caldilineaceae; g__unclassified_Caldilineaceae; s__unclassified_Caldilineaceae
ASV7776	1	0	0	0	76	0	25	2003	0	0	0	0	0	56	375	97	0	0	0	6	104	106	81	112	k__Bacteria; p__Proteobacteria; c__Gammaproteobacteria; o__Enterobacterales; f__Enterobacteriaceae; g__unclassified_Enterobacteriaceae; s__unclassified_Enterobacteriaceae
ASV8002	1	0	0	0	0	0	0	0	8	0	0	11	0	0	0	0	33	56	9	27	0	0	0	0	k__Bacteria; p__unclassified_Bacteria; c__unclassified_Bacteria; o__unclassified_Bacteria; f__unclassified_Bacteria; g__unclassified_Bacteria; s__unclassified_Bacteria
ASV8155	1	0	0	1	73	13	0	0	0	0	0	0	0	0	0	0	0	0	0	0	0	0	0	0	k__Bacteria; p__Planctomycetota; c__Planctomycetes; o__Planctomycetales; f__Rubinisphaeraceae; g__Planctomicrobium; s__uncultured_planctomycete
ASV8279	1	0	0	0	1	0	0	0	7	38	43	0	0	0	0	0	0	0	0	0	0	0	0	0	k__Bacteria; p__Desulfobacterota; c__Desulfobacteria; o__Desulfobacterales; f__Desulfococcaceae; g__unclassified_Desulfococcaceae; s__unclassified_Desulfococcaceae
ASV8558	0	85	52	0	0	0	0	0	0	0	0	0	0	0	0	0	0	0	0	0	0	0	0	0	k__Bacteria; p__Myxococcota; c__Polyangia; o__Haliangiales; f__Haliangiaceae; g__Haliangium; s__unclassified_Haliangium
ASV8559	0	80	0	0	0	0	0	0	0	0	0	0	0	0	0	0	0	0	0	0	0	0	0	0	k__Bacteria; p__Proteobacteria; c__Gammaproteobacteria; o__Steroidobacterales; f__Woeseiaceae; g__Woeseia; s__unclassified_Woeseia
ASV8560	0	75	57	49	0	0	0	0	0	0	0	0	0	0	0	0	0	0	0	0	0	0	0	0	k__Bacteria; p__Proteobacteria; c__Gammaproteobacteria; o__Ectothiorhodospirales; f__Thioalkalispiraceae; g__unclassified_Thioalkalispiraceae; s__unclassified_Thioalkalispiraceae
ASV8561	0	72	43	48	25	20	17	0	0	0	0	0	0	0	0	0	0	0	0	0	0	0	0	0	k__Bacteria; p__unclassified_Bacteria; c__unclassified_Bacteria; o__unclassified_Bacteria; f__unclassified_Bacteria; g__unclassified_Bacteria; s__unclassified_Bacteria
ASV8563	0	54	49	56	0	0	0	0	0	0	0	0	0	0	0	0	0	0	0	0	0	0	0	0	k__Bacteria; p__Gemmatimonadota; c__Gemmatimonadetes; o__Gemmatimonadales; f__Gemmatimonadaceae; g__unclassified_Gemmatimonadaceae; s__unclassified_Gemmatimonadaceae
ASV8564	0	51	0	30	0	0	0	21	0	0	0	0	0	0	0	0	0	0	0	0	0	0	0	0	k__Bacteria; p__Proteobacteria; c__Alphaproteobacteria; o__Rhodobacterales; f__Rhodobacteraceae; g__unclassified_Rhodobacteraceae; s__unclassified_Rhodobacteraceae
ASV8566	0	50	0	0	0	0	0	0	0	72	58	0	0	0	0	0	0	0	0	0	0	0	0	0	k__Bacteria; p__Proteobacteria; c__Gammaproteobacteria; o__Steroidobacterales; f__Woeseiaceae; g__Woeseia; s__unclassified_Woeseia
ASV8567	0	50	25	28	0	0	0	0	0	0	0	0	0	0	0	0	0	0	0	0	0	0	0	0	k__Bacteria; p__Proteobacteria; c__Gammaproteobacteria; o__Steroidobacterales; f__Woeseiaceae; g__Woeseia; s__unclassified_Woeseia
ASV8568	0	49	28	23	0	0	0	0	0	0	0	0	0	0	0	0	4	0	0	0	0	0	0	0	k__Bacteria; p__Actinobacteriota; c__Acidimicrobiia; o__Actinomarinales; f__unclassified_Actinomarinales; g__unclassified_Actinomarinales; s__unclassified_Actinomarinales
ASV8569	0	48	46	47	0	0	0	0	0	0	0	0	0	0	0	0	0	0	0	0	0	0	0	0	k__Bacteria; p__Myxococcota; c__unclassified_Myxococcota; o__unclassified_Myxococcota; f__unclassified_Myxococcota; g__unclassified_Myxococcota; s__unclassified_Myxococcota
ASV8570	0	48	0	65	96	21	0	0	0	0	0	0	0	0	0	0	0	0	0	0	0	0	0	0	k__Bacteria; p__Acidobacteriota; c__Vicinamibacteria; o__Subgroup_17; f__unclassified_Subgroup_17; g__unclassified_Subgroup_17; s__unclassified_Subgroup_17
ASV8571	0	47	68	60	0	0	0	0	0	0	0	0	0	0	0	0	0	0	0	0	0	0	0	0	k__Bacteria; p__Acidobacteriota; c__Thermoanaerobaculia; o__Thermoanaerobaculales; f__Thermoanaerobaculaceae; g__Subgroup_10; s__unclassified_Subgroup_10
ASV8572	0	46	32	24	79	143	0	0	24	71	47	0	0	0	0	0	0	0	0	0	0	0	0	0	k__Bacteria; p__Proteobacteria; c__Alphaproteobacteria; o__Sphingomonadales; f__Sphingomonadaceae; g__Erythrobacter; s__unclassified_Erythrobacter
ASV8573	0	46	21	61	0	0	0	0	17	57	53	0	0	0	0	30	23	28	37	50	0	0	0	0	k__Bacteria; p__Cyanobacteria; c__Cyanobacteriia; o__Cyanobacteriales; f__unclassified_Cyanobacteriales; g__unclassified_Cyanobacteriales; s__unclassified_Cyanobacteriales
ASV8574	0	45	17	0	218	87	31	65	37	0	0	0	0	0	0	0	0	0	0	0	0	0	0	0	k__Bacteria; p__Proteobacteria; c__Alphaproteobacteria; o__Rhodobacterales; f__Rhodobacteraceae; g__Actibacterium; s__unclassified_Actibacterium
ASV8575	0	45	47	46	0	0	0	0	0	0	0	0	0	0	0	0	0	0	0	0	0	0	0	0	k__Bacteria; p__unclassified_Bacteria; c__unclassified_Bacteria; o__unclassified_Bacteria; f__unclassified_Bacteria; g__unclassified_Bacteria; s__unclassified_Bacteria
ASV8576	0	44	0	0	35	0	0	0	31	64	36	58	0	0	0	0	0	0	23	12	0	0	0	0	k__Bacteria; p__Proteobacteria; c__Alphaproteobacteria; o__Rhodobacterales; f__Rhodobacteraceae; g__Ruegeria; s__unclassified_Ruegeria
ASV8578	0	44	0	54	0	0	0	0	0	0	0	0	0	0	0	0	0	0	0	0	0	0	0	0	k__Bacteria; p__Proteobacteria; c__Alphaproteobacteria; o__Alphaproteobacteria_Incertae_Sedis; f__Unknown_Family; g__unclassified_Unknown_Family; s__uncultured_Alphaproteobacteria_bacterium
ASV8579	0	42	22	0	7	0	23	0	0	0	0	0	0	0	0	0	0	0	0	0	0	0	0	0	k__Bacteria; p__Myxococcota; c__Myxococcia; o__Myxococcales; f__Myxococcaceae; g__P3OB_42; s__unclassified_P3OB_42
ASV8580	0	42	0	34	0	0	0	0	0	0	0	0	0	0	0	0	0	0	0	0	0	0	0	0	k__Bacteria; p__unclassified_Bacteria; c__unclassified_Bacteria; o__unclassified_Bacteria; f__unclassified_Bacteria; g__unclassified_Bacteria; s__unclassified_Bacteria
ASV8581	0	42	42	0	0	16	0	0	0	0	0	0	0	0	0	0	0	0	0	0	0	0	0	0	k__Bacteria; p__Planctomycetota; c__Planctomycetes; o__Pirellulales; f__Pirellulaceae; g__unclassified_Pirellulaceae; s__unclassified_Pirellulaceae
ASV8585	0	39	0	0	0	0	0	0	18	0	0	29	0	0	0	0	0	0	0	0	0	0	0	0	k__Bacteria; p__Gemmatimonadota; c__Gemmatimonadetes; o__Gemmatimonadales; f__Gemmatimonadaceae; g__unclassified_Gemmatimonadaceae; s__unclassified_Gemmatimonadaceae
ASV8587	0	39	18	33	0	0	0	0	0	0	0	0	0	0	0	0	0	0	0	0	0	0	0	0	k__Bacteria; p__Proteobacteria; c__Gammaproteobacteria; o__Pseudomonadales; f__Microbulbiferaceae; g__Microbulbifer; s__unclassified_Microbulbifer
ASV8589	0	38	36	30	5	0	0	0	0	0	0	0	0	0	0	0	0	0	0	0	0	0	0	0	k__Bacteria; p__Acidobacteriota; c__Thermoanaerobaculia; o__Thermoanaerobaculales; f__Thermoanaerobaculaceae; g__Subgroup_10; s__unclassified_Subgroup_10
ASV8591	0	38	0	23	0	0	17	0	0	0	0	0	0	0	0	0	0	0	0	0	0	0	0	0	k__Bacteria; p__Gemmatimonadota; c__Gemmatimonadetes; o__Gemmatimonadales; f__Gemmatimonadaceae; g__unclassified_Gemmatimonadaceae; s__unclassified_Gemmatimonadaceae
ASV8592	0	37	24	45	0	0	0	0	0	0	0	0	0	0	0	0	0	0	0	0	0	0	0	0	k__Bacteria; p__unclassified_Bacteria; c__unclassified_Bacteria; o__unclassified_Bacteria; f__unclassified_Bacteria; g__unclassified_Bacteria; s__unclassified_Bacteria
ASV8598	0	36	25	32	0	0	0	0	34	98	70	68	0	0	0	0	0	31	26	0	0	0	0	0	k__Bacteria; p__Proteobacteria; c__Gammaproteobacteria; o__Gammaproteobacteria_Incertae_Sedis; f__Unknown_Family; g__unclassified_Unknown_Family; s__unclassified_Unknown_Family
ASV8601	0	35	27	31	0	0	0	0	0	0	0	0	0	0	0	0	0	0	0	0	0	0	0	0	k__Bacteria; p__unclassified_Bacteria; c__unclassified_Bacteria; o__unclassified_Bacteria; f__unclassified_Bacteria; g__unclassified_Bacteria; s__unclassified_Bacteria
ASV8608	0	32	0	0	0	0	0	0	0	0	0	7	0	0	20	255	0	0	0	0	0	0	0	0	k__Bacteria; p__Firmicutes; c__Clostridia; o__Oscillospirales; f__Oscillospiraceae; g__NK4A214_group; s__unclassified_NK4A214_group
ASV8609	0	31	39	32	0	0	0	0	0	0	0	0	0	0	0	0	0	0	0	0	0	0	0	0	k__Bacteria; p__Proteobacteria; c__Gammaproteobacteria; o__unclassified_Gammaproteobacteria; f__unclassified_Gammaproteobacteria; g__unclassified_Gammaproteobacteria; s__unclassified_Gammaproteobacteria
ASV8611	0	31	0	0	0	56	45	0	0	0	0	0	0	0	0	0	0	0	0	0	0	0	0	0	k__Bacteria; p__Bacteroidota; c__Bacteroidia; o__Chitinophagales; f__Saprospiraceae; g__unclassified_Saprospiraceae; s__unclassified_Saprospiraceae
ASV8613	0	30	37	27	0	0	17	0	0	0	0	0	0	0	0	0	0	0	0	0	0	0	0	0	k__Bacteria; p__Proteobacteria; c__Gammaproteobacteria; o__unclassified_Gammaproteobacteria; f__unclassified_Gammaproteobacteria; g__unclassified_Gammaproteobacteria; s__unclassified_Gammaproteobacteria
ASV8617	0	29	24	26	0	0	0	0	0	0	0	0	0	0	0	0	0	0	0	0	0	0	0	0	k__Bacteria; p__Proteobacteria; c__Gammaproteobacteria; o__EPR3968_O8a_Bc78; f__uncultured_gamma_proteobacterium; g__uncultured_gamma_proteobacterium; s__uncultured_gamma_proteobacterium
ASV8618	0	29	24	29	0	0	0	0	0	32	25	37	0	0	0	0	0	0	0	0	0	0	0	0	k__Bacteria; p__unclassified_Bacteria; c__unclassified_Bacteria; o__unclassified_Bacteria; f__unclassified_Bacteria; g__unclassified_Bacteria; s__unclassified_Bacteria
ASV8619	0	29	16	24	0	12	12	0	0	0	0	0	0	0	0	0	0	0	0	0	0	0	0	0	k__Bacteria; p__Myxococcota; c__Polyangia; o__Polyangiales; f__Sandaracinaceae; g__unclassified_Sandaracinaceae; s__unclassified_Sandaracinaceae
ASV8622	0	28	26	31	0	0	49	193	0	0	0	0	366	103	0	103	0	0	0	0	0	0	0	38	k__Bacteria; p__Planctomycetota; c__Planctomycetes; o__Pirellulales; f__Pirellulaceae; g__Blastopirellula; s__unclassified_Blastopirellula
ASV8625	0	28	11	18	0	0	21	0	0	0	0	0	0	0	0	0	0	0	0	0	0	0	0	0	k__Bacteria; p__unclassified_Bacteria; c__unclassified_Bacteria; o__unclassified_Bacteria; f__unclassified_Bacteria; g__unclassified_Bacteria; s__unclassified_Bacteria
ASV8626	0	28	0	32	0	0	0	0	97	133	55	51	0	0	0	0	0	0	0	0	0	0	0	0	k__Bacteria; p__Desulfobacterota; c__Desulfobacteria; o__Desulfobacterales; f__Desulfosarcinaceae; g__Sva0081_sediment_group; s__unclassified_Sva0081_sediment_group
ASV8632	0	27	0	0	0	0	43	0	0	0	0	0	387	74	62	51	0	17	0	0	0	0	0	0	k__Bacteria; p__Planctomycetota; c__Planctomycetes; o__Pirellulales; f__Pirellulaceae; g__Blastopirellula; s__unclassified_Blastopirellula
ASV8633	0	27	0	10	0	0	0	0	223	834	406	317	0	0	0	0	0	0	0	0	0	0	0	0	k__Bacteria; p__Proteobacteria; c__Gammaproteobacteria; o__B2M28; f__uncultured_gamma_proteobacterium; g__uncultured_gamma_proteobacterium; s__uncultured_gamma_proteobacterium
ASV8634	0	26	16	23	0	0	0	0	0	19	18	0	0	0	0	0	0	7	5	7	0	0	0	0	k__Bacteria; p__Proteobacteria; c__Gammaproteobacteria; o__Pseudomonadales; f__Nitrincolaceae; g__Marinobacterium; s__Marinobacterium_maritimum
ASV8635	0	26	14	0	41	0	33	15	0	0	0	0	708	1565	1889	1487	0	0	0	0	0	0	19	32	k__Bacteria; p__Proteobacteria; c__Alphaproteobacteria; o__Parvibaculales; f__PS1_clade; g__unclassified_PS1_clade; s__unclassified_PS1_clade
ASV8641	0	26	0	12	0	0	15	0	59	44	41	50	0	0	0	0	0	0	0	0	0	0	0	0	k__Bacteria; p__Acidobacteriota; c__Thermoanaerobaculia; o__Thermoanaerobaculales; f__Thermoanaerobaculaceae; g__Subgroup_23; s__unclassified_Subgroup_23
ASV8647	0	25	36	0	0	0	0	0	0	23	0	0	0	0	0	0	0	0	0	0	0	0	0	0	k__Bacteria; p__Proteobacteria; c__Alphaproteobacteria; o__Rhodobacterales; f__Rhodobacteraceae; g__Ruegeria; s__unclassified_Ruegeria
ASV8653	0	24	21	27	0	5	11	0	0	0	5	0	0	0	0	0	0	0	0	0	0	0	0	0	k__Bacteria; p__Deferrisomatota; c__Defferrisomatia; o__Defferrisomatales; f__Defferrisomataceae; g__Deferrisoma; s__unclassified_Deferrisoma
ASV8657	0	24	0	0	0	0	0	0	36	76	54	41	0	0	0	0	0	0	0	0	0	0	0	0	k__Bacteria; p__Proteobacteria; c__Gammaproteobacteria; o__Steroidobacterales; f__Woeseiaceae; g__Woeseia; s__unclassified_Woeseia
ASV8666	0	23	0	20	0	9	0	0	52	30	36	142	0	0	0	0	0	0	0	0	0	0	0	0	k__Bacteria; p__Desulfobacterota; c__Desulfobacteria; o__Desulfobacterales; f__Desulfosarcinaceae; g__Sva0081_sediment_group; s__unclassified_Sva0081_sediment_group
ASV8670	0	23	0	14	0	0	0	0	16	18	19	0	0	0	0	0	1	0	0	0	0	0	0	0	k__Bacteria; p__Proteobacteria; c__Alphaproteobacteria; o__Kiloniellales; f__Kiloniellaceae; g__unclassified_Kiloniellaceae; s__unclassified_Kiloniellaceae
ASV8674	0	22	37	31	0	0	0	0	0	0	0	0	0	0	0	0	0	0	0	0	0	0	0	0	k__Bacteria; p__Planctomycetota; c__Phycisphaerae; o__Phycisphaerales; f__Phycisphaeraceae; g__Urania_1B_19_marine_sediment_group; s__unclassified_Urania_1B_19_marine_sediment_group
ASV8682	0	21	14	21	33	0	60	0	0	0	0	0	0	134	159	72	11	0	0	8	0	0	0	30	k__Bacteria; p__Chloroflexi; c__unclassified_Chloroflexi; o__unclassified_Chloroflexi; f__unclassified_Chloroflexi; g__unclassified_Chloroflexi; s__unclassified_Chloroflexi
ASV8683	0	21	0	0	32	0	0	156	0	0	0	0	51	61	123	67	0	0	0	0	0	16	27	0	k__Bacteria; p__Planctomycetota; c__Planctomycetes; o__Pirellulales; f__Pirellulaceae; g__Rubripirellula; s__unclassified_Rubripirellula
ASV8684	0	21	0	0	0	0	0	0	0	0	0	0	0	0	0	0	0	0	0	0	79	146	0	0	k__Bacteria; p__Planctomycetota; c__Planctomycetes; o__Pirellulales; f__Pirellulaceae; g__Blastopirellula; s__unclassified_Blastopirellula
ASV8685	0	21	0	14	0	0	0	0	27	108	82	14	0	0	0	0	0	0	0	0	0	0	0	0	k__Bacteria; p__Proteobacteria; c__Gammaproteobacteria; o__Gammaproteobacteria_Incertae_Sedis; f__Unknown_Family; g__unclassified_Unknown_Family; s__unclassified_Unknown_Family
ASV8686	0	21	0	0	0	0	0	0	0	0	0	0	0	31	0	208	0	0	0	0	0	0	0	0	k__Bacteria; p__Firmicutes; c__Clostridia; o__Oscillospirales; f__Oscillospiraceae; g__NK4A214_group; s__unclassified_NK4A214_group
ASV8689	0	20	15	28	44	0	15	2	0	0	0	0	0	0	0	0	0	0	0	0	0	0	0	0	k__Bacteria; p__Proteobacteria; c__Alphaproteobacteria; o__Rhizobiales; f__Hyphomicrobiaceae; g__Filomicrobium; s__uncultured_Alphaproteobacteria_bacterium
ASV8694	0	20	0	0	57	0	0	200	0	0	0	0	0	0	0	0	0	0	0	0	0	0	0	0	k__Bacteria; p__Planctomycetota; c__Planctomycetes; o__Pirellulales; f__Pirellulaceae; g__Rhodopirellula; s__unclassified_Rhodopirellula
ASV8695	0	20	0	0	304	19	30	268	0	0	0	0	735	505	375	290	2	0	0	0	675	1327	562	876	k__Bacteria; p__Planctomycetota; c__Planctomycetes; o__Pirellulales; f__Pirellulaceae; g__Blastopirellula; s__unclassified_Blastopirellula
ASV8699	0	20	0	0	0	0	0	0	0	0	0	0	39	133	2	21	0	0	0	0	0	0	0	0	k__Bacteria; p__Acidobacteriota; c__Vicinamibacteria; o__Subgroup_17; f__unclassified_Subgroup_17; g__unclassified_Subgroup_17; s__unclassified_Subgroup_17
ASV8700	0	20	0	9	71	0	0	0	0	0	0	0	0	0	0	0	0	0	0	0	0	0	0	0	k__Bacteria; p__Planctomycetota; c__Planctomycetes; o__Pirellulales; f__Pirellulaceae; g__Blastopirellula; s__unclassified_Blastopirellula
ASV8709	0	19	17	0	0	0	0	0	0	47	0	0	0	0	0	0	0	0	0	0	0	0	0	0	k__Bacteria; p__Proteobacteria; c__Gammaproteobacteria; o__Gammaproteobacteria_Incertae_Sedis; f__Unknown_Family; g__unclassified_Unknown_Family; s__unclassified_Unknown_Family
ASV8726	0	18	18	55	0	0	0	0	0	0	0	0	0	0	0	0	0	0	0	0	0	0	0	0	k__Bacteria; p__Desulfobacterota; c__Desulfuromonadia; o__Desulfuromonadales; f__Geopsychrobacteraceae; g__unclassified_Geopsychrobacteraceae; s__unclassified_Geopsychrobacteraceae
ASV8739	0	18	0	19	86	61	36	0	0	0	0	0	62	66	0	31	0	20	0	0	0	0	0	0	k__Bacteria; p__Actinobacteriota; c__Acidimicrobiia; o__Microtrichales; f__Ilumatobacteraceae; g__Ilumatobacter; s__unclassified_Ilumatobacter
ASV8745	0	17	12	0	45	23	25	0	0	0	0	0	0	0	0	0	0	0	0	0	0	0	0	0	k__Bacteria; p__Actinobacteriota; c__Acidimicrobiia; o__IMCC26256; f__unclassified_IMCC26256; g__unclassified_IMCC26256; s__unclassified_IMCC26256
ASV8777	0	15	0	0	0	20	20	0	0	30	0	0	0	0	0	5	0	0	0	0	0	0	0	0	k__Bacteria; p__Chloroflexi; c__Anaerolineae; o__Ardenticatenales; f__unclassified_Ardenticatenales; g__unclassified_Ardenticatenales; s__unclassified_Ardenticatenales
ASV8785	0	15	0	0	0	7	9	0	0	8	4	0	0	0	0	0	119	109	72	66	0	0	0	0	k__Bacteria; p__Gemmatimonadota; c__Gemmatimonadetes; o__Gemmatimonadales; f__Gemmatimonadaceae; g__unclassified_Gemmatimonadaceae; s__unclassified_Gemmatimonadaceae
ASV8793	0	15	0	0	0	0	28	33	0	0	0	0	0	80	0	0	0	0	0	0	0	0	0	0	k__Bacteria; p__Acidobacteriota; c__Vicinamibacteria; o__Subgroup_17; f__unclassified_Subgroup_17; g__unclassified_Subgroup_17; s__unclassified_Subgroup_17
ASV8800	0	14	9	9	0	0	0	0	0	0	0	0	26	0	16	100	0	0	0	0	0	42	0	0	k__Bacteria; p__Planctomycetota; c__Planctomycetes; o__Pirellulales; f__Pirellulaceae; g__Rhodopirellula; s__unclassified_Rhodopirellula
ASV8806	0	14	10	11	35	0	11	0	0	0	0	0	0	17	0	0	0	0	0	0	0	0	0	0	k__Bacteria; p__Planctomycetota; c__Planctomycetes; o__Pirellulales; f__Pirellulaceae; g__unclassified_Pirellulaceae; s__unclassified_Pirellulaceae
ASV8808	0	14	0	0	64	37	0	0	0	43	22	27	0	0	0	0	25	22	27	30	66	50	34	23	k__Bacteria; p__Proteobacteria; c__Alphaproteobacteria; o__Rhizobiales; f__Rhizobiales_Incertae_Sedis; g__Anderseniella; s__unclassified_Anderseniella
ASV8818	0	14	11	0	47	17	36	0	0	0	0	0	0	213	89	86	0	0	0	0	0	0	0	0	k__Bacteria; p__Proteobacteria; c__Alphaproteobacteria; o__Parvibaculales; f__PS1_clade; g__unclassified_PS1_clade; s__unclassified_PS1_clade
ASV8833	0	14	0	7	23	45	84	0	0	33	21	0	0	0	0	0	0	0	0	0	0	0	0	0	k__Bacteria; p__Myxococcota; c__Polyangia; o__Polyangiales; f__Sandaracinaceae; g__unclassified_Sandaracinaceae; s__uncultured_delta_proteobacterium
ASV8834	0	14	17	29	0	0	0	0	1	13	0	0	0	0	0	0	0	0	4	0	0	0	0	0	k__Bacteria; p__Verrucomicrobiota; c__Verrucomicrobiae; o__Pedosphaerales; f__Pedosphaeraceae; g__unclassified_Pedosphaeraceae; s__unclassified_Pedosphaeraceae
ASV8839	0	13	0	11	81	27	38	177	5	0	0	0	0	0	0	0	3	0	0	0	0	0	0	0	k__Bacteria; p__Proteobacteria; c__Alphaproteobacteria; o__Defluviicoccales; f__Defluviicoccaceae; g__Defluviicoccus; s__unclassified_Defluviicoccus
ASV8842	0	13	4	16	0	1	0	0	38	57	77	83	0	0	0	0	24	0	23	54	0	0	0	0	k__Bacteria; p__Fusobacteriota; c__Fusobacteriia; o__Fusobacteriales; f__Fusobacteriaceae; g__Propionigenium; s__unclassified_Propionigenium
ASV8855	0	13	0	0	0	0	0	0	0	0	109	0	0	0	0	0	0	0	0	0	0	0	0	0	k__Bacteria; p__Desulfobacterota; c__Desulfobacteria; o__Desulfatiglandales; f__Desulfatiglandaceae; g__Desulfatiglans; s__unclassified_Desulfatiglans
ASV8859	0	13	0	0	121	0	25	0	0	0	0	0	264	62	1079	402	0	0	15	6	642	1819	371	851	k__Bacteria; p__Planctomycetota; c__Planctomycetes; o__Planctomycetales; f__Gimesiaceae; g__unclassified_Gimesiaceae; s__unclassified_Gimesiaceae
ASV8878	0	12	0	6	111	9	46	34	0	0	0	0	0	0	47	0	0	0	0	0	0	0	0	0	k__Bacteria; p__Planctomycetota; c__Planctomycetes; o__Gemmatales; f__Gemmataceae; g__unclassified_Gemmataceae; s__unclassified_Gemmataceae
ASV8879	0	12	0	9	73	0	17	0	2	7	0	0	180	127	334	474	0	0	0	0	0	29	0	0	k__Bacteria; p__Planctomycetota; c__Planctomycetes; o__Pirellulales; f__Pirellulaceae; g__unclassified_Pirellulaceae; s__unclassified_Pirellulaceae
ASV8939	0	11	13	18	1570	120	198	382	36	8	0	60	218	240	22	50	0	1	0	0	0	0	12	0	k__Bacteria; p__Planctomycetota; c__Planctomycetes; o__Pirellulales; f__Pirellulaceae; g__unclassified_Pirellulaceae; s__uncultured_planctomycete
ASV8942	0	11	0	0	102	9	7	38	0	0	8	0	0	35	0	0	0	0	0	0	0	0	0	0	k__Bacteria; p__Planctomycetota; c__Planctomycetes; o__Pirellulales; f__Pirellulaceae; g__unclassified_Pirellulaceae; s__unclassified_Pirellulaceae
ASV8946	0	11	0	0	0	8	19	0	0	45	0	18	0	0	0	0	0	0	0	0	0	0	0	0	k__Bacteria; p__Proteobacteria; c__Gammaproteobacteria; o__Gammaproteobacteria_Incertae_Sedis; f__Unknown_Family; g__unclassified_Unknown_Family; s__unclassified_Unknown_Family
ASV8954	0	11	10	0	0	0	0	0	76	185	135	52	0	0	0	0	18	11	0	0	0	0	0	0	k__Bacteria; p__Proteobacteria; c__Gammaproteobacteria; o__unclassified_Gammaproteobacteria; f__unclassified_Gammaproteobacteria; g__unclassified_Gammaproteobacteria; s__unclassified_Gammaproteobacteria
ASV8955	0	11	0	9	0	0	0	0	18	41	26	0	0	0	0	0	0	0	0	0	0	0	0	0	k__Bacteria; p__Proteobacteria; c__Gammaproteobacteria; o__Chromatiales; f__Sedimenticolaceae; g__Sedimenticola; s__unclassified_Sedimenticola
ASV8965	0	11	0	0	0	0	0	0	0	0	0	0	0	0	112	40	0	0	0	0	0	0	0	0	k__Bacteria; p__Actinobacteriota; c__Acidimicrobiia; o__Actinomarinales; f__unclassified_Actinomarinales; g__unclassified_Actinomarinales; s__unclassified_Actinomarinales
ASV8970	0	11	17	0	0	18	79	0	0	0	0	17	0	100	72	45	0	0	0	0	0	0	34	0	k__Bacteria; p__Proteobacteria; c__Alphaproteobacteria; o__Rhizobiales; f__Hyphomicrobiaceae; g__Filomicrobium; s__unclassified_Filomicrobium
ASV8998	0	10	5	7	20	3	10	0	0	6	2	0	0	27	64	17	0	0	0	0	0	0	0	0	k__Bacteria; p__Planctomycetota; c__Planctomycetes; o__Pirellulales; f__Pirellulaceae; g__Rhodopirellula; s__unclassified_Rhodopirellula
ASV9015	0	10	5	0	59	8	23	11	0	0	0	0	23	38	62	14	0	0	0	0	25	32	21	30	k__Bacteria; p__Planctomycetota; c__Planctomycetes; o__Pirellulales; f__Pirellulaceae; g__Rubripirellula; s__unclassified_Rubripirellula
ASV9029	0	10	0	24	0	80	0	0	0	0	0	0	0	0	0	0	0	0	0	0	0	0	0	0	k__Bacteria; p__Bacteroidota; c__Bacteroidia; o__Flavobacteriales; f__Flavobacteriaceae; g__Robertkochia; s__Robertkochia_marina
ASV9042	0	9	0	0	40	49	72	61	0	0	0	0	56	144	191	184	0	0	0	0	0	0	0	0	k__Bacteria; p__Cyanobacteria; c__Cyanobacteriia; o__Cyanobacteriales; f__unclassified_Cyanobacteriales; g__unclassified_Cyanobacteriales; s__unclassified_Cyanobacteriales
ASV9058	0	9	0	4	276	5	5	132	0	0	0	0	0	0	0	0	0	0	0	0	0	0	0	0	k__Bacteria; p__Planctomycetota; c__Planctomycetes; o__Pirellulales; f__Pirellulaceae; g__unclassified_Pirellulaceae; s__unclassified_Pirellulaceae
ASV9063	0	9	0	5	40	31	22	0	0	0	0	0	0	0	0	3	0	0	0	0	0	0	0	0	k__Bacteria; p__Planctomycetota; c__Planctomycetes; o__Pirellulales; f__Pirellulaceae; g__Pirellula; s__unclassified_Pirellula
ASV9092	0	9	4	6	37	18	28	0	0	14	0	0	43	40	72	0	25	16	14	32	425	434	283	978	k__Bacteria; p__Proteobacteria; c__Alphaproteobacteria; o__Rhizobiales; f__Rhizobiaceae; g__unclassified_Rhizobiaceae; s__unclassified_Rhizobiaceae
ASV9107	0	9	0	11	70	0	15	61	0	0	0	0	0	0	0	0	0	0	0	0	0	0	0	0	k__Bacteria; p__Planctomycetota; c__Planctomycetes; o__Planctomycetales; f__Gimesiaceae; g__unclassified_Gimesiaceae; s__unclassified_Gimesiaceae
ASV9130	0	8	5	0	0	0	0	0	71	29	32	96	0	0	0	0	31	38	11	14	0	0	0	0	k__Bacteria; p__Nitrospirota; c__Thermodesulfovibrionia; o__unclassified_Thermodesulfovibrionia; f__uncultured_Nitrospirae_bacterium; g__unclassified_Thermodesulfovibrionia; s__unclassified_Thermodesulfovibrionia
ASV9131	0	8	5	6	0	0	0	0	0	0	0	0	0	132	49	11	0	0	0	0	0	0	0	0	k__Bacteria; p__Firmicutes; c__Clostridia; o__Peptostreptococcales_Tissierellales; f__Clostridiisalibacter; g__unclassified_Clostridiisalibacter; s__unclassified_Clostridiisalibacter
ASV9140	0	8	0	0	0	0	0	0	0	112	44	0	0	0	0	0	0	0	0	0	0	0	0	0	k__Bacteria; p__Proteobacteria; c__Gammaproteobacteria; o__Steroidobacterales; f__Woeseiaceae; g__Woeseia; s__unclassified_Woeseia
ASV9144	0	8	0	9	116	19	20	151	0	0	0	0	524	96	88	135	11	0	0	0	61	38	48	30	k__Bacteria; p__Planctomycetota; c__Planctomycetes; o__Pirellulales; f__Pirellulaceae; g__Blastopirellula; s__unclassified_Blastopirellula
ASV9162	0	8	0	11	78	11	0	61	0	0	0	0	0	0	0	0	0	0	0	0	0	0	0	0	k__Bacteria; p__Proteobacteria; c__Alphaproteobacteria; o__Rhodobacterales; f__Rhodobacteraceae; g__Limibaculum; s__unclassified_Limibaculum
ASV9181	0	7	0	0	303	115	161	212	0	0	0	0	2898	1453	557	687	0	0	0	0	0	42	0	0	k__Bacteria; p__Cyanobacteria; c__Cyanobacteriia; o__Synechococcales; f__Cyanobiaceae; g__Synechococcus_CC9902; s__unclassified_Synechococcus_CC9902
ASV9208	0	7	0	0	15	0	8	0	0	0	0	0	0	20	0	0	0	0	0	0	14	0	0	30	k__Bacteria; p__Proteobacteria; c__Gammaproteobacteria; o__Legionellales; f__Legionellaceae; g__unclassified_Legionellaceae; s__unclassified_Legionellaceae
ASV9210	0	7	14	9	8	6	5	0	0	19	23	0	0	0	0	0	0	0	0	0	0	0	1	0	k__Bacteria; p__Planctomycetota; c__Planctomycetes; o__Planctomycetales; f__Gimesiaceae; g__unclassified_Gimesiaceae; s__unclassified_Gimesiaceae
ASV9277	0	6	0	6	94	1	4	101	0	0	0	0	0	0	0	0	0	0	0	0	0	0	0	0	k__Bacteria; p__Chloroflexi; c__Anaerolineae; o__SBR1031; f__unclassified_SBR1031; g__unclassified_SBR1031; s__unclassified_SBR1031
ASV9423	0	6	0	0	0	0	0	0	3	0	0	0	0	124	0	73	0	7	0	11	0	0	0	0	k__Bacteria; p__Planctomycetota; c__Planctomycetes; o__Pirellulales; f__Pirellulaceae; g__unclassified_Pirellulaceae; s__unclassified_Pirellulaceae
ASV9481	0	5	5	3	45	4	5	401	0	0	0	0	0	0	27	37	0	0	0	0	0	0	0	0	k__Bacteria; p__Planctomycetota; c__Planctomycetes; o__Pirellulales; f__Pirellulaceae; g__Pir4_lineage; s__unclassified_Pir4_lineage
ASV9482	0	5	3	0	56	0	13	0	0	0	0	0	0	42	18	0	0	0	0	0	0	0	8	0	k__Bacteria; p__Proteobacteria; c__Alphaproteobacteria; o__unclassified_Alphaproteobacteria; f__unclassified_Alphaproteobacteria; g__unclassified_Alphaproteobacteria; s__unclassified_Alphaproteobacteria
ASV9496	0	5	2	0	11	4	8	0	0	0	0	0	20	80	94	63	0	0	0	0	0	0	0	0	k__Bacteria; p__Planctomycetota; c__Planctomycetes; o__Pirellulales; f__Pirellulaceae; g__Rhodopirellula; s__unclassified_Rhodopirellula
ASV9513	0	5	0	0	88	0	3	0	0	0	0	0	0	0	0	0	0	0	0	0	0	0	0	0	k__Bacteria; p__Planctomycetota; c__Planctomycetes; o__Pirellulales; f__Pirellulaceae; g__Pir4_lineage; s__unclassified_Pir4_lineage
ASV9519	0	5	0	0	0	7	0	0	10	37	29	13	0	0	0	0	8	0	6	0	0	0	0	0	k__Bacteria; p__Proteobacteria; c__Gammaproteobacteria; o__Pseudomonadales; f__KI89A_clade; g__unclassified_KI89A_clade; s__unclassified_KI89A_clade
ASV9674	0	4	0	4	29	0	0	0	0	0	0	0	0	45	0	0	0	0	0	0	0	0	0	0	k__Bacteria; p__Planctomycetota; c__Planctomycetes; o__Pirellulales; f__Pirellulaceae; g__unclassified_Pirellulaceae; s__unclassified_Pirellulaceae
ASV9681	0	4	0	0	0	0	0	0	29	0	3	160	0	0	0	0	0	0	0	0	0	0	0	0	k__Bacteria; p__Gemmatimonadota; c__Gemmatimonadetes; o__Gemmatimonadales; f__Gemmatimonadaceae; g__unclassified_Gemmatimonadaceae; s__unclassified_Gemmatimonadaceae
ASV9694	0	4	3	0	0	0	0	0	64	61	32	53	0	0	0	0	0	0	0	0	0	0	0	0	k__Bacteria; p__Desulfobacterota; c__Desulfobacteria; o__Desulfobacterales; f__Desulfosarcinaceae; g__Sva0081_sediment_group; s__unclassified_Sva0081_sediment_group
ASV9704	0	4	1	0	45	0	0	0	0	0	0	0	74	0	94	40	0	0	0	0	0	0	0	0	k__Bacteria; p__Planctomycetota; c__Planctomycetes; o__Pirellulales; f__Pirellulaceae; g__Blastopirellula; s__unclassified_Blastopirellula
ASV9710	0	4	0	2	17	4	0	0	0	0	0	0	542	362	640	537	0	0	11	0	455	212	240	352	k__Bacteria; p__unclassified_Bacteria; c__unclassified_Bacteria; o__unclassified_Bacteria; f__unclassified_Bacteria; g__unclassified_Bacteria; s__unclassified_Bacteria
ASV9726	0	4	0	8	0	13	22	59	0	0	0	0	0	0	0	0	0	0	0	0	0	0	0	0	k__Bacteria; p__Verrucomicrobiota; c__Verrucomicrobiae; o__Verrucomicrobiales; f__Rubritaleaceae; g__Roseibacillus; s__unclassified_Roseibacillus
ASV9837	0	4	0	0	0	0	0	0	31	20	13	29	0	0	0	0	0	0	0	0	0	0	0	0	k__Bacteria; p__Proteobacteria; c__Alphaproteobacteria; o__Rhodobacterales; f__Rhodobacteraceae; g__unclassified_Rhodobacteraceae; s__unclassified_Rhodobacteraceae
ASV9937	0	3	0	0	0	0	0	0	26	68	24	32	0	0	0	0	5	3	5	0	0	0	0	0	k__Bacteria; p__Bacteroidota; c__Bacteroidia; o__Bacteroidetes_VC2.1_Bac22; f__uncultured_Bacteroidetes_bacterium; g__uncultured_Bacteroidetes_bacterium; s__uncultured_Bacteroidetes_bacterium
ASV9964	0	3	0	0	0	0	5	0	0	0	0	0	37	108	139	88	0	0	0	0	0	0	0	0	k__Bacteria; p__Planctomycetota; c__Planctomycetes; o__Pirellulales; f__Pirellulaceae; g__unclassified_Pirellulaceae; s__unclassified_Pirellulaceae
ASV9974	0	3	0	0	306	16	35	189	0	0	0	0	0	0	0	0	0	0	0	0	0	0	0	0	k__Bacteria; p__Chloroflexi; c__Anaerolineae; o__SBR1031; f__unclassified_SBR1031; g__unclassified_SBR1031; s__unclassified_SBR1031
ASV10301	0	3	0	0	192	8	19	4	0	0	0	0	0	0	0	0	0	0	0	0	0	0	0	0	k__Bacteria; p__Planctomycetota; c__Planctomycetes; o__Planctomycetales; f__unclassified_Planctomycetales; g__unclassified_Planctomycetales; s__unclassified_Planctomycetales
ASV10601	0	2	0	2	0	0	0	0	0	92	50	0	0	0	0	0	0	0	0	0	0	0	0	0	k__Bacteria; p__Bacteroidota; c__Bacteroidia; o__Flavobacteriales; f__Flavobacteriaceae; g__Robiginitalea; s__Robiginitalea_bacterium_AMSU
ASV10779	0	2	0	0	0	0	0	30	0	0	0	0	0	0	56	0	0	0	0	0	0	0	0	0	k__Bacteria; p__Proteobacteria; c__Alphaproteobacteria; o__Caulobacterales; f__Caulobacteraceae; g__Brevundimonas; s__unclassified_Brevundimonas
ASV11030	0	2	0	0	0	0	0	0	32	0	0	14	0	0	0	0	0	5	0	23	0	0	0	0	k__Bacteria; p__Proteobacteria; c__Gammaproteobacteria; o__Ectothiorhodospirales; f__Ectothiorhodospiraceae; g__Thiogranum; s__unclassified_Thiogranum
ASV11036	0	2	0	0	53	4	7	41	0	0	0	3	0	0	0	0	0	0	0	0	0	0	0	0	k__Bacteria; p__Planctomycetota; c__Planctomycetes; o__Planctomycetales; f__Gimesiaceae; g__Gimesia; s__unclassified_Gimesia
ASV11482	0	2	0	0	0	0	0	0	11	12	0	25	0	0	0	0	51	39	0	20	0	0	0	0	k__Bacteria; p__Calditrichota; c__Calditrichia; o__Calditrichales; f__Calditrichaceae; g__uncultured_Deferribacteres_bacterium; s__uncultured_Deferribacteres_bacterium
ASV11943	0	1	0	0	0	99	226	0	0	0	0	0	0	0	0	0	0	0	0	0	0	0	0	0	k__Bacteria; p__Bacteroidota; c__Bacteroidia; o__unclassified_Bacteroidia; f__unclassified_Bacteroidia; g__unclassified_Bacteroidia; s__unclassified_Bacteroidia
ASV12028	0	1	0	0	78	0	9	3443	0	0	2	12	20	138	798	169	0	16	0	0	55	165	170	129	k__Bacteria; p__Bacteroidota; c__Bacteroidia; o__Chitinophagales; f__Chitinophagaceae; g__Chitinophaga; s__unclassified_Chitinophaga
ASV14285	0	1	0	0	0	0	0	170	0	0	0	0	0	0	0	0	0	0	0	0	0	0	0	0	k__Bacteria; p__Planctomycetota; c__Planctomycetes; o__unclassified_Planctomycetes; f__uncultured_planctomycete; g__unclassified_Planctomycetes; s__unclassified_Planctomycetes
ASV14460	0	1	0	0	0	1	0	0	0	5	0	1	0	0	0	0	15	37	8	23	0	0	0	0	k__Bacteria; p__Bacteroidota; c__Kryptonia; o__Kryptoniales; f__BSV26; g__unclassified_BSV26; s__unclassified_BSV26
ASV15070	0	1	0	2	12	0	4	0	0	0	0	0	0	47	11	4	0	0	0	0	0	0	0	0	k__Bacteria; p__Chloroflexi; c__Anaerolineae; o__Caldilineales; f__Caldilineaceae; g__unclassified_Caldilineaceae; s__unclassified_Caldilineaceae
ASV15345	0	1	0	1	12	0	0	0	0	0	0	0	19	0	6	0	0	0	0	0	25	63	0	127	k__Bacteria; p__Proteobacteria; c__Gammaproteobacteria; o__unclassified_Gammaproteobacteria; f__unclassified_Gammaproteobacteria; g__unclassified_Gammaproteobacteria; s__unclassified_Gammaproteobacteria
ASV16820	0	1	0	0	0	0	0	0	0	0	0	0	0	10	0	0	2	0	0	0	0	0	34	42	k__Bacteria; p__Planctomycetota; c__Planctomycetes; o__Pirellulales; f__Pirellulaceae; g__Pir4_lineage; s__unclassified_Pir4_lineage
ASV19387	0	1	0	0	0	0	0	0	5	36	28	14	0	0	0	0	0	0	0	0	0	0	0	0	k__Bacteria; p__Proteobacteria; c__Alphaproteobacteria; o__Kiloniellales; f__Fodinicurvataceae; g__unclassified_Fodinicurvataceae; s__uncultured_Alphaproteobacteria_bacterium
ASV19857	0	0	59	33	26	0	0	0	0	0	0	0	0	0	0	0	0	0	0	0	0	0	0	0	k__Bacteria; p__Actinobacteriota; c__Acidimicrobiia; o__Actinomarinales; f__unclassified_Actinomarinales; g__unclassified_Actinomarinales; s__unclassified_Actinomarinales
ASV19859	0	0	43	0	0	6	0	0	0	40	21	0	0	0	0	0	0	0	0	0	0	0	0	0	k__Bacteria; p__unclassified_Bacteria; c__unclassified_Bacteria; o__unclassified_Bacteria; f__unclassified_Bacteria; g__unclassified_Bacteria; s__unclassified_Bacteria
ASV19860	0	0	42	26	0	0	13	0	0	0	0	0	0	0	0	0	0	0	0	0	0	0	0	0	k__Bacteria; p__Acidobacteriota; c__Vicinamibacteria; o__Subgroup_9; f__unidentified_bacterium_wb1_A08; g__unclassified_unidentified_bacterium_wb1_A08; s__unclassified_unidentified_bacterium_wb1_A08
ASV19861	0	0	41	0	0	0	0	0	0	0	0	181	0	0	0	0	86	106	81	93	0	0	0	0	k__Bacteria; p__Acidobacteriota; c__Thermoanaerobaculia; o__Thermoanaerobaculales; f__Thermoanaerobaculaceae; g__Subgroup_23; s__unclassified_Subgroup_23
ASV19862	0	0	37	0	0	17	38	0	0	0	0	0	0	0	0	0	0	0	0	0	0	0	0	0	k__Bacteria; p__Acidobacteriota; c__Vicinamibacteria; o__Subgroup_9; f__uncultured_Acidobacteria_bacterium; g__uncultured_Acidobacteria_bacterium; s__uncultured_Acidobacteria_bacterium
ASV19864	0	0	33	76	0	0	0	0	0	0	0	0	0	0	0	0	0	0	0	0	0	0	0	0	k__Bacteria; p__Proteobacteria; c__Gammaproteobacteria; o__Pseudomonadales; f__Nitrincolaceae; g__unclassified_Nitrincolaceae; s__unclassified_Nitrincolaceae
ASV19865	0	0	33	0	0	0	0	23	0	0	0	0	0	46	0	0	21	0	0	0	0	0	0	0	k__Bacteria; p__Chloroflexi; c__Anaerolineae; o__Ardenticatenales; f__unclassified_Ardenticatenales; g__unclassified_Ardenticatenales; s__unclassified_Ardenticatenales
ASV19866	0	0	33	41	0	0	46	0	0	0	0	0	0	0	0	0	0	0	0	0	0	0	0	0	k__Bacteria; p__Acidobacteriota; c__Vicinamibacteria; o__Subgroup_9; f__unidentified_bacterium_wb1_A08; g__unclassified_unidentified_bacterium_wb1_A08; s__unclassified_unidentified_bacterium_wb1_A08
ASV19868	0	0	27	0	0	0	0	0	0	0	170	0	0	0	0	0	0	0	0	0	0	0	0	0	k__Bacteria; p__Desulfobacterota; c__Desulfobulbia; o__Desulfobulbales; f__Desulfocapsaceae; g__unclassified_Desulfocapsaceae; s__unclassified_Desulfocapsaceae
ASV19872	0	0	26	0	0	0	0	97	0	0	0	0	0	0	0	0	0	0	0	0	0	0	0	0	k__Bacteria; p__Chloroflexi; c__Anaerolineae; o__Anaerolineales; f__Anaerolineaceae; g__unclassified_Anaerolineaceae; s__uncultured_hydrocarbon_seep_bacterium_BPC110
ASV19875	0	0	24	0	40	0	0	35	18	0	0	0	67	51	42	42	0	0	0	0	0	0	0	0	k__Bacteria; p__Planctomycetota; c__Planctomycetes; o__Pirellulales; f__Pirellulaceae; g__Rubripirellula; s__unclassified_Rubripirellula
ASV19876	0	0	24	0	56	0	55	0	0	0	0	0	0	0	0	0	0	0	0	0	0	0	0	0	k__Bacteria; p__Actinobacteriota; c__Acidimicrobiia; o__Actinomarinales; f__unclassified_Actinomarinales; g__uncultured_Myxococcales_bacterium; s__unclassified_Actinomarinales
ASV19884	0	0	21	0	0	0	0	18	0	0	0	0	124	46	135	131	0	0	0	0	0	0	0	0	k__Bacteria; p__Planctomycetota; c__Planctomycetes; o__Pirellulales; f__Pirellulaceae; g__unclassified_Pirellulaceae; s__unclassified_Pirellulaceae
ASV19907	0	0	17	23	0	0	0	0	0	42	0	53	0	0	0	0	0	0	0	0	0	0	0	0	k__Bacteria; p__Desulfobacterota; c__Desulfobacteria; o__Desulfobacterales; f__Desulfosarcinaceae; g__Sva0081_sediment_group; s__unclassified_Sva0081_sediment_group
ASV19914	0	0	16	0	61	0	0	0	0	0	0	0	0	0	0	0	0	0	0	0	0	0	0	0	k__Bacteria; p__Planctomycetota; c__Planctomycetes; o__Gemmatales; f__Gemmataceae; g__unclassified_Gemmataceae; s__unclassified_Gemmataceae
ASV19916	0	0	16	6	24	0	0	0	6	0	0	0	41	0	0	28	0	7	7	6	0	54	38	0	k__Bacteria; p__Planctomycetota; c__Planctomycetes; o__Pirellulales; f__Pirellulaceae; g__unclassified_Pirellulaceae; s__unclassified_Pirellulaceae
ASV19925	0	0	15	16	0	38	4	0	0	41	26	10	0	0	0	0	0	10	17	25	0	0	0	0	k__Bacteria; p__Proteobacteria; c__Gammaproteobacteria; o__Pseudomonadales; f__Halieaceae; g__unclassified_Halieaceae; s__unclassified_Halieaceae
ASV19933	0	0	14	0	0	0	0	0	15	30	10	13	0	0	0	0	0	0	0	0	0	0	0	0	k__Bacteria; p__Calditrichota; c__Calditrichia; o__Calditrichales; f__Calditrichaceae; g__unclassified_Calditrichaceae; s__unclassified_Calditrichaceae
ASV19960	0	0	12	0	10	0	4	0	0	0	0	0	17	83	7	28	0	0	0	0	0	0	6	0	k__Bacteria; p__Planctomycetota; c__Planctomycetes; o__Pirellulales; f__Pirellulaceae; g__unclassified_Pirellulaceae; s__unclassified_Pirellulaceae
ASV19963	0	0	12	0	0	0	0	0	50	29	51	88	0	0	0	0	0	0	0	0	0	0	0	0	k__Bacteria; p__Desulfobacterota; c__Desulfobacteria; o__Desulfatiglandales; f__Desulfatiglandaceae; g__Desulfatiglans; s__unclassified_Desulfatiglans
ASV19965	0	0	12	19	0	0	0	0	0	0	0	0	0	45	0	48	0	0	0	0	0	0	0	0	k__Bacteria; p__Planctomycetota; c__Planctomycetes; o__Pirellulales; f__Pirellulaceae; g__unclassified_Pirellulaceae; s__unclassified_Pirellulaceae
ASV19974	0	0	12	18	277	23	0	127	0	0	0	0	362	39	42	37	0	0	0	9	87	0	57	16	k__Bacteria; p__Planctomycetota; c__Planctomycetes; o__Pirellulales; f__Pirellulaceae; g__Blastopirellula; s__unclassified_Blastopirellula
ASV19983	0	0	11	0	114	0	8	0	0	0	0	0	140	38	89	69	0	0	0	0	44	0	0	22	k__Bacteria; p__Planctomycetota; c__Planctomycetes; o__Pirellulales; f__Pirellulaceae; g__Rhodopirellula; s__unclassified_Rhodopirellula
ASV19995	0	0	11	0	0	0	0	0	0	0	0	0	71	0	0	37	0	0	0	0	0	0	0	0	k__Bacteria; p__Planctomycetota; c__Planctomycetes; o__Pirellulales; f__Pirellulaceae; g__Rhodopirellula; s__Rhodopirellula_bacterium_WH5_6
ASV20032	0	0	9	0	0	66	55	0	25	34	38	32	212	94	0	0	46	0	0	0	148	16	0	65	k__Bacteria; p__Desulfobacterota; c__Desulfobulbia; o__Desulfobulbales; f__Desulfocapsaceae; g__unclassified_Desulfocapsaceae; s__unclassified_Desulfocapsaceae
ASV20050	0	0	9	11	0	0	0	0	0	46	49	0	0	0	0	0	0	0	0	0	0	0	0	0	k__Bacteria; p__Proteobacteria; c__Alphaproteobacteria; o__Rhodobacterales; f__Rhodobacteraceae; g__unclassified_Rhodobacteraceae; s__unclassified_Rhodobacteraceae
ASV20061	0	0	8	0	0	0	0	0	0	11	11	15	0	18	10	20	0	0	0	3	0	0	0	0	k__Bacteria; p__Chloroflexi; c__Anaerolineae; o__unclassified_Anaerolineae; f__uncultured_Chloroflexi_bacterium; g__unclassified_Anaerolineae; s__unclassified_Anaerolineae
ASV20063	0	0	8	0	75	8	22	94	9	9	0	11	260	1031	738	1139	0	7	0	0	154	165	52	164	k__Bacteria; p__Planctomycetota; c__Planctomycetes; o__Pirellulales; f__Pirellulaceae; g__unclassified_Pirellulaceae; s__unclassified_Pirellulaceae
ASV20078	0	0	8	0	57	6	9	25	0	0	0	0	2	103	38	26	0	0	0	0	0	0	0	2	k__Bacteria; p__Chloroflexi; c__Anaerolineae; o__Caldilineales; f__Caldilineaceae; g__unclassified_Caldilineaceae; s__unclassified_Caldilineaceae
ASV20101	0	0	7	0	25	0	17	74	0	0	0	0	0	150	0	0	0	0	0	0	0	0	0	0	k__Bacteria; p__Chloroflexi; c__Anaerolineae; o__Caldilineales; f__Caldilineaceae; g__unclassified_Caldilineaceae; s__unclassified_Caldilineaceae
ASV20110	0	0	7	0	0	0	0	0	0	0	0	0	33	77	86	114	0	0	0	0	0	0	0	0	k__Bacteria; p__Planctomycetota; c__Planctomycetes; o__Pirellulales; f__Pirellulaceae; g__unclassified_Pirellulaceae; s__unclassified_Pirellulaceae
ASV20212	0	0	6	0	0	0	0	0	0	0	0	0	0	30	0	0	0	0	0	0	0	15	0	36	k__Bacteria; p__Planctomycetota; c__Planctomycetes; o__Pirellulales; f__Pirellulaceae; g__Blastopirellula; s__unclassified_Blastopirellula
ASV20229	0	0	6	0	49	7	0	0	0	0	0	0	59	86	92	77	0	0	15	4	676	441	273	250	k__Bacteria; p__Planctomycetota; c__Planctomycetes; o__Pirellulales; f__Pirellulaceae; g__unclassified_Pirellulaceae; s__unclassified_Pirellulaceae
ASV20314	0	0	5	6	74	12	20	0	0	0	0	0	127	67	0	82	0	0	0	0	0	0	0	0	k__Bacteria; p__Planctomycetota; c__Planctomycetes; o__Pirellulales; f__Pirellulaceae; g__unclassified_Pirellulaceae; s__uncultured_planctomycete
ASV20383	0	0	5	0	0	0	0	0	0	0	0	0	0	131	0	0	0	0	0	0	0	0	0	0	k__Bacteria; p__Acidobacteriota; c__Vicinamibacteria; o__Subgroup_17; f__unclassified_Subgroup_17; g__unclassified_Subgroup_17; s__unclassified_Subgroup_17
ASV20407	0	0	4	0	23	0	7	0	0	0	0	0	117	0	0	13	0	0	0	0	0	0	0	0	k__Bacteria; p__Planctomycetota; c__Planctomycetes; o__Pirellulales; f__Pirellulaceae; g__Pirellula; s__unclassified_Pirellula
ASV20415	0	0	4	0	26	0	0	0	0	0	0	0	23	32	174	55	0	0	0	0	40	47	0	0	k__Bacteria; p__Planctomycetota; c__Planctomycetes; o__Pirellulales; f__Pirellulaceae; g__Blastopirellula; s__uncultured_planctomycete
ASV20476	0	0	4	0	0	0	0	0	0	0	0	0	101	158	148	199	0	0	0	0	0	0	0	0	k__Bacteria; p__Planctomycetota; c__Planctomycetes; o__Pirellulales; f__Pirellulaceae; g__Rubripirellula; s__unclassified_Rubripirellula
ASV20653	0	0	3	0	66	11	0	0	0	0	0	0	0	0	0	0	0	0	0	0	0	0	0	0	k__Bacteria; p__Planctomycetota; c__Planctomycetes; o__Planctomycetales; f__Rubinisphaeraceae; g__Planctomicrobium; s__unclassified_Planctomicrobium
ASV20701	0	0	3	0	24	16	0	96	0	0	0	0	0	0	0	0	0	0	0	0	0	0	0	0	k__Bacteria; p__Planctomycetota; c__Planctomycetes; o__Pirellulales; f__Pirellulaceae; g__Pir4_lineage; s__planctomycete_DDSe3021
ASV20765	0	0	3	0	0	0	0	0	0	141	71	0	0	0	0	0	0	0	0	0	0	0	0	0	k__Bacteria; p__Proteobacteria; c__Gammaproteobacteria; o__B2M28; f__uncultured_gamma_proteobacterium; g__uncultured_gamma_proteobacterium; s__uncultured_gamma_proteobacterium
ASV20943	0	0	2	0	0	0	0	0	0	13	0	0	30	50	72	27	0	0	0	0	0	0	0	0	k__Bacteria; p__unclassified_Bacteria; c__unclassified_Bacteria; o__unclassified_Bacteria; f__unclassified_Bacteria; g__unclassified_Bacteria; s__unclassified_Bacteria
ASV21181	0	0	2	0	96	527	272	35	0	0	0	0	0	0	0	0	0	0	0	0	0	0	0	0	k__Bacteria; p__Spirochaetota; c__Spirochaetia; o__Spirochaetales; f__Spirochaetaceae; g__unclassified_Spirochaetaceae; s__unclassified_Spirochaetaceae
ASV21195	0	0	2	0	0	0	0	0	0	0	0	0	0	31	33	33	0	0	0	0	0	0	0	0	k__Bacteria; p__Planctomycetota; c__Planctomycetes; o__Pirellulales; f__Pirellulaceae; g__unclassified_Pirellulaceae; s__unclassified_Pirellulaceae
ASV21245	0	0	2	0	0	0	0	0	11	11	0	0	0	0	0	0	25	41	16	56	0	0	0	0	k__Bacteria; p__Proteobacteria; c__Gammaproteobacteria; o__Arenicellales; f__Arenicellaceae; g__unclassified_Arenicellaceae; s__unclassified_Arenicellaceae
ASV21297	0	0	2	0	7	0	0	0	0	0	0	0	3	43	0	23	0	0	0	0	0	0	0	0	k__Bacteria; p__Proteobacteria; c__Gammaproteobacteria; o__Coxiellales; f__Coxiellaceae; g__Coxiella; s__unclassified_Coxiella
ASV21538	0	0	1	0	99	543	1209	0	0	0	1	0	0	0	0	0	0	0	0	0	0	0	0	0	k__Bacteria; p__Spirochaetota; c__Spirochaetia; o__Spirochaetales; f__Spirochaetaceae; g__unclassified_Spirochaetaceae; s__unclassified_Spirochaetaceae
ASV22123	0	0	1	0	10	16	36	0	6	7	5	27	53	48	13	32	0	10	0	0	0	0	0	0	k__Bacteria; p__Proteobacteria; c__Gammaproteobacteria; o__Pseudomonadales; f__Moraxellaceae; g__Acinetobacter; s__unclassified_Acinetobacter
ASV22130	0	0	1	0	10	7	13	0	1	0	1	0	31	75	34	81	0	0	0	0	0	0	0	0	k__Bacteria; p__Actinobacteriota; c__Thermoleophilia; o__Gaiellales; f__unclassified_Gaiellales; g__unclassified_Gaiellales; s__unclassified_Gaiellales
ASV22229	0	0	1	0	0	0	0	130	0	0	0	0	0	0	0	0	0	0	0	0	0	0	0	1	k__Bacteria; p__Planctomycetota; c__Planctomycetes; o__Pirellulales; f__Pirellulaceae; g__unclassified_Pirellulaceae; s__unclassified_Pirellulaceae
ASV22485	0	0	1	0	6	9	5	0	0	0	0	0	0	9	7	6	0	0	0	0	122	10	29	0	k__Bacteria; p__Chloroflexi; c__Anaerolineae; o__SJA_15; f__unclassified_SJA_15; g__unclassified_SJA_15; s__unclassified_SJA_15
ASV22553	0	0	1	0	38	0	5	838	0	0	0	0	0	35	124	101	0	0	0	1	74	46	64	106	k__Bacteria; p__Proteobacteria; c__Alphaproteobacteria; o__Rhizobiales; f__Beijerinckiaceae; g__Bosea; s__unclassified_Bosea
ASV22895	0	0	1	0	108	1	0	0	0	0	0	0	0	0	0	0	0	0	0	0	0	0	0	0	k__Bacteria; p__unclassified_Bacteria; c__unclassified_Bacteria; o__unclassified_Bacteria; f__unclassified_Bacteria; g__unclassified_Bacteria; s__unclassified_Bacteria
ASV22948	0	0	1	0	0	0	0	0	0	0	0	0	63	43	4	78	0	0	0	0	0	6	0	0	k__Bacteria; p__Planctomycetota; c__Planctomycetes; o__Pirellulales; f__Pirellulaceae; g__Rhodopirellula; s__uncultured_planctomycete
ASV23100	0	0	1	0	74	0	8	0	0	0	0	0	45	100	188	36	0	0	0	0	0	24	0	0	k__Bacteria; p__Chloroflexi; c__Anaerolineae; o__SBR1031; f__unclassified_SBR1031; g__unclassified_SBR1031; s__unclassified_SBR1031
ASV23193	0	0	1	5	26	42	5	0	0	0	0	0	0	0	0	0	0	0	0	0	0	0	0	0	k__Bacteria; p__Verrucomicrobiota; c__Verrucomicrobiae; o__Verrucomicrobiales; f__Rubritaleaceae; g__Roseibacillus; s__unclassified_Roseibacillus
ASV23309	0	0	1	0	0	0	0	0	37	0	0	0	0	0	0	0	0	12	18	15	0	0	0	0	k__Bacteria; p__Proteobacteria; c__Gammaproteobacteria; o__Chromatiales; f__unclassified_Chromatiales; g__unclassified_Chromatiales; s__unclassified_Chromatiales
ASV23949	0	0	1	0	0	0	0	0	0	0	0	0	0	19	34	14	0	0	0	0	5	6	2	0	k__Bacteria; p__Planctomycetota; c__Planctomycetes; o__Pirellulales; f__Pirellulaceae; g__unclassified_Pirellulaceae; s__unclassified_Pirellulaceae
ASV23966	0	0	1	0	0	0	0	0	23	0	0	125	0	0	0	0	0	0	0	0	0	0	0	0	k__Bacteria; p__Proteobacteria; c__Gammaproteobacteria; o__Coxiellales; f__Coxiellaceae; g__Coxiella; s__unclassified_Coxiella
ASV24068	0	0	1	4	995	96	143	612	19	0	0	41	167	250	39	165	0	0	0	0	27	0	7	34	k__Bacteria; p__Planctomycetota; c__Planctomycetes; o__Pirellulales; f__Pirellulaceae; g__unclassified_Pirellulaceae; s__unclassified_Pirellulaceae
ASV24191	0	0	1	1	11	0	0	0	0	0	0	0	78	19	0	0	0	0	0	0	0	0	0	0	k__Bacteria; p__Planctomycetota; c__Planctomycetes; o__Pirellulales; f__Pirellulaceae; g__unclassified_Pirellulaceae; s__unclassified_Pirellulaceae
ASV24259	0	0	0	107	0	0	0	0	0	0	4	0	0	0	0	0	0	0	0	0	0	0	0	0	k__Bacteria; p__Proteobacteria; c__Gammaproteobacteria; o__Steroidobacterales; f__Woeseiaceae; g__Woeseia; s__unclassified_Woeseia
ASV24260	0	0	0	80	0	0	0	0	0	0	0	0	0	0	0	0	0	0	0	0	0	0	0	0	k__Bacteria; p__Proteobacteria; c__Gammaproteobacteria; o__Steroidobacterales; f__Woeseiaceae; g__Woeseia; s__unclassified_Woeseia
ASV24261	0	0	0	78	0	0	0	0	0	0	0	0	0	0	0	0	0	0	0	0	0	0	0	0	k__Bacteria; p__Proteobacteria; c__Gammaproteobacteria; o__Steroidobacterales; f__Woeseiaceae; g__Woeseia; s__unclassified_Woeseia
ASV24262	0	0	0	75	0	0	46	0	0	0	0	0	0	0	0	0	0	0	0	0	0	0	0	0	k__Bacteria; p__Acidobacteriota; c__Vicinamibacteria; o__Subgroup_9; f__unidentified_bacterium_wb1_A08; g__unclassified_unidentified_bacterium_wb1_A08; s__unclassified_unidentified_bacterium_wb1_A08
ASV24263	0	0	0	70	0	0	0	0	0	197	72	0	0	0	0	0	79	33	0	0	0	0	0	0	k__Bacteria; p__Proteobacteria; c__Gammaproteobacteria; o__Steroidobacterales; f__Woeseiaceae; g__Woeseia; s__unclassified_Woeseia
ASV24266	0	0	0	58	61	0	26	0	97	53	49	239	0	0	41	0	0	0	0	0	0	0	0	0	k__Bacteria; p__Chloroflexi; c__Anaerolineae; o__Anaerolineales; f__Anaerolineaceae; g__unclassified_Anaerolineaceae; s__uncultured_hydrocarbon_seep_bacterium_BPC110
ASV24278	0	0	0	34	0	0	0	0	20	0	0	0	0	73	143	211	0	0	0	0	0	0	38	0	k__Bacteria; p__Planctomycetota; c__Planctomycetes; o__Pirellulales; f__Pirellulaceae; g__unclassified_Pirellulaceae; s__unclassified_Pirellulaceae
ASV24284	0	0	0	33	45	0	0	0	0	0	17	0	0	0	0	0	0	0	0	0	0	0	22	0	k__Bacteria; p__Proteobacteria; c__Alphaproteobacteria; o__Rhodobacterales; f__Rhodobacteraceae; g__unclassified_Rhodobacteraceae; s__unclassified_Rhodobacteraceae
ASV24290	0	0	0	29	0	0	0	0	0	48	43	0	1	0	0	0	0	0	0	0	0	0	0	0	k__Bacteria; p__Acidobacteriota; c__Thermoanaerobaculia; o__Thermoanaerobaculales; f__Thermoanaerobaculaceae; g__Subgroup_23; s__unclassified_Subgroup_23
ASV24299	0	0	0	26	539	77	293	0	0	0	0	0	0	0	0	0	0	0	0	0	0	0	0	0	k__Bacteria; p__Actinobacteriota; c__Acidimicrobiia; o__Actinomarinales; f__unclassified_Actinomarinales; g__unclassified_Actinomarinales; s__unclassified_Actinomarinales
ASV24301	0	0	0	25	0	0	0	0	16	42	27	52	0	0	0	0	17	18	0	0	0	0	0	0	k__Bacteria; p__Proteobacteria; c__Gammaproteobacteria; o__unclassified_Gammaproteobacteria; f__unclassified_Gammaproteobacteria; g__unclassified_Gammaproteobacteria; s__unclassified_Gammaproteobacteria
ASV24309	0	0	0	23	0	0	0	0	67	91	82	60	0	0	0	0	41	66	41	65	0	0	0	0	k__Bacteria; p__Desulfobacterota; c__Desulfobacteria; o__Desulfobacterales; f__unclassified_Desulfobacterales; g__unclassified_Desulfobacterales; s__unclassified_Desulfobacterales
ASV24321	0	0	0	21	62	0	0	218	0	0	0	0	203	57	95	103	0	0	0	0	0	0	0	0	k__Bacteria; p__Planctomycetota; c__Planctomycetes; o__Pirellulales; f__Pirellulaceae; g__Rhodopirellula; s__Rhodopirellula_bacterium_WH5_6
ASV24322	0	0	0	21	0	0	0	0	0	0	0	0	0	67	15	0	0	0	0	0	0	0	0	0	k__Bacteria; p__Planctomycetota; c__Planctomycetes; o__Pirellulales; f__Pirellulaceae; g__Rhodopirellula; s__uncultured_hydrocarbon_seep_bacterium_BPC061
ASV24327	0	0	0	20	0	56	68	0	0	29	0	27	158	111	18	0	0	16	0	0	22	10	0	3	k__Bacteria; p__Desulfobacterota; c__Desulfobulbia; o__Desulfobulbales; f__Desulfocapsaceae; g__unclassified_Desulfocapsaceae; s__unclassified_Desulfocapsaceae
ASV24328	0	0	0	20	0	0	0	0	30	0	0	39	0	0	0	0	0	0	0	0	0	0	0	0	k__Bacteria; p__Proteobacteria; c__Alphaproteobacteria; o__Rhodobacterales; f__Rhodobacteraceae; g__Limibaculum; s__uncultured_Alphaproteobacteria_bacterium
ASV24344	0	0	0	18	0	45	0	0	0	0	30	0	0	0	0	0	0	0	0	0	0	0	0	0	k__Bacteria; p__Proteobacteria; c__Gammaproteobacteria; o__Gammaproteobacteria_Incertae_Sedis; f__Unknown_Family; g__unclassified_Unknown_Family; s__unclassified_Unknown_Family
ASV24348	0	0	0	18	0	0	0	0	67	110	45	0	0	0	0	0	0	0	0	0	0	0	0	0	k__Bacteria; p__Proteobacteria; c__Gammaproteobacteria; o__Thiotrichales; f__Thiotrichaceae; g__unclassified_Thiotrichaceae; s__uncultured_sediment_bacterium
ASV24361	0	0	0	16	0	0	0	0	45	56	54	23	0	0	0	0	50	79	64	0	0	0	0	0	k__Bacteria; p__Desulfobacterota; c__Desulfobulbia; o__Desulfobulbales; f__Desulfobulbaceae; g__unclassified_Desulfobulbaceae; s__uncultured_Aminicenantes_bacterium
ASV24368	0	0	0	15	0	5	0	0	0	0	0	0	0	42	0	0	0	0	0	0	64	65	45	38	k__Bacteria; p__Planctomycetota; c__Planctomycetes; o__Pirellulales; f__Pirellulaceae; g__unclassified_Pirellulaceae; s__unclassified_Pirellulaceae
ASV24370	0	0	0	15	118	16	18	360	0	0	0	0	69	91	19	26	0	0	0	0	0	0	0	0	k__Bacteria; p__Planctomycetota; c__Planctomycetes; o__Pirellulales; f__Pirellulaceae; g__Blastopirellula; s__unclassified_Blastopirellula
ASV24397	0	0	0	14	0	0	0	0	0	23	0	0	0	0	0	0	79	46	24	20	0	32	244	0	k__Bacteria; p__Proteobacteria; c__Gammaproteobacteria; o__Pseudomonadales; f__Microbulbiferaceae; g__Microbulbifer; s__unclassified_Microbulbifer
ASV24408	0	0	0	13	0	0	0	0	478	141	161	624	0	0	0	0	123	163	126	172	0	0	0	0	k__Bacteria; p__Desulfobacterota; c__Desulfobacteria; o__Desulfobacterales; f__Desulfosarcinaceae; g__SEEP_SRB1; s__unclassified_SEEP_SRB1
ASV24438	0	0	0	12	0	11	39	0	0	0	0	0	107	161	84	200	0	0	0	0	0	0	0	0	k__Bacteria; p__Actinobacteriota; c__Acidimicrobiia; o__Actinomarinales; f__unclassified_Actinomarinales; g__uncultured_High_GC_Gram_positive_bacterium_Sva0389; s__unclassified_Actinomarinales
ASV24457	0	0	0	11	61	32	11	39	0	57	39	0	0	0	0	0	0	0	0	0	0	0	0	0	k__Bacteria; p__Proteobacteria; c__Gammaproteobacteria; o__Milano_WF1B_44; f__uncultured_gamma_proteobacterium; g__uncultured_gamma_proteobacterium; s__uncultured_gamma_proteobacterium
ASV24466	0	0	0	11	62	6	0	0	0	0	0	0	136	40	61	71	0	0	0	0	0	0	0	0	k__Bacteria; p__Planctomycetota; c__Planctomycetes; o__Pirellulales; f__Pirellulaceae; g__Blastopirellula; s__unclassified_Blastopirellula
ASV24493	0	0	0	10	0	0	0	0	0	46	14	0	9	0	0	0	0	0	9	6	0	0	8	0	k__Bacteria; p__Proteobacteria; c__Alphaproteobacteria; o__Rhodobacterales; f__Rhodobacteraceae; g__unclassified_Rhodobacteraceae; s__unclassified_Rhodobacteraceae
ASV24520	0	0	0	9	0	0	0	72	0	0	0	0	0	0	0	9	0	0	0	0	0	0	0	0	k__Bacteria; p__Verrucomicrobiota; c__Chlamydiae; o__Chlamydiales; f__Simkaniaceae; g__unclassified_Simkaniaceae; s__unclassified_Simkaniaceae
ASV24522	0	0	0	9	19	9	0	0	0	0	0	0	76	0	0	0	0	0	0	0	0	0	0	0	k__Bacteria; p__Proteobacteria; c__Gammaproteobacteria; o__unclassified_Gammaproteobacteria; f__uncultured_gamma_proteobacterium; g__unclassified_Gammaproteobacteria; s__unclassified_Gammaproteobacteria
ASV24538	0	0	0	8	47	14	20	432	0	0	0	0	0	0	0	0	0	0	0	0	0	0	0	0	k__Bacteria; p__unclassified_Bacteria; c__unclassified_Bacteria; o__unclassified_Bacteria; f__unclassified_Bacteria; g__unclassified_Bacteria; s__unclassified_Bacteria
ASV24562	0	0	0	8	23	0	0	0	0	0	0	0	0	153	0	80	0	0	0	0	0	0	0	0	k__Bacteria; p__Planctomycetota; c__Planctomycetes; o__Pirellulales; f__Pirellulaceae; g__unclassified_Pirellulaceae; s__unclassified_Pirellulaceae
ASV24609	0	0	0	7	28	28	66	0	17	0	0	66	51	50	21	26	0	0	0	0	0	12	22	24	k__Bacteria; p__Actinobacteriota; c__Actinobacteria; o__PeM15; f__unclassified_PeM15; g__unclassified_PeM15; s__unclassified_PeM15
ASV24734	0	0	0	6	0	18	0	0	15	0	45	22	0	0	0	8	20	0	20	27	0	0	0	0	k__Bacteria; p__Actinobacteriota; c__Acidimicrobiia; o__Actinomarinales; f__unclassified_Actinomarinales; g__unclassified_Actinomarinales; s__unclassified_Actinomarinales
ASV24780	0	0	0	5	0	0	0	0	0	0	0	0	29	44	0	32	0	0	0	0	0	0	0	25	k__Bacteria; p__Planctomycetota; c__Planctomycetes; o__Pirellulales; f__Pirellulaceae; g__Rhodopirellula; s__unclassified_Rhodopirellula
ASV24781	0	0	0	5	0	0	19	0	22	12	0	19	0	15	14	0	0	0	0	18	0	0	0	0	k__Bacteria; p__Firmicutes; c__Clostridia; o__Clostridiales; f__Clostridiaceae; g__Oceanirhabdus; s__unclassified_Oceanirhabdus
ASV24806	0	0	0	5	0	0	0	0	0	0	0	0	0	0	81	0	0	0	0	0	0	0	0	0	k__Bacteria; p__Planctomycetota; c__Planctomycetes; o__Pirellulales; f__Pirellulaceae; g__Blastopirellula; s__unclassified_Blastopirellula
ASV24957	0	0	0	4	0	0	0	0	24	0	3	10	0	0	0	0	17	10	14	17	0	0	0	0	k__Bacteria; p__Actinobacteriota; c__Acidimicrobiia; o__Actinomarinales; f__unclassified_Actinomarinales; g__unclassified_Actinomarinales; s__unclassified_Actinomarinales
ASV25109	0	0	0	3	75	191	369	0	38	19	29	48	0	90	117	47	0	0	0	0	0	0	0	0	k__Bacteria; p__Cyanobacteria; c__Cyanobacteriia; o__Cyanobacteriales; f__unclassified_Cyanobacteriales; g__unclassified_Cyanobacteriales; s__unclassified_Cyanobacteriales
ASV25466	0	0	0	2	100	0	0	2841	0	0	0	14	33	108	684	182	0	0	0	0	149	179	171	318	k__Bacteria; p__Proteobacteria; c__Gammaproteobacteria; o__Enterobacterales; f__Enterobacteriaceae; g__unclassified_Enterobacteriaceae; s__unclassified_Enterobacteriaceae
ASV25482	0	0	0	2	27	6	1	79	5	0	5	0	7	49	75	35	0	0	0	0	0	0	0	0	k__Bacteria; p__Verrucomicrobiota; c__Chlamydiae; o__Chlamydiales; f__Simkaniaceae; g__unclassified_Simkaniaceae; s__unclassified_Simkaniaceae
ASV25706	0	0	0	2	0	0	0	0	0	0	0	0	2	37	30	5	0	0	0	0	0	0	0	0	k__Bacteria; p__Dependentiae; c__Babeliae; o__Babeliales; f__Vermiphilaceae; g__unclassified_Vermiphilaceae; s__unclassified_Vermiphilaceae
ASV25784	0	0	0	2	0	0	0	0	0	0	0	0	0	0	0	0	13	14	16	31	0	0	0	0	k__Bacteria; p__Chloroflexi; c__Anaerolineae; o__Anaerolineales; f__Anaerolineaceae; g__unclassified_Anaerolineaceae; s__uncultured_marine_bacterium
ASV25823	0	0	0	2	19	10	17	14	0	0	0	0	758	163	364	642	0	0	0	0	0	0	0	0	k__Bacteria; p__Actinobacteriota; c__Actinobacteria; o__unclassified_Actinobacteria; f__unclassified_Actinobacteria; g__unclassified_Actinobacteria; s__unclassified_Actinobacteria
ASV26014	0	0	0	2	0	0	7	0	21	27	12	16	8	55	0	0	0	13	0	9	0	0	0	0	k__Bacteria; p__Chloroflexi; c__Anaerolineae; o__Anaerolineales; f__Anaerolineaceae; g__unclassified_Anaerolineaceae; s__unclassified_Anaerolineaceae
ASV26099	0	0	0	2	0	0	0	0	8	0	0	14	0	9	0	9	0	3	2	0	26	15	0	44	k__Bacteria; p__Planctomycetota; c__Planctomycetes; o__Pirellulales; f__Pirellulaceae; g__unclassified_Pirellulaceae; s__unclassified_Pirellulaceae
ASV26102	0	0	0	2	15	0	0	0	0	0	0	0	9	43	28	6	0	0	0	0	0	0	0	0	k__Bacteria; p__Firmicutes; c__Bacilli; o__Bacillales; f__Bacillaceae; g__Fictibacillus; s__unclassified_Fictibacillus
ASV26253	0	0	0	1	0	0	0	0	0	0	0	0	0	0	0	0	38	75	16	21	0	0	0	0	k__Bacteria; p__Bacteroidota; c__Ignavibacteria; o__SJA_28; f__uncultured_soil_bacterium; g__uncultured_soil_bacterium; s__uncultured_soil_bacterium
ASV26865	0	0	0	1	0	0	0	497	0	0	0	0	0	2	40	0	0	0	0	0	0	0	26	12	k__Bacteria; p__Proteobacteria; c__Gammaproteobacteria; o__Burkholderiales; f__Burkholderiaceae; g__Ralstonia; s__unclassified_Ralstonia
ASV27771	0	0	0	1	0	0	1	0	0	0	0	0	0	58	37	33	0	0	0	0	0	0	0	0	k__Bacteria; p__Proteobacteria; c__Gammaproteobacteria; o__Legionellales; f__Legionellaceae; g__unclassified_Legionellaceae; s__unclassified_Legionellaceae
ASV28086	0	0	0	1	0	0	0	0	170	42	64	410	0	0	0	0	33	60	36	63	0	0	0	0	k__Bacteria; p__Nitrospirota; c__Thermodesulfovibrionia; o__unclassified_Thermodesulfovibrionia; f__uncultured_Nitrospirae_bacterium; g__unclassified_Thermodesulfovibrionia; s__unclassified_Thermodesulfovibrionia
ASV28141	0	0	0	1	0	0	0	0	0	0	11	0	0	0	0	29	31	29	0	44	0	47	39	35	k__Bacteria; p__Actinobacteriota; c__Actinobacteria; o__Propionibacteriales; f__Propionibacteriaceae; g__unclassified_Propionibacteriaceae; s__Gram_positive_bacterium_SOGA22
ASV28236	0	0	0	1	0	0	0	0	0	1	0	0	0	0	0	0	29	48	26	13	0	0	0	0	k__Bacteria; p__Chloroflexi; c__Anaerolineae; o__MSB_5E12; f__uncultured_Chloroflexi_bacterium; g__uncultured_Chloroflexi_bacterium; s__uncultured_Chloroflexi_bacterium
ASV28658	0	0	0	1	38	0	0	0	0	0	12	22	33	190	79	137	15	8	0	12	127	159	90	67	k__Bacteria; p__Chloroflexi; c__Anaerolineae; o__SBR1031; f__unclassified_SBR1031; g__unclassified_SBR1031; s__unclassified_SBR1031
ASV29105	0	0	0	1	19	0	4	60	0	6	7	0	107	251	193	323	0	0	1	0	0	0	0	0	k__Bacteria; p__Planctomycetota; c__Planctomycetes; o__Pirellulales; f__Pirellulaceae; g__Pir4_lineage; s__unclassified_Pir4_lineage
ASV29177	0	0	0	1	140	9	11	115	0	0	0	0	16	0	24	8	0	0	0	0	0	0	0	0	k__Bacteria; p__Planctomycetota; c__Planctomycetes; o__Planctomycetales; f__Gimesiaceae; g__Gimesia; s__unclassified_Gimesia
ASV30094	0	0	0	0	1623	533	748	376	30	26	22	40	625	262	55	44	0	0	0	0	123	67	366	361	k__Bacteria; p__Cyanobacteria; c__Cyanobacteriia; o__Synechococcales; f__Cyanobiaceae; g__Cyanobium_PCC_6307; s__Synechococcus_sp._MBIC10089
ASV30095	0	0	0	0	1392	117	202	495	0	0	0	0	94	149	278	95	0	0	0	1	0	0	0	0	k__Bacteria; p__Chloroflexi; c__Anaerolineae; o__Caldilineales; f__Caldilineaceae; g__unclassified_Caldilineaceae; s__unclassified_Caldilineaceae
ASV30096	0	0	0	0	959	75	143	52	19	0	0	32	125	83	61	36	0	0	0	0	0	0	0	0	k__Bacteria; p__Planctomycetota; c__Planctomycetes; o__Pirellulales; f__Pirellulaceae; g__unclassified_Pirellulaceae; s__unclassified_Pirellulaceae
ASV30097	0	0	0	0	868	105	129	229	0	0	0	90	308	240	0	110	0	0	0	0	0	68	55	47	k__Bacteria; p__Planctomycetota; c__Planctomycetes; o__Pirellulales; f__Pirellulaceae; g__unclassified_Pirellulaceae; s__uncultured_planctomycete
ASV30098	0	0	0	0	714	232	279	529	0	0	0	0	1939	1260	527	864	0	0	11	8	2367	2317	9255	8541	k__Bacteria; p__Cyanobacteria; c__Cyanobacteriia; o__Synechococcales; f__Cyanobiaceae; g__Synechococcus_CC9902; s__unclassified_Synechococcus_CC9902
ASV30099	0	0	0	0	628	2562	2027	0	0	0	0	0	0	0	0	0	0	0	1	0	0	0	0	0	k__Bacteria; p__Spirochaetota; c__Spirochaetia; o__Spirochaetales; f__Spirochaetaceae; g__unclassified_Spirochaetaceae; s__unclassified_Spirochaetaceae
ASV30100	0	0	0	0	532	1783	2522	0	0	0	1	0	0	0	0	0	0	0	0	0	0	0	0	0	k__Bacteria; p__Spirochaetota; c__Spirochaetia; o__Spirochaetales; f__Spirochaetaceae; g__unclassified_Spirochaetaceae; s__unclassified_Spirochaetaceae
ASV30101	0	0	0	0	428	1634	986	0	0	0	0	0	0	0	0	0	0	0	0	0	0	0	0	0	k__Bacteria; p__Spirochaetota; c__Spirochaetia; o__Spirochaetales; f__Spirochaetaceae; g__unclassified_Spirochaetaceae; s__unclassified_Spirochaetaceae
ASV30102	0	0	0	0	390	0	34	59	0	0	0	0	65	85	0	27	6	0	8	0	1957	3896	1894	1775	k__Bacteria; p__Planctomycetota; c__Planctomycetes; o__Pirellulales; f__Pirellulaceae; g__unclassified_Pirellulaceae; s__uncultured_planctomycete
ASV30103	0	0	0	0	368	0	19	85	0	0	0	0	0	0	0	0	0	0	0	0	0	0	0	0	k__Bacteria; p__Planctomycetota; c__Planctomycetes; o__Planctomycetales; f__Gimesiaceae; g__unclassified_Gimesiaceae; s__unclassified_Gimesiaceae
ASV30104	0	0	0	0	359	1314	853	0	0	0	0	0	0	0	0	0	0	0	0	0	0	0	0	0	k__Bacteria; p__Spirochaetota; c__Spirochaetia; o__Spirochaetales; f__Spirochaetaceae; g__unclassified_Spirochaetaceae; s__unclassified_Spirochaetaceae
ASV30105	0	0	0	0	331	170	262	65	32	0	0	36	624	170	132	49	0	0	0	0	89	27	154	97	k__Bacteria; p__Cyanobacteria; c__Cyanobacteriia; o__Synechococcales; f__Cyanobiaceae; g__Cyanobium_PCC_6307; s__unclassified_Cyanobium_PCC_6307
ASV30106	0	0	0	0	327	0	12	254	0	0	0	0	0	0	0	0	0	0	0	0	0	0	0	0	k__Bacteria; p__Planctomycetota; c__Planctomycetes; o__Planctomycetales; f__unclassified_Planctomycetales; g__unclassified_Planctomycetales; s__unclassified_Planctomycetales
ASV30107	0	0	0	0	308	0	18	32	0	0	0	0	0	0	0	0	0	0	0	0	0	0	0	0	k__Bacteria; p__Planctomycetota; c__Planctomycetes; o__Pirellulales; f__Pirellulaceae; g__Blastopirellula; s__unclassified_Blastopirellula
ASV30108	0	0	0	0	266	267	165	129	55	9	23	80	51	37	0	0	0	0	0	0	0	0	0	0	k__Bacteria; p__Cyanobacteria; c__Cyanobacteriia; o__Synechococcales; f__Cyanobiaceae; g__Synechococcus_CC9902; s__unclassified_Synechococcus_CC9902
ASV30109	0	0	0	0	227	0	0	32	0	0	0	0	0	0	0	0	0	0	0	0	0	0	0	0	k__Bacteria; p__Proteobacteria; c__Alphaproteobacteria; o__Rhodobacterales; f__Rhodobacteraceae; g__unclassified_Rhodobacteraceae; s__unclassified_Rhodobacteraceae
ASV30110	0	0	0	0	221	0	0	0	0	0	0	0	0	0	0	0	0	0	0	0	0	0	0	0	k__Bacteria; p__Planctomycetota; c__Planctomycetes; o__Pirellulales; f__Pirellulaceae; g__unclassified_Pirellulaceae; s__uncultured_planctomycete
ASV30111	0	0	0	0	211	0	12	0	0	0	0	0	0	14	0	0	0	0	0	0	0	0	0	0	k__Bacteria; p__Planctomycetota; c__Planctomycetes; o__Planctomycetales; f__unclassified_Planctomycetales; g__unclassified_Planctomycetales; s__unclassified_Planctomycetales
ASV30112	0	0	0	0	209	18	47	28	0	0	0	0	58	32	9	0	0	0	0	0	0	0	0	0	k__Bacteria; p__Planctomycetota; c__Planctomycetes; o__Pirellulales; f__Pirellulaceae; g__unclassified_Pirellulaceae; s__uncultured_planctomycete
ASV30113	0	0	0	0	203	0	0	0	0	0	0	0	0	0	0	0	0	0	0	0	0	0	0	0	k__Bacteria; p__Planctomycetota; c__Planctomycetes; o__Planctomycetales; f__Gimesiaceae; g__unclassified_Gimesiaceae; s__unclassified_Gimesiaceae
ASV30114	0	0	0	0	199	101	79	0	0	0	0	0	0	0	0	0	0	0	0	0	0	0	0	0	k__Bacteria; p__Spirochaetota; c__Spirochaetia; o__Spirochaetales; f__Spirochaetaceae; g__unclassified_Spirochaetaceae; s__unclassified_Spirochaetaceae
ASV30115	0	0	0	0	197	0	0	0	0	0	0	0	0	0	0	0	0	0	0	2	0	0	0	0	k__Bacteria; p__Spirochaetota; c__Spirochaetia; o__Spirochaetales; f__Spirochaetaceae; g__unclassified_Spirochaetaceae; s__unclassified_Spirochaetaceae
ASV30116	0	0	0	0	194	0	0	0	0	0	0	0	0	0	0	0	0	0	0	0	0	0	0	0	k__Bacteria; p__Planctomycetota; c__Planctomycetes; o__Planctomycetales; f__Gimesiaceae; g__unclassified_Gimesiaceae; s__unclassified_Gimesiaceae
ASV30117	0	0	0	0	191	501	1226	0	0	0	0	0	0	0	0	0	0	0	0	0	0	0	0	0	k__Bacteria; p__Spirochaetota; c__Spirochaetia; o__Spirochaetales; f__Spirochaetaceae; g__unclassified_Spirochaetaceae; s__unclassified_Spirochaetaceae
ASV30118	0	0	0	0	178	587	846	0	0	0	0	0	0	0	0	0	0	0	0	0	0	0	0	0	k__Bacteria; p__Spirochaetota; c__Spirochaetia; o__Spirochaetales; f__Spirochaetaceae; g__unclassified_Spirochaetaceae; s__unclassified_Spirochaetaceae
ASV30119	0	0	0	0	167	0	0	0	0	0	0	0	0	0	0	0	0	0	0	0	0	0	0	0	k__Bacteria; p__Planctomycetota; c__Planctomycetes; o__Planctomycetales; f__unclassified_Planctomycetales; g__unclassified_Planctomycetales; s__unclassified_Planctomycetales
ASV30120	0	0	0	0	163	273	77	0	0	0	0	0	0	0	0	0	0	0	0	0	0	0	0	0	k__Bacteria; p__Firmicutes; c__Bacilli; o__unclassified_Bacilli; f__unclassified_Bacilli; g__unclassified_Bacilli; s__unclassified_Bacilli
ASV30121	0	0	0	0	162	0	0	0	0	0	0	0	0	0	0	0	0	0	0	0	0	0	0	0	k__Bacteria; p__Planctomycetota; c__Planctomycetes; o__Pirellulales; f__Pirellulaceae; g__Rhodopirellula; s__planctomycete_MS3065
ASV30122	0	0	0	0	162	0	0	0	0	0	0	0	0	38	0	0	0	0	0	0	0	0	0	0	k__Bacteria; p__Planctomycetota; c__Planctomycetes; o__Pirellulales; f__Pirellulaceae; g__unclassified_Pirellulaceae; s__unclassified_Pirellulaceae
ASV30123	0	0	0	0	159	0	12	0	0	0	0	1	0	0	0	0	0	0	0	0	0	0	0	0	k__Bacteria; p__Firmicutes; c__Bacilli; o__Mycoplasmatales; f__Mycoplasmataceae; g__unclassified_Mycoplasmataceae; s__unclassified_Mycoplasmataceae
ASV30124	0	0	0	0	151	0	0	44	0	0	0	0	0	0	0	0	0	0	0	0	0	0	0	0	k__Bacteria; p__Planctomycetota; c__Planctomycetes; o__Pirellulales; f__Pirellulaceae; g__unclassified_Pirellulaceae; s__uncultured_planctomycete
ASV30125	0	0	0	0	148	18	50	0	0	0	0	0	0	0	0	0	0	0	0	0	0	0	0	0	k__Bacteria; p__Planctomycetota; c__Planctomycetes; o__Pirellulales; f__Pirellulaceae; g__unclassified_Pirellulaceae; s__unclassified_Pirellulaceae
ASV30126	0	0	0	0	144	0	33	23	0	0	0	0	0	0	0	0	0	0	0	0	0	0	0	0	k__Bacteria; p__Planctomycetota; c__Planctomycetes; o__Planctomycetales; f__unclassified_Planctomycetales; g__unclassified_Planctomycetales; s__unclassified_Planctomycetales
ASV30127	0	0	0	0	142	18	0	0	0	0	0	0	0	0	0	0	0	0	0	0	0	0	0	0	k__Bacteria; p__Planctomycetota; c__Planctomycetes; o__Pirellulales; f__Pirellulaceae; g__Blastopirellula; s__unclassified_Blastopirellula
ASV30128	0	0	0	0	139	0	20	0	0	0	0	0	0	0	0	0	0	0	0	0	0	0	0	0	k__Bacteria; p__Planctomycetota; c__Planctomycetes; o__Pirellulales; f__Pirellulaceae; g__unclassified_Pirellulaceae; s__unclassified_Pirellulaceae
ASV30129	0	0	0	0	138	25	57	0	0	0	0	0	47	0	0	0	0	0	0	0	0	0	0	0	k__Bacteria; p__Cyanobacteria; c__Cyanobacteriia; o__Synechococcales; f__Cyanobiaceae; g__Cyanobium_PCC_6307; s__Synechococcus_sp._MBIC10089
ASV30130	0	0	0	0	136	4	0	0	0	0	0	0	89	37	143	57	0	0	0	0	270	256	257	320	k__Bacteria; p__Planctomycetota; c__Planctomycetes; o__Pirellulales; f__Pirellulaceae; g__Blastopirellula; s__unclassified_Blastopirellula
ASV30131	0	0	0	0	135	37	53	0	0	0	0	0	69	0	0	0	0	0	0	0	0	0	112	0	k__Bacteria; p__Cyanobacteria; c__Cyanobacteriia; o__Synechococcales; f__Cyanobiaceae; g__Cyanobium_PCC_6307; s__unclassified_Cyanobium_PCC_6307
ASV30132	0	0	0	0	135	0	0	0	0	0	0	0	0	0	0	0	0	0	0	0	0	0	0	0	k__Bacteria; p__Planctomycetota; c__Planctomycetes; o__Pirellulales; f__Pirellulaceae; g__unclassified_Pirellulaceae; s__uncultured_planctomycete
ASV30133	0	0	0	0	133	335	294	65	0	3	0	0	0	0	0	0	0	0	0	0	0	0	0	0	k__Bacteria; p__Spirochaetota; c__Spirochaetia; o__Spirochaetales; f__Spirochaetaceae; g__unclassified_Spirochaetaceae; s__unclassified_Spirochaetaceae
ASV30134	0	0	0	0	125	0	0	0	0	0	0	0	101	0	44	63	0	0	0	0	0	0	0	0	k__Bacteria; p__Planctomycetota; c__Planctomycetes; o__Pirellulales; f__Pirellulaceae; g__unclassified_Pirellulaceae; s__unclassified_Pirellulaceae
ASV30135	0	0	0	0	123	0	23	23	0	0	0	0	0	123	167	72	0	0	0	0	0	0	0	0	k__Bacteria; p__Chloroflexi; c__Anaerolineae; o__Caldilineales; f__Caldilineaceae; g__unclassified_Caldilineaceae; s__unclassified_Caldilineaceae
ASV30136	0	0	0	0	121	0	0	0	0	0	0	0	0	0	0	0	0	0	0	0	0	0	0	0	k__Bacteria; p__Planctomycetota; c__Planctomycetes; o__Pirellulales; f__Pirellulaceae; g__Rubripirellula; s__unclassified_Rubripirellula
ASV30137	0	0	0	0	120	11	32	0	7	0	0	0	75	83	130	0	0	0	0	0	0	0	0	0	k__Bacteria; p__Planctomycetota; c__Planctomycetes; o__Pirellulales; f__Pirellulaceae; g__unclassified_Pirellulaceae; s__unclassified_Pirellulaceae
ASV30138	0	0	0	0	120	0	27	56	0	0	0	0	0	0	0	0	0	0	0	0	0	53	0	0	k__Bacteria; p__Planctomycetota; c__Planctomycetes; o__Pirellulales; f__Pirellulaceae; g__Blastopirellula; s__uncultured_deep_sea_bacterium
ASV30139	0	0	0	0	116	0	22	0	0	0	0	0	41	0	13	29	0	0	0	0	48	24	0	0	k__Bacteria; p__Planctomycetota; c__Planctomycetes; o__Pirellulales; f__Pirellulaceae; g__unclassified_Pirellulaceae; s__uncultured_planctomycete
ASV30140	0	0	0	0	115	0	0	0	0	0	0	0	0	28	9	5	19	0	0	0	72	0	25	0	k__Bacteria; p__Planctomycetota; c__Planctomycetes; o__Pirellulales; f__Pirellulaceae; g__Blastopirellula; s__unclassified_Blastopirellula
ASV30141	0	0	0	0	113	457	757	0	0	0	0	0	0	0	0	0	0	0	0	0	0	0	0	0	k__Bacteria; p__Spirochaetota; c__Spirochaetia; o__Spirochaetales; f__Spirochaetaceae; g__unclassified_Spirochaetaceae; s__unclassified_Spirochaetaceae
ASV30142	0	0	0	0	109	0	16	173	0	0	0	0	10	263	172	96	0	0	0	0	125	62	65	169	k__Bacteria; p__Chloroflexi; c__Anaerolineae; o__Caldilineales; f__Caldilineaceae; g__unclassified_Caldilineaceae; s__unclassified_Caldilineaceae
ASV30143	0	0	0	0	108	7	29	0	0	0	0	0	0	0	0	0	0	0	0	0	0	0	0	0	k__Bacteria; p__Planctomycetota; c__Planctomycetes; o__Pirellulales; f__Pirellulaceae; g__Rhodopirellula; s__unclassified_Rhodopirellula
ASV30144	0	0	0	0	106	10	0	73	0	0	0	1	0	0	0	0	0	0	0	0	0	0	0	0	k__Bacteria; p__Planctomycetota; c__Planctomycetes; o__Pirellulales; f__Pirellulaceae; g__Pir4_lineage; s__planctomycete_DDSe3016
ASV30145	0	0	0	0	104	8	14	43	0	0	0	0	0	0	0	0	0	0	0	0	0	0	0	0	k__Bacteria; p__Planctomycetota; c__Planctomycetes; o__Planctomycetales; f__unclassified_Planctomycetales; g__unclassified_Planctomycetales; s__unclassified_Planctomycetales
ASV30146	0	0	0	0	103	7	9	10	0	9	6	0	44	24	8	9	0	0	0	0	0	0	0	0	k__Bacteria; p__Proteobacteria; c__Gammaproteobacteria; o__Chromatiales; f__Chromatiaceae; g__unclassified_Chromatiaceae; s__uncultured_gamma_proteobacterium
ASV30147	0	0	0	0	103	685	712	41	0	0	0	0	0	0	0	0	0	0	0	0	0	0	0	0	k__Bacteria; p__Spirochaetota; c__Spirochaetia; o__Spirochaetales; f__Spirochaetaceae; g__unclassified_Spirochaetaceae; s__unclassified_Spirochaetaceae
ASV30148	0	0	0	0	103	0	0	0	0	0	0	0	0	0	0	0	0	0	0	0	0	0	0	0	k__Bacteria; p__Planctomycetota; c__Planctomycetes; o__Pirellulales; f__Pirellulaceae; g__unclassified_Pirellulaceae; s__uncultured_planctomycete
ASV30149	0	0	0	0	101	7	10	0	0	0	0	9	0	49	66	0	0	0	0	0	68	0	26	0	k__Bacteria; p__Planctomycetota; c__Planctomycetes; o__Pirellulales; f__Pirellulaceae; g__unclassified_Pirellulaceae; s__unclassified_Pirellulaceae
ASV30150	0	0	0	0	99	30	40	0	0	0	0	0	0	0	0	0	0	0	0	0	0	0	0	0	k__Bacteria; p__Actinobacteriota; c__Acidimicrobiia; o__Microtrichales; f__Ilumatobacteraceae; g__Ilumatobacter; s__unclassified_Ilumatobacter
ASV30151	0	0	0	0	98	3	0	4	0	0	0	0	0	0	0	0	0	0	0	0	0	0	0	19	k__Bacteria; p__Planctomycetota; c__Planctomycetes; o__Pirellulales; f__Pirellulaceae; g__Blastopirellula; s__unclassified_Blastopirellula
ASV30152	0	0	0	0	93	0	0	99	0	0	0	0	660	316	1014	1290	0	0	0	0	79	407	99	170	k__Bacteria; p__Planctomycetota; c__Planctomycetes; o__Planctomycetales; f__Gimesiaceae; g__unclassified_Gimesiaceae; s__unclassified_Gimesiaceae
ASV30153	0	0	0	0	93	0	0	0	0	0	0	0	0	0	0	0	0	0	0	0	0	0	0	0	k__Bacteria; p__Planctomycetota; c__Planctomycetes; o__Pirellulales; f__Pirellulaceae; g__Rhodopirellula; s__planctomycete_MS3065
ASV30154	0	0	0	0	92	21	17	261	0	0	0	0	81	195	90	136	0	0	0	0	0	0	0	0	k__Bacteria; p__Chloroflexi; c__Anaerolineae; o__Caldilineales; f__Caldilineaceae; g__unclassified_Caldilineaceae; s__unclassified_Caldilineaceae
ASV30155	0	0	0	0	92	24	28	0	0	0	0	0	0	0	56	22	0	0	0	4	275	114	138	50	k__Bacteria; p__Planctomycetota; c__Planctomycetes; o__Pirellulales; f__Pirellulaceae; g__Blastopirellula; s__unclassified_Blastopirellula
ASV30156	0	0	0	0	91	0	25	0	0	0	0	0	0	0	0	0	0	0	0	0	0	0	0	0	k__Bacteria; p__Actinobacteriota; c__Acidimicrobiia; o__Microtrichales; f__Ilumatobacteraceae; g__Ilumatobacter; s__unclassified_Ilumatobacter
ASV30157	0	0	0	0	86	13	0	0	0	0	0	0	120	109	154	127	0	0	0	0	43	62	28	21	k__Bacteria; p__Planctomycetota; c__Planctomycetes; o__Pirellulales; f__Pirellulaceae; g__Blastopirellula; s__uncultured_Planctomycetaceae_bacterium
ASV30158	0	0	0	0	85	15	15	0	0	1	0	0	0	0	0	0	0	0	0	0	0	22	17	38	k__Bacteria; p__Planctomycetota; c__Planctomycetes; o__Pirellulales; f__Pirellulaceae; g__Blastopirellula; s__unclassified_Blastopirellula
ASV30159	0	0	0	0	85	0	8	0	0	0	0	0	0	0	23	8	0	0	0	0	0	0	0	0	k__Bacteria; p__Planctomycetota; c__Planctomycetes; o__Pirellulales; f__Pirellulaceae; g__Bythopirellula; s__unclassified_Bythopirellula
ASV30160	0	0	0	0	85	0	49	108	0	0	0	0	93	0	0	26	0	0	0	0	0	0	0	0	k__Bacteria; p__Planctomycetota; c__Planctomycetes; o__Pirellulales; f__Pirellulaceae; g__unclassified_Pirellulaceae; s__unclassified_Pirellulaceae
ASV30161	0	0	0	0	84	0	0	0	0	0	0	0	0	0	13	0	0	0	0	0	0	0	0	0	k__Bacteria; p__Planctomycetota; c__Planctomycetes; o__Pirellulales; f__Pirellulaceae; g__Pir4_lineage; s__unclassified_Pir4_lineage
ASV30162	0	0	0	0	84	58	0	0	0	0	0	0	0	0	0	0	0	0	0	0	0	0	0	0	k__Bacteria; p__Proteobacteria; c__Alphaproteobacteria; o__Rhodobacterales; f__Rhodobacteraceae; g__unclassified_Rhodobacteraceae; s__unclassified_Rhodobacteraceae
ASV30163	0	0	0	0	83	78	172	39	0	0	0	0	0	0	0	0	0	0	0	0	0	0	0	0	k__Bacteria; p__Firmicutes; c__Bacilli; o__Mycoplasmatales; f__Mycoplasmataceae; g__unclassified_Mycoplasmataceae; s__unclassified_Mycoplasmataceae
ASV30164	0	0	0	0	83	0	0	87	0	0	0	0	73	0	0	21	0	0	15	0	93	26	55	0	k__Bacteria; p__Planctomycetota; c__Planctomycetes; o__Pirellulales; f__Pirellulaceae; g__Rubripirellula; s__unclassified_Rubripirellula
ASV30165	0	0	0	0	81	29	0	0	0	0	0	0	75	88	28	54	0	0	0	0	0	0	0	0	k__Bacteria; p__Planctomycetota; c__Planctomycetes; o__Pirellulales; f__Pirellulaceae; g__unclassified_Pirellulaceae; s__unclassified_Pirellulaceae
ASV30166	0	0	0	0	81	30	50	0	0	0	0	0	0	0	0	0	0	0	0	0	0	0	0	0	k__Bacteria; p__Actinobacteriota; c__Acidimicrobiia; o__Microtrichales; f__Ilumatobacteraceae; g__Ilumatobacter; s__unclassified_Ilumatobacter
ASV30167	0	0	0	0	80	0	0	0	0	0	0	0	0	0	0	0	0	0	0	0	0	0	0	0	k__Bacteria; p__Planctomycetota; c__Planctomycetes; o__Pirellulales; f__Pirellulaceae; g__Blastopirellula; s__unclassified_Blastopirellula
ASV30168	0	0	0	0	79	0	0	0	0	0	0	0	0	0	0	0	0	0	0	0	0	0	0	0	k__Bacteria; p__Planctomycetota; c__Planctomycetes; o__Pirellulales; f__Pirellulaceae; g__Rhodopirellula; s__unclassified_Rhodopirellula
ASV30169	0	0	0	0	78	0	29	0	0	0	0	0	0	34	0	0	0	0	0	4	61	91	0	117	k__Bacteria; p__Planctomycetota; c__Planctomycetes; o__Pirellulales; f__Pirellulaceae; g__Blastopirellula; s__unclassified_Blastopirellula
ASV30170	0	0	0	0	78	0	0	0	0	0	0	0	0	0	0	0	0	0	0	0	0	0	0	0	k__Bacteria; p__Spirochaetota; c__Spirochaetia; o__Spirochaetales; f__Spirochaetaceae; g__unclassified_Spirochaetaceae; s__unclassified_Spirochaetaceae
ASV30171	0	0	0	0	77	167	600	0	0	0	0	0	0	0	0	0	0	0	0	0	0	0	0	0	k__Bacteria; p__Spirochaetota; c__Spirochaetia; o__Spirochaetales; f__Spirochaetaceae; g__unclassified_Spirochaetaceae; s__unclassified_Spirochaetaceae
ASV30172	0	0	0	0	77	0	0	0	0	0	0	0	0	0	0	113	0	0	0	0	0	0	0	40	k__Bacteria; p__Planctomycetota; c__Planctomycetes; o__Pirellulales; f__Pirellulaceae; g__Blastopirellula; s__unclassified_Blastopirellula
ASV30173	0	0	0	0	76	0	11	0	0	10	0	0	0	0	0	0	18	0	12	0	234	714	272	313	k__Bacteria; p__Planctomycetota; c__Planctomycetes; o__Pirellulales; f__Pirellulaceae; g__Blastopirellula; s__unclassified_Blastopirellula
ASV30174	0	0	0	0	75	0	0	0	0	0	0	0	44	70	48	65	0	0	0	0	0	0	0	27	k__Bacteria; p__Chloroflexi; c__Anaerolineae; o__Caldilineales; f__Caldilineaceae; g__unclassified_Caldilineaceae; s__unclassified_Caldilineaceae
ASV30175	0	0	0	0	74	0	7	0	0	0	0	0	0	0	0	0	0	0	0	0	0	0	0	0	k__Bacteria; p__Chloroflexi; c__Anaerolineae; o__Ardenticatenales; f__unclassified_Ardenticatenales; g__uncultured_Chloroflexi_bacterium; s__unclassified_Ardenticatenales
ASV30176	0	0	0	0	73	0	30	141	0	0	0	0	0	0	0	0	0	0	0	0	17	0	0	6	k__Bacteria; p__Chloroflexi; c__Anaerolineae; o__Caldilineales; f__Caldilineaceae; g__unclassified_Caldilineaceae; s__unclassified_Caldilineaceae
ASV30177	0	0	0	0	71	943	844	0	0	0	0	0	0	0	0	0	0	0	0	1	0	0	0	0	k__Bacteria; p__Spirochaetota; c__Spirochaetia; o__Spirochaetales; f__Spirochaetaceae; g__Sediminispirochaeta; s__unclassified_Sediminispirochaeta
ASV30178	0	0	0	0	71	77	134	0	70	21	31	221	126	184	105	99	0	0	0	0	0	23	0	31	k__Bacteria; p__Actinobacteriota; c__Actinobacteria; o__PeM15; f__uncultured_Actinomycetales_bacterium; g__uncultured_Actinomycetales_bacterium; s__uncultured_Actinomycetales_bacterium
ASV30180	0	0	0	0	69	62	198	0	4	0	0	24	0	110	10	0	0	0	0	0	0	0	0	0	k__Bacteria; p__Actinobacteriota; c__Actinobacteria; o__PeM15; f__unclassified_PeM15; g__unclassified_PeM15; s__unclassified_PeM15
ASV30181	0	0	0	0	69	0	11	0	0	0	10	0	236	360	637	419	0	0	0	0	50	12	0	47	k__Bacteria; p__Planctomycetota; c__Planctomycetes; o__Planctomycetales; f__Gimesiaceae; g__unclassified_Gimesiaceae; s__unclassified_Gimesiaceae
ASV30182	0	0	0	0	68	36	15	16	0	0	0	0	0	11	0	0	0	0	0	0	0	0	0	0	k__Bacteria; p__Proteobacteria; c__Alphaproteobacteria; o__Rhodobacterales; f__Rhodobacteraceae; g__Ruegeria; s__unclassified_Ruegeria
ASV30183	0	0	0	0	67	360	339	0	0	0	0	0	0	0	0	0	0	0	0	0	0	0	0	0	k__Bacteria; p__Spirochaetota; c__Spirochaetia; o__Spirochaetales; f__Spirochaetaceae; g__unclassified_Spirochaetaceae; s__unclassified_Spirochaetaceae
ASV30185	0	0	0	0	66	26	0	0	0	0	0	0	0	0	0	0	0	0	0	0	0	0	0	0	k__Bacteria; p__unclassified_Bacteria; c__unclassified_Bacteria; o__unclassified_Bacteria; f__unclassified_Bacteria; g__unclassified_Bacteria; s__unclassified_Bacteria
ASV30187	0	0	0	0	66	0	0	148	0	0	0	0	0	0	5	0	0	0	0	0	0	0	0	0	k__Bacteria; p__Planctomycetota; c__Planctomycetes; o__Pirellulales; f__Pirellulaceae; g__unclassified_Pirellulaceae; s__unclassified_Pirellulaceae
ASV30188	0	0	0	0	64	12	0	0	0	0	0	0	261	27	31	118	8	0	0	0	41	117	25	37	k__Bacteria; p__Planctomycetota; c__Planctomycetes; o__Planctomycetales; f__Gimesiaceae; g__unclassified_Gimesiaceae; s__unclassified_Gimesiaceae
ASV30189	0	0	0	0	64	5	29	18	0	0	0	0	0	0	0	0	1	0	0	0	0	29	0	46	k__Bacteria; p__Planctomycetota; c__Planctomycetes; o__Planctomycetales; f__Gimesiaceae; g__unclassified_Gimesiaceae; s__planctomycete_DDSW1318
ASV30190	0	0	0	0	63	0	40	0	0	0	0	0	63	79	62	105	0	0	0	0	57	73	53	66	k__Bacteria; p__Planctomycetota; c__Planctomycetes; o__Pirellulales; f__Pirellulaceae; g__Rubripirellula; s__unclassified_Rubripirellula
ASV30191	0	0	0	0	63	0	50	0	0	0	0	0	0	104	48	144	0	0	0	0	0	0	0	0	k__Bacteria; p__Proteobacteria; c__Alphaproteobacteria; o__Rhizobiales; f__Rhizobiaceae; g__Cohaesibacter; s__uncultured_Alphaproteobacteria_bacterium
ASV30192	0	0	0	0	62	71	165	76	0	0	0	0	0	0	0	0	0	0	0	0	0	26	0	22	k__Bacteria; p__Firmicutes; c__Bacilli; o__Mycoplasmatales; f__Mycoplasmataceae; g__unclassified_Mycoplasmataceae; s__unclassified_Mycoplasmataceae
ASV30193	0	0	0	0	61	46	50	0	8	0	1	8	43	132	0	107	0	0	0	0	0	0	0	0	k__Bacteria; p__unclassified_Bacteria; c__unclassified_Bacteria; o__unclassified_Bacteria; f__unclassified_Bacteria; g__unclassified_Bacteria; s__unclassified_Bacteria
ASV30194	0	0	0	0	61	11	9	125	0	0	0	0	0	0	0	0	0	0	0	0	0	0	0	0	k__Bacteria; p__Planctomycetota; c__Planctomycetes; o__Pirellulales; f__Pirellulaceae; g__Rhodopirellula; s__Rhodopirellula_bacterium_WH5_6
ASV30196	0	0	0	0	60	8	18	5	0	0	0	0	0	0	0	0	0	0	0	0	0	0	0	0	k__Bacteria; p__Chloroflexi; c__Anaerolineae; o__Ardenticatenales; f__unclassified_Ardenticatenales; g__unclassified_Ardenticatenales; s__unclassified_Ardenticatenales
ASV30197	0	0	0	0	60	0	0	0	0	0	0	0	0	32	0	0	0	0	0	0	0	0	0	0	k__Bacteria; p__Planctomycetota; c__Planctomycetes; o__Pirellulales; f__Pirellulaceae; g__unclassified_Pirellulaceae; s__uncultured_planctomycete
ASV30200	0	0	0	0	58	89	364	0	0	0	0	0	0	0	0	0	0	0	0	0	0	0	0	0	k__Bacteria; p__Spirochaetota; c__Spirochaetia; o__Spirochaetales; f__Spirochaetaceae; g__unclassified_Spirochaetaceae; s__unclassified_Spirochaetaceae
ASV30203	0	0	0	0	56	0	3	66	0	0	0	0	0	0	0	0	0	0	0	0	0	0	0	0	k__Bacteria; p__Planctomycetota; c__Planctomycetes; o__Gemmatales; f__Gemmataceae; g__Gemmata; s__unclassified_Gemmata
ASV30205	0	0	0	0	55	0	14	0	0	0	0	0	16	10	0	0	0	0	0	0	0	0	0	0	k__Bacteria; p__Planctomycetota; c__Planctomycetes; o__Pirellulales; f__Pirellulaceae; g__Pirellula; s__planctomycete_DDSe3017
ASV30206	0	0	0	0	55	0	7	0	0	0	0	0	0	17	0	0	0	0	0	0	0	0	0	0	k__Bacteria; p__Proteobacteria; c__Gammaproteobacteria; o__Legionellales; f__Legionellaceae; g__unclassified_Legionellaceae; s__unclassified_Legionellaceae
ASV30207	0	0	0	0	55	67	100	0	0	0	0	0	0	0	0	0	0	0	0	0	0	18	0	0	k__Bacteria; p__Actinobacteriota; c__Acidimicrobiia; o__Actinomarinales; f__unclassified_Actinomarinales; g__unclassified_Actinomarinales; s__unclassified_Actinomarinales
ASV30208	0	0	0	0	54	0	0	1430	0	0	0	0	0	97	304	145	10	0	0	0	73	105	93	103	k__Bacteria; p__Proteobacteria; c__Gammaproteobacteria; o__Enterobacterales; f__Enterobacteriaceae; g__unclassified_Enterobacteriaceae; s__unclassified_Enterobacteriaceae
ASV30210	0	0	0	0	54	7	9	0	0	0	0	0	0	0	0	0	0	0	0	0	134	76	74	16	k__Bacteria; p__Planctomycetota; c__Planctomycetes; o__Pirellulales; f__Pirellulaceae; g__Blastopirellula; s__unclassified_Blastopirellula
ASV30211	0	0	0	0	54	0	0	0	0	0	0	0	0	0	0	0	29	0	14	0	0	0	0	0	k__Bacteria; p__Proteobacteria; c__Alphaproteobacteria; o__Rhodobacterales; f__Rhodobacteraceae; g__unclassified_Rhodobacteraceae; s__unclassified_Rhodobacteraceae
ASV30212	0	0	0	0	54	0	55	0	0	0	0	0	0	80	0	0	0	0	0	0	359	259	261	301	k__Bacteria; p__Planctomycetota; c__Planctomycetes; o__Pirellulales; f__Pirellulaceae; g__unclassified_Pirellulaceae; s__unclassified_Pirellulaceae
ASV30214	0	0	0	0	53	92	0	0	0	0	0	0	0	0	0	0	0	0	0	0	0	0	0	0	k__Bacteria; p__Spirochaetota; c__Spirochaetia; o__Spirochaetales; f__Spirochaetaceae; g__unclassified_Spirochaetaceae; s__unclassified_Spirochaetaceae
ASV30215	0	0	0	0	51	0	0	49	0	0	0	0	0	0	0	0	0	0	0	0	0	0	0	0	k__Bacteria; p__Planctomycetota; c__Planctomycetes; o__Gemmatales; f__Gemmataceae; g__unclassified_Gemmataceae; s__unclassified_Gemmataceae
ASV30217	0	0	0	0	50	0	0	2665	0	0	0	12	12	50	297	140	0	0	0	0	109	119	73	149	k__Bacteria; p__Proteobacteria; c__Gammaproteobacteria; o__Enterobacterales; f__Enterobacteriaceae; g__unclassified_Enterobacteriaceae; s__unclassified_Enterobacteriaceae
ASV30218	0	0	0	0	50	29	64	0	0	27	0	0	0	0	0	0	0	0	19	0	0	0	0	0	k__Bacteria; p__Proteobacteria; c__Gammaproteobacteria; o__Steroidobacterales; f__Woeseiaceae; g__Woeseia; s__unclassified_Woeseia
ASV30219	0	0	0	0	49	10	17	132	0	0	0	0	0	0	0	0	0	0	0	0	0	0	0	0	k__Bacteria; p__Planctomycetota; c__Planctomycetes; o__Pirellulales; f__Pirellulaceae; g__Pirellula; s__unclassified_Pirellula
ASV30220	0	0	0	0	49	0	0	0	0	0	0	0	127	45	57	0	0	0	0	0	271	150	71	33	k__Bacteria; p__Chloroflexi; c__Anaerolineae; o__Caldilineales; f__Caldilineaceae; g__unclassified_Caldilineaceae; s__unclassified_Caldilineaceae
ASV30223	0	0	0	0	49	0	0	39	0	0	0	0	0	0	0	0	0	0	0	0	0	0	0	0	k__Bacteria; p__Planctomycetota; c__Planctomycetes; o__Pirellulales; f__Pirellulaceae; g__Blastopirellula; s__uncultured_planctomycete
ASV30224	0	0	0	0	48	28	0	0	0	0	0	0	0	0	0	0	0	0	0	0	0	0	0	0	k__Bacteria; p__Proteobacteria; c__Alphaproteobacteria; o__Rhodobacterales; f__Rhodobacteraceae; g__unclassified_Rhodobacteraceae; s__unclassified_Rhodobacteraceae
ASV30227	0	0	0	0	48	0	0	0	0	0	0	0	104	0	37	93	0	0	0	0	0	0	0	0	k__Bacteria; p__Planctomycetota; c__Planctomycetes; o__Pirellulales; f__Pirellulaceae; g__unclassified_Pirellulaceae; s__unclassified_Pirellulaceae
ASV30228	0	0	0	0	48	42	7	0	0	0	0	0	0	0	0	0	0	0	0	0	0	0	0	0	k__Bacteria; p__Proteobacteria; c__Alphaproteobacteria; o__Rhodobacterales; f__Rhodobacteraceae; g__unclassified_Rhodobacteraceae; s__unclassified_Rhodobacteraceae
ASV30229	0	0	0	0	48	215	432	0	0	0	0	0	0	0	0	0	0	0	0	0	0	0	0	0	k__Bacteria; p__Spirochaetota; c__Spirochaetia; o__Spirochaetales; f__Spirochaetaceae; g__unclassified_Spirochaetaceae; s__unclassified_Spirochaetaceae
ASV30230	0	0	0	0	47	0	0	0	0	0	0	10	71	0	69	0	0	0	0	0	44	0	0	21	k__Bacteria; p__Planctomycetota; c__Planctomycetes; o__Pirellulales; f__Pirellulaceae; g__unclassified_Pirellulaceae; s__unclassified_Pirellulaceae
ASV30231	0	0	0	0	47	0	0	0	0	0	0	0	1403	1642	1412	1280	0	0	0	0	106	0	43	35	k__Bacteria; p__Proteobacteria; c__Alphaproteobacteria; o__Rhizobiales; f__Rhizobiaceae; g__Hoeflea; s__unclassified_Hoeflea
ASV30233	0	0	0	0	46	77	34	0	1	0	0	0	0	0	0	0	0	0	0	0	0	0	0	0	k__Bacteria; p__Spirochaetota; c__Spirochaetia; o__Spirochaetales; f__Spirochaetaceae; g__unclassified_Spirochaetaceae; s__unclassified_Spirochaetaceae
ASV30237	0	0	0	0	45	0	0	108	0	0	0	0	0	0	0	0	0	0	0	0	0	0	0	0	k__Bacteria; p__Planctomycetota; c__Planctomycetes; o__Planctomycetales; f__Rubinisphaeraceae; g__Planctomicrobium; s__unclassified_Planctomicrobium
ASV30238	0	0	0	0	45	495	272	0	0	0	0	0	0	0	0	0	0	0	0	0	0	0	0	0	k__Bacteria; p__Spirochaetota; c__Spirochaetia; o__Spirochaetales; f__Spirochaetaceae; g__unclassified_Spirochaetaceae; s__unclassified_Spirochaetaceae
ASV30240	0	0	0	0	45	0	0	0	0	0	0	0	194	181	209	307	0	0	3	0	413	377	206	184	k__Bacteria; p__Planctomycetota; c__Planctomycetes; o__Pirellulales; f__Pirellulaceae; g__unclassified_Pirellulaceae; s__unclassified_Pirellulaceae
ASV30241	0	0	0	0	45	107	297	0	0	17	0	0	0	218	85	59	0	0	0	0	0	0	0	0	k__Bacteria; p__Cyanobacteria; c__Cyanobacteriia; o__Cyanobacteriales; f__unclassified_Cyanobacteriales; g__unclassified_Cyanobacteriales; s__unclassified_Cyanobacteriales
ASV30242	0	0	0	0	45	0	0	109	0	0	0	0	0	0	0	0	0	0	0	0	0	0	0	0	k__Bacteria; p__unclassified_Bacteria; c__unclassified_Bacteria; o__unclassified_Bacteria; f__unclassified_Bacteria; g__unclassified_Bacteria; s__unclassified_Bacteria
ASV30243	0	0	0	0	45	159	351	0	0	0	0	0	0	0	0	0	0	0	0	0	0	0	0	0	k__Bacteria; p__Spirochaetota; c__Spirochaetia; o__Spirochaetales; f__Spirochaetaceae; g__unclassified_Spirochaetaceae; s__unclassified_Spirochaetaceae
ASV30244	0	0	0	0	45	0	0	0	0	0	0	0	0	0	0	57	0	0	0	0	0	0	0	0	k__Bacteria; p__Planctomycetota; c__Planctomycetes; o__Pirellulales; f__Pirellulaceae; g__Blastopirellula; s__unclassified_Blastopirellula
ASV30247	0	0	0	0	44	0	0	0	0	0	0	0	271	63	75	128	0	0	0	0	0	0	0	0	k__Bacteria; p__Planctomycetota; c__Planctomycetes; o__Pirellulales; f__Pirellulaceae; g__unclassified_Pirellulaceae; s__unclassified_Pirellulaceae
ASV30249	0	0	0	0	44	0	0	0	0	0	0	0	40	40	107	46	0	0	0	0	0	0	0	0	k__Bacteria; p__Planctomycetota; c__Planctomycetes; o__Pirellulales; f__Pirellulaceae; g__Blastopirellula; s__unclassified_Blastopirellula
ASV30251	0	0	0	0	43	0	0	0	0	0	0	0	82	0	23	12	0	0	0	0	90	17	64	30	k__Bacteria; p__Planctomycetota; c__Planctomycetes; o__Pirellulales; f__Pirellulaceae; g__unclassified_Pirellulaceae; s__uncultured_planctomycete
ASV30252	0	0	0	0	43	0	0	0	0	0	0	0	0	0	57	0	0	0	0	0	0	0	0	0	k__Bacteria; p__Planctomycetota; c__Planctomycetes; o__Pirellulales; f__Pirellulaceae; g__Pir4_lineage; s__planctomycete_DDSe3016
ASV30253	0	0	0	0	43	0	0	395	0	0	0	0	37	81	107	34	0	0	0	0	30	188	11	147	k__Bacteria; p__Planctomycetota; c__Planctomycetes; o__Gemmatales; f__Gemmataceae; g__unclassified_Gemmataceae; s__unclassified_Gemmataceae
ASV30256	0	0	0	0	42	0	10	158	0	0	0	0	0	0	0	0	0	0	0	0	0	0	0	0	k__Bacteria; p__Planctomycetota; c__Planctomycetes; o__Planctomycetales; f__Rubinisphaeraceae; g__unclassified_Rubinisphaeraceae; s__unclassified_Rubinisphaeraceae
ASV30257	0	0	0	0	42	0	5	173	0	0	0	0	0	0	32	0	0	0	0	0	0	0	0	0	k__Bacteria; p__Planctomycetota; c__Planctomycetes; o__Pirellulales; f__Pirellulaceae; g__Rhodopirellula; s__unclassified_Rhodopirellula
ASV30258	0	0	0	0	42	0	15	0	0	5	0	0	0	0	0	0	0	0	6	0	0	26	0	0	k__Bacteria; p__Planctomycetota; c__Planctomycetes; o__Planctomycetales; f__Rubinisphaeraceae; g__Planctomicrobium; s__unclassified_Planctomicrobium
ASV30259	0	0	0	0	42	0	0	0	0	0	0	0	145	169	228	272	0	0	0	0	279	369	165	217	k__Bacteria; p__Planctomycetota; c__Planctomycetes; o__Pirellulales; f__Pirellulaceae; g__unclassified_Pirellulaceae; s__unclassified_Pirellulaceae
ASV30261	0	0	0	0	42	10	0	0	0	0	0	0	143	36	0	46	0	0	0	0	49	22	0	38	k__Bacteria; p__Planctomycetota; c__Planctomycetes; o__Pirellulales; f__Pirellulaceae; g__unclassified_Pirellulaceae; s__unclassified_Pirellulaceae
ASV30267	0	0	0	0	41	0	35	0	0	0	0	0	0	0	0	0	0	0	0	0	0	0	0	0	k__Bacteria; p__Actinobacteriota; c__Acidimicrobiia; o__Actinomarinales; f__unclassified_Actinomarinales; g__unclassified_Actinomarinales; s__unclassified_Actinomarinales
ASV30268	0	0	0	0	41	0	0	0	0	39	0	0	68	42	15	48	17	0	0	0	0	34	10	0	k__Bacteria; p__Planctomycetota; c__Planctomycetes; o__Pirellulales; f__Pirellulaceae; g__unclassified_Pirellulaceae; s__unclassified_Pirellulaceae
ASV30269	0	0	0	0	41	0	0	0	0	0	0	0	0	0	40	0	0	0	0	0	0	0	0	0	k__Bacteria; p__Planctomycetota; c__Planctomycetes; o__Gemmatales; f__Gemmataceae; g__unclassified_Gemmataceae; s__unclassified_Gemmataceae
ASV30271	0	0	0	0	40	0	14	0	0	0	0	0	0	0	0	19	0	0	0	0	51	14	35	14	k__Bacteria; p__Planctomycetota; c__Planctomycetes; o__Pirellulales; f__Pirellulaceae; g__Blastopirellula; s__unclassified_Blastopirellula
ASV30272	0	0	0	0	40	15	20	56	0	0	0	0	0	24	33	33	0	0	0	0	0	0	0	0	k__Bacteria; p__Proteobacteria; c__Gammaproteobacteria; o__Legionellales; f__Legionellaceae; g__Legionella; s__unclassified_Legionella
ASV30276	0	0	0	0	40	103	191	0	0	0	0	0	0	0	0	0	0	0	0	0	0	0	0	0	k__Bacteria; p__Spirochaetota; c__Spirochaetia; o__Spirochaetales; f__Spirochaetaceae; g__unclassified_Spirochaetaceae; s__unclassified_Spirochaetaceae
ASV30278	0	0	0	0	39	0	0	0	0	0	0	0	16	0	40	11	0	0	0	0	0	0	0	0	k__Bacteria; p__Planctomycetota; c__Planctomycetes; o__Pirellulales; f__Pirellulaceae; g__Rhodopirellula; s__unclassified_Rhodopirellula
ASV30281	0	0	0	0	39	93	0	0	0	0	0	0	0	0	0	0	0	0	0	0	0	0	0	0	k__Bacteria; p__Spirochaetota; c__Spirochaetia; o__Spirochaetales; f__Spirochaetaceae; g__unclassified_Spirochaetaceae; s__unclassified_Spirochaetaceae
ASV30285	0	0	0	0	38	0	0	629	2	0	0	0	0	0	136	55	0	4	0	0	0	12	40	40	k__Bacteria; p__Proteobacteria; c__Gammaproteobacteria; o__Enterobacterales; f__Enterobacteriaceae; g__unclassified_Enterobacteriaceae; s__unclassified_Enterobacteriaceae
ASV30287	0	0	0	0	38	0	0	0	0	0	0	0	96	0	0	0	0	0	0	0	0	0	0	0	k__Bacteria; p__Planctomycetota; c__Planctomycetes; o__Pirellulales; f__Pirellulaceae; g__unclassified_Pirellulaceae; s__unclassified_Pirellulaceae
ASV30290	0	0	0	0	38	0	0	0	0	8	0	0	65	0	0	0	0	0	14	0	0	0	0	27	k__Bacteria; p__Planctomycetota; c__Planctomycetes; o__Pirellulales; f__Pirellulaceae; g__Blastopirellula; s__uncultured_Planctomycetaceae_bacterium
ASV30292	0	0	0	0	37	0	1	124	0	0	0	0	0	0	0	0	0	0	0	0	0	0	0	5	k__Bacteria; p__Planctomycetota; c__Planctomycetes; o__Isosphaerales; f__Isosphaeraceae; g__unclassified_Isosphaeraceae; s__unclassified_Isosphaeraceae
ASV30293	0	0	0	0	37	64	133	0	0	0	0	0	0	0	0	0	0	0	0	0	0	0	0	0	k__Bacteria; p__Spirochaetota; c__Spirochaetia; o__Spirochaetales; f__Spirochaetaceae; g__unclassified_Spirochaetaceae; s__unclassified_Spirochaetaceae
ASV30297	0	0	0	0	37	36	44	0	0	0	0	0	17	39	0	11	0	0	0	0	0	0	0	0	k__Bacteria; p__Planctomycetota; c__Planctomycetes; o__Planctomycetales; f__unclassified_Planctomycetales; g__unclassified_Planctomycetales; s__unclassified_Planctomycetales
ASV30299	0	0	0	0	36	12	19	0	6	0	5	0	0	72	0	21	0	0	0	0	0	0	0	0	k__Bacteria; p__Chloroflexi; c__Anaerolineae; o__Ardenticatenales; f__unclassified_Ardenticatenales; g__unclassified_Ardenticatenales; s__unclassified_Ardenticatenales
ASV30301	0	0	0	0	36	82	59	26	0	0	0	0	0	0	0	0	0	0	0	0	0	0	0	0	k__Bacteria; p__Spirochaetota; c__Spirochaetia; o__Spirochaetales; f__Spirochaetaceae; g__unclassified_Spirochaetaceae; s__unclassified_Spirochaetaceae
ASV30305	0	0	0	0	35	24	0	23	0	0	0	21	0	0	0	0	0	0	0	0	0	0	0	0	k__Bacteria; p__Proteobacteria; c__Alphaproteobacteria; o__Rhodobacterales; f__Rhodobacteraceae; g__unclassified_Rhodobacteraceae; s__unclassified_Rhodobacteraceae
ASV30306	0	0	0	0	35	0	23	0	0	7	0	0	37	88	208	71	0	0	0	0	0	0	0	0	k__Bacteria; p__Proteobacteria; c__Alphaproteobacteria; o__Rhizobiales; f__Hyphomicrobiaceae; g__Filomicrobium; s__uncultured_Alphaproteobacteria_bacterium
ASV30309	0	0	0	0	35	0	0	0	129	195	149	109	0	0	12	0	41	43	21	20	0	0	0	0	k__Bacteria; p__Chloroflexi; c__Anaerolineae; o__Anaerolineales; f__Anaerolineaceae; g__unclassified_Anaerolineaceae; s__unclassified_Anaerolineaceae
ASV30311	0	0	0	0	34	6	4	0	0	0	0	0	94	40	0	45	0	0	0	0	0	0	0	0	k__Bacteria; p__Planctomycetota; c__Planctomycetes; o__Pirellulales; f__Pirellulaceae; g__Blastopirellula; s__unclassified_Blastopirellula
ASV30313	0	0	0	0	34	0	0	0	0	0	0	0	34	66	108	36	0	0	0	0	116	88	44	179	k__Bacteria; p__Chloroflexi; c__Anaerolineae; o__Caldilineales; f__Caldilineaceae; g__unclassified_Caldilineaceae; s__unclassified_Caldilineaceae
ASV30314	0	0	0	0	34	0	6	0	0	0	0	0	222	361	495	233	0	0	0	7	329	370	323	537	k__Bacteria; p__Chloroflexi; c__Anaerolineae; o__Caldilineales; f__Caldilineaceae; g__unclassified_Caldilineaceae; s__unclassified_Caldilineaceae
ASV30316	0	0	0	0	34	9	8	0	0	9	13	0	108	0	47	25	0	0	0	0	31	25	0	0	k__Bacteria; p__Planctomycetota; c__Planctomycetes; o__Pirellulales; f__Pirellulaceae; g__unclassified_Pirellulaceae; s__unclassified_Pirellulaceae
ASV30318	0	0	0	0	34	0	0	0	0	0	0	0	52	0	71	23	0	0	0	0	0	0	0	0	k__Bacteria; p__Planctomycetota; c__Planctomycetes; o__Pirellulales; f__Pirellulaceae; g__Blastopirellula; s__unclassified_Blastopirellula
ASV30320	0	0	0	0	33	0	0	237	0	9	0	0	0	42	7	25	0	0	0	0	0	0	7	0	k__Bacteria; p__Planctomycetota; c__Planctomycetes; o__Pirellulales; f__Pirellulaceae; g__Pir4_lineage; s__unclassified_Pir4_lineage
ASV30324	0	0	0	0	33	0	0	316	0	0	0	5	0	53	141	3	0	0	0	0	35	42	38	51	k__Bacteria; p__Desulfobacterota; c__Desulfuromonadia; o__Desulfuromonadales; f__Desulfuromonadaceae; g__unclassified_Desulfuromonadaceae; s__unclassified_Desulfuromonadaceae
ASV30326	0	0	0	0	33	0	14	0	0	0	0	0	37	0	0	0	0	0	0	0	34	33	38	45	k__Bacteria; p__Cyanobacteria; c__Cyanobacteriia; o__Synechococcales; f__Cyanobiaceae; g__Cyanobium_PCC_6307; s__unclassified_Cyanobium_PCC_6307
ASV30329	0	0	0	0	32	0	0	0	22	30	0	33	43	69	73	92	28	16	18	20	40	33	18	0	k__Bacteria; p__Planctomycetota; c__Planctomycetes; o__Pirellulales; f__Pirellulaceae; g__Pir4_lineage; s__unclassified_Pir4_lineage
ASV30330	0	0	0	0	32	23	46	24	0	0	0	0	0	0	0	11	0	0	0	0	335	303	207	263	k__Bacteria; p__Proteobacteria; c__Alphaproteobacteria; o__Rhodobacterales; f__Rhodobacteraceae; g__unclassified_Rhodobacteraceae; s__unclassified_Rhodobacteraceae
ASV30333	0	0	0	0	32	0	0	0	0	0	0	0	17	28	0	11	0	0	0	0	0	0	0	0	k__Bacteria; p__Planctomycetota; c__Planctomycetes; o__Pirellulales; f__Pirellulaceae; g__unclassified_Pirellulaceae; s__unclassified_Pirellulaceae
ASV30336	0	0	0	0	31	0	9	0	0	15	10	0	455	159	219	277	0	0	0	0	0	0	0	0	k__Bacteria; p__Proteobacteria; c__Gammaproteobacteria; o__Chromatiales; f__Chromatiaceae; g__Halochromatium; s__unclassified_Halochromatium
ASV30337	0	0	0	0	31	3	0	0	0	0	0	0	0	33	11	16	0	0	0	0	33	27	20	40	k__Bacteria; p__Proteobacteria; c__Alphaproteobacteria; o__Rhizobiales; f__Hyphomicrobiaceae; g__Hyphomicrobium; s__unclassified_Hyphomicrobium
ASV30338	0	0	0	0	31	0	0	0	0	0	0	0	40	0	70	20	0	0	0	0	0	0	0	0	k__Bacteria; p__Planctomycetota; c__Planctomycetes; o__Pirellulales; f__Pirellulaceae; g__Pir4_lineage; s__unclassified_Pir4_lineage
ASV30343	0	0	0	0	31	0	0	0	0	0	0	0	46	0	25	52	0	0	0	0	0	0	0	0	k__Bacteria; p__Planctomycetota; c__Planctomycetes; o__Pirellulales; f__Pirellulaceae; g__unclassified_Pirellulaceae; s__unclassified_Pirellulaceae
ASV30346	0	0	0	0	31	28	0	0	0	0	0	0	0	0	0	0	0	0	24	0	0	0	0	0	k__Bacteria; p__Proteobacteria; c__Alphaproteobacteria; o__Rhodobacterales; f__Rhodobacteraceae; g__Silicimonas; s__unclassified_Silicimonas
ASV30348	0	0	0	0	30	0	4	89	0	0	0	0	0	1	0	0	0	0	0	0	0	0	0	0	k__Bacteria; p__Planctomycetota; c__Planctomycetes; o__Pirellulales; f__Pirellulaceae; g__unclassified_Pirellulaceae; s__unclassified_Pirellulaceae
ASV30349	0	0	0	0	30	0	0	0	0	0	0	0	0	38	14	15	0	0	0	0	0	33	0	0	k__Bacteria; p__Planctomycetota; c__Planctomycetes; o__Pirellulales; f__Pirellulaceae; g__Blastopirellula; s__uncultured_planctomycete
ASV30350	0	0	0	0	30	0	15	0	0	0	0	0	165	17	57	29	0	0	0	0	36	70	0	30	k__Bacteria; p__unclassified_Bacteria; c__unclassified_Bacteria; o__unclassified_Bacteria; f__unclassified_Bacteria; g__unclassified_Bacteria; s__unclassified_Bacteria
ASV30352	0	0	0	0	30	0	0	0	0	0	0	0	0	0	0	0	0	0	0	0	34	55	0	26	k__Bacteria; p__Planctomycetota; c__Planctomycetes; o__Pirellulales; f__Pirellulaceae; g__Blastopirellula; s__uncultured_Planctomycetaceae_bacterium
ASV30357	0	0	0	0	29	5	0	0	0	0	0	0	61	52	44	50	0	0	0	0	158	212	116	113	k__Bacteria; p__Planctomycetota; c__Planctomycetes; o__Pirellulales; f__Pirellulaceae; g__Rhodopirellula; s__uncultured_planctomycete
ASV30359	0	0	0	0	29	10	0	82	0	0	0	0	27	9	46	43	6	0	0	5	70	119	66	22	k__Bacteria; p__Proteobacteria; c__Alphaproteobacteria; o__Rhodobacterales; f__Rhodobacteraceae; g__Palleronia_Pseudomaribius; s__unclassified_Palleronia_Pseudomaribius
ASV30373	0	0	0	0	28	0	0	0	0	17	0	0	12	0	27	12	0	0	0	0	0	0	0	0	k__Bacteria; p__Actinobacteriota; c__Acidimicrobiia; o__Microtrichales; f__Ilumatobacteraceae; g__Ilumatobacter; s__unclassified_Ilumatobacter
ASV30375	0	0	0	0	28	42	0	33	0	21	0	0	0	0	0	0	0	0	0	0	0	0	0	0	k__Bacteria; p__Proteobacteria; c__Alphaproteobacteria; o__Rhodobacterales; f__Rhodobacteraceae; g__Actibacterium; s__unclassified_Actibacterium
ASV30377	0	0	0	0	27	0	0	0	0	0	0	0	225	40	329	70	0	0	0	0	0	0	0	0	k__Bacteria; p__unclassified_Bacteria; c__unclassified_Bacteria; o__unclassified_Bacteria; f__unclassified_Bacteria; g__unclassified_Bacteria; s__unclassified_Bacteria
ASV30378	0	0	0	0	27	0	0	719	3	0	0	0	0	6	0	74	0	0	0	0	43	28	21	39	k__Bacteria; p__Proteobacteria; c__Alphaproteobacteria; o__Caulobacterales; f__Caulobacteraceae; g__Brevundimonas; s__unclassified_Brevundimonas
ASV30380	0	0	0	0	27	200	288	0	0	0	0	0	0	0	0	0	0	0	0	0	0	0	0	0	k__Bacteria; p__Spirochaetota; c__Spirochaetia; o__Spirochaetales; f__Spirochaetaceae; g__unclassified_Spirochaetaceae; s__unclassified_Spirochaetaceae
ASV30382	0	0	0	0	27	0	0	24	0	0	0	0	34	99	40	49	0	0	0	0	51	90	12	61	k__Bacteria; p__Planctomycetota; c__Planctomycetes; o__Planctomycetales; f__unclassified_Planctomycetales; g__unclassified_Planctomycetales; s__unclassified_Planctomycetales
ASV30389	0	0	0	0	27	22	67	0	40	0	0	33	0	161	77	55	0	0	0	0	0	0	0	0	k__Bacteria; p__Cyanobacteria; c__Cyanobacteriia; o__Cyanobacteriales; f__unclassified_Cyanobacteriales; g__unclassified_Cyanobacteriales; s__unclassified_Cyanobacteriales
ASV30392	0	0	0	0	26	0	0	0	0	0	0	0	319	265	902	484	0	0	0	5	0	13	0	0	k__Bacteria; p__Actinobacteriota; c__Acidimicrobiia; o__Microtrichales; f__Ilumatobacteraceae; g__Ilumatobacter; s__unclassified_Ilumatobacter
ASV30393	0	0	0	0	26	0	0	118	0	0	0	0	80	39	90	105	0	0	0	0	0	0	0	0	k__Bacteria; p__Planctomycetota; c__Planctomycetes; o__Pirellulales; f__Pirellulaceae; g__Rhodopirellula; s__uncultured_planctomycete
ASV30395	0	0	0	0	26	11	34	121	0	0	0	25	17	127	170	55	0	0	0	0	0	0	0	0	k__Bacteria; p__Actinobacteriota; c__Actinobacteria; o__Corynebacteriales; f__Mycobacteriaceae; g__Mycobacterium; s__unclassified_Mycobacterium
ASV30398	0	0	0	0	26	0	153	0	0	0	0	0	0	0	0	0	0	0	0	0	0	0	0	0	k__Bacteria; p__Spirochaetota; c__Spirochaetia; o__Spirochaetales; f__Spirochaetaceae; g__Sediminispirochaeta; s__unclassified_Sediminispirochaeta
ASV30399	0	0	0	0	26	0	0	0	0	0	0	0	43	0	19	0	0	0	7	0	0	0	0	0	k__Bacteria; p__Planctomycetota; c__Planctomycetes; o__Pirellulales; f__Pirellulaceae; g__unclassified_Pirellulaceae; s__unclassified_Pirellulaceae
ASV30403	0	0	0	0	25	158	39	0	0	0	0	0	0	0	0	0	0	0	0	0	0	0	0	0	k__Bacteria; p__Spirochaetota; c__Spirochaetia; o__Spirochaetales; f__Spirochaetaceae; g__unclassified_Spirochaetaceae; s__unclassified_Spirochaetaceae
ASV30404	0	0	0	0	25	61	34	0	0	0	0	0	0	0	0	0	0	0	0	0	0	0	0	0	k__Bacteria; p__Spirochaetota; c__Spirochaetia; o__Spirochaetales; f__Spirochaetaceae; g__unclassified_Spirochaetaceae; s__unclassified_Spirochaetaceae
ASV30407	0	0	0	0	25	0	0	0	0	0	0	0	0	0	56	55	0	0	0	0	0	0	0	0	k__Bacteria; p__Planctomycetota; c__Planctomycetes; o__Pirellulales; f__Pirellulaceae; g__Rhodopirellula; s__Rhodopirellula_bacterium_WH5_6
ASV30408	0	0	0	0	25	0	4	0	0	0	0	0	394	142	310	254	0	0	0	0	42	128	0	90	k__Bacteria; p__unclassified_Bacteria; c__unclassified_Bacteria; o__unclassified_Bacteria; f__unclassified_Bacteria; g__unclassified_Bacteria; s__unclassified_Bacteria
ASV30412	0	0	0	0	24	511	229	0	1	0	0	0	0	0	0	0	0	0	0	0	0	0	0	0	k__Bacteria; p__Spirochaetota; c__Spirochaetia; o__Spirochaetales; f__Spirochaetaceae; g__unclassified_Spirochaetaceae; s__unclassified_Spirochaetaceae
ASV30414	0	0	0	0	24	0	0	0	0	0	0	6	11	0	58	0	0	0	0	0	0	0	0	0	k__Bacteria; p__Firmicutes; c__Bacilli; o__Bacillales; f__Bacillaceae; g__Bacillus; s__unclassified_Bacillus
ASV30416	0	0	0	0	24	0	14	81	0	0	0	0	0	14	0	0	0	0	0	0	0	0	0	0	k__Bacteria; p__Proteobacteria; c__Gammaproteobacteria; o__Legionellales; f__Legionellaceae; g__Legionella; s__unclassified_Legionella
ASV30420	0	0	0	0	24	0	0	101	0	0	0	0	0	0	0	0	0	0	0	0	0	0	0	0	k__Bacteria; p__Planctomycetota; c__Planctomycetes; o__Planctomycetales; f__unclassified_Planctomycetales; g__uncultured_Planctomycetales_bacterium; s__unclassified_Planctomycetales
ASV30425	0	0	0	0	24	0	40	0	0	0	0	0	45	303	217	148	0	0	0	0	42	0	27	0	k__Bacteria; p__Chloroflexi; c__Anaerolineae; o__Caldilineales; f__Caldilineaceae; g__unclassified_Caldilineaceae; s__unclassified_Caldilineaceae
ASV30426	0	0	0	0	23	0	3	1298	0	0	0	3	0	20	115	42	0	0	0	0	6	21	52	114	k__Bacteria; p__Bacteroidota; c__Bacteroidia; o__Flavobacteriales; f__Weeksellaceae; g__Chryseobacterium; s__unclassified_Chryseobacterium
ASV30436	0	0	0	0	23	0	0	118	0	0	0	0	113	89	45	0	0	0	0	0	0	0	0	0	k__Bacteria; p__Planctomycetota; c__Planctomycetes; o__Pirellulales; f__Pirellulaceae; g__Rubripirellula; s__unclassified_Rubripirellula
ASV30442	0	0	0	0	22	7	11	221	0	0	0	0	0	0	11	0	0	0	0	0	0	0	0	0	k__Bacteria; p__Planctomycetota; c__Planctomycetes; o__Pirellulales; f__Pirellulaceae; g__Rhodopirellula; s__Rhodopirellula_bacterium_WH5_6
ASV30446	0	0	0	0	22	0	0	0	0	0	0	0	0	0	0	20	0	0	0	0	12	21	19	53	k__Bacteria; p__Proteobacteria; c__Gammaproteobacteria; o__Coxiellales; f__Coxiellaceae; g__Coxiella; s__unclassified_Coxiella
ASV30448	0	0	0	0	22	0	0	0	0	0	0	0	45	0	0	0	0	0	0	0	52	0	13	15	k__Bacteria; p__Planctomycetota; c__Planctomycetes; o__Pirellulales; f__Pirellulaceae; g__Rubripirellula; s__unclassified_Rubripirellula
ASV30450	0	0	0	0	22	0	0	0	0	0	0	0	0	0	0	0	0	0	0	0	94	89	19	0	k__Bacteria; p__Planctomycetota; c__Planctomycetes; o__Pirellulales; f__Pirellulaceae; g__unclassified_Pirellulaceae; s__unclassified_Pirellulaceae
ASV30451	0	0	0	0	22	0	0	95	0	0	0	0	0	0	15	0	0	0	0	0	0	0	0	0	k__Bacteria; p__Planctomycetota; c__Planctomycetes; o__Pirellulales; f__Pirellulaceae; g__unclassified_Pirellulaceae; s__uncultured_planctomycete
ASV30453	0	0	0	0	22	93	36	0	0	0	0	0	0	0	0	0	0	0	0	0	0	0	0	0	k__Bacteria; p__Spirochaetota; c__Spirochaetia; o__Spirochaetales; f__Spirochaetaceae; g__unclassified_Spirochaetaceae; s__unclassified_Spirochaetaceae
ASV30455	0	0	0	0	21	0	0	0	0	0	0	0	83	70	9	76	0	0	0	0	19	0	0	0	k__Bacteria; p__Planctomycetota; c__Planctomycetes; o__Pirellulales; f__Pirellulaceae; g__unclassified_Pirellulaceae; s__unclassified_Pirellulaceae
ASV30459	0	0	0	0	21	0	0	0	0	0	0	0	69	23	22	12	0	0	5	0	48	14	0	31	k__Bacteria; p__Planctomycetota; c__Planctomycetes; o__Pirellulales; f__Pirellulaceae; g__unclassified_Pirellulaceae; s__unclassified_Pirellulaceae
ASV30469	0	0	0	0	21	0	0	101	0	0	0	0	173	32	0	34	0	0	0	0	242	70	103	13	k__Bacteria; p__Planctomycetota; c__Planctomycetes; o__Pirellulales; f__Pirellulaceae; g__unclassified_Pirellulaceae; s__unclassified_Pirellulaceae
ASV30470	0	0	0	0	21	0	0	0	0	0	0	0	0	43	91	24	0	0	0	0	0	0	0	0	k__Bacteria; p__Actinobacteriota; c__Actinobacteria; o__Corynebacteriales; f__Mycobacteriaceae; g__Mycobacterium; s__unclassified_Mycobacterium
ASV30474	0	0	0	0	21	0	0	0	0	0	0	0	93	14	0	30	0	0	0	0	0	0	0	0	k__Bacteria; p__Planctomycetota; c__Planctomycetes; o__Pirellulales; f__Pirellulaceae; g__Blastopirellula; s__uncultured_Planctomycetaceae_bacterium
ASV30477	0	0	0	0	21	0	0	600	0	0	0	0	0	0	66	0	0	0	0	0	0	30	0	51	k__Bacteria; p__Proteobacteria; c__Alphaproteobacteria; o__Rhizobiales; f__Beijerinckiaceae; g__Bosea; s__unclassified_Bosea
ASV30480	0	0	0	0	20	0	0	0	0	0	0	0	72	0	0	0	0	0	0	0	0	0	0	0	k__Bacteria; p__Actinobacteriota; c__Acidimicrobiia; o__Microtrichales; f__Microtrichaceae; g__Sva0996_marine_group; s__unclassified_Sva0996_marine_group
ASV30485	0	0	0	0	20	3	4	83	0	0	0	0	0	0	0	0	0	0	0	0	0	0	0	0	k__Bacteria; p__Planctomycetota; c__Planctomycetes; o__Pirellulales; f__Pirellulaceae; g__Blastopirellula; s__unclassified_Blastopirellula
ASV30487	0	0	0	0	20	21	71	39	0	0	0	2	0	9	0	0	0	0	0	0	0	0	0	0	k__Bacteria; p__Proteobacteria; c__Alphaproteobacteria; o__Rhodobacterales; f__Rhodobacteraceae; g__unclassified_Rhodobacteraceae; s__unclassified_Rhodobacteraceae
ASV30490	0	0	0	0	20	0	0	12	0	0	0	0	0	69	88	35	0	0	0	0	0	0	0	0	k__Bacteria; p__Actinobacteriota; c__Actinobacteria; o__Corynebacteriales; f__Mycobacteriaceae; g__Mycobacterium; s__unclassified_Mycobacterium
ASV30491	0	0	0	0	20	0	0	0	0	0	0	0	0	51	46	0	0	0	0	0	0	0	0	0	k__Bacteria; p__Chloroflexi; c__Anaerolineae; o__Ardenticatenales; f__unclassified_Ardenticatenales; g__unclassified_Ardenticatenales; s__unclassified_Ardenticatenales
ASV30494	0	0	0	0	20	0	0	0	0	4	0	0	87	0	77	52	0	0	0	0	31	53	14	27	k__Bacteria; p__Planctomycetota; c__Planctomycetes; o__Planctomycetales; f__Gimesiaceae; g__unclassified_Gimesiaceae; s__unclassified_Gimesiaceae
ASV30503	0	0	0	0	19	0	0	0	0	0	0	0	0	10	0	0	0	0	0	0	23	19	0	36	k__Bacteria; p__Planctomycetota; c__Planctomycetes; o__Planctomycetales; f__unclassified_Planctomycetales; g__unclassified_Planctomycetales; s__unclassified_Planctomycetales
ASV30504	0	0	0	0	19	0	0	0	14	0	0	135	4	0	0	0	0	0	0	0	0	0	0	0	k__Bacteria; p__Chloroflexi; c__Anaerolineae; o__Anaerolineales; f__Anaerolineaceae; g__unclassified_Anaerolineaceae; s__unclassified_Anaerolineaceae
ASV30521	0	0	0	0	19	0	0	0	0	0	0	0	0	0	0	0	0	0	0	0	209	0	497	0	k__Bacteria; p__Cyanobacteria; c__Cyanobacteriia; o__Synechococcales; f__Cyanobiaceae; g__unclassified_Cyanobiaceae; s__unclassified_Cyanobiaceae
ASV30523	0	0	0	0	19	0	0	38	0	0	0	0	11	0	0	0	0	0	0	0	0	0	0	10	k__Bacteria; p__Planctomycetota; c__Planctomycetes; o__Pirellulales; f__Pirellulaceae; g__Blastopirellula; s__unclassified_Blastopirellula
ASV30527	0	0	0	0	19	0	0	0	0	0	0	0	51	0	63	102	0	0	0	0	0	0	13	0	k__Bacteria; p__Actinobacteriota; c__Acidimicrobiia; o__Microtrichales; f__Microtrichaceae; g__Sva0996_marine_group; s__unclassified_Sva0996_marine_group
ASV30534	0	0	0	0	18	0	26	0	0	0	0	0	27	46	38	98	0	0	0	0	0	0	17	0	k__Bacteria; p__Firmicutes; c__Clostridia; o__Peptostreptococcales_Tissierellales; f__Peptostreptococcaceae; g__Romboutsia; s__unclassified_Romboutsia
ASV30536	0	0	0	0	18	0	4	122	0	0	0	0	0	0	0	0	0	0	0	0	0	0	0	0	k__Bacteria; p__Planctomycetota; c__Planctomycetes; o__Pirellulales; f__Pirellulaceae; g__Blastopirellula; s__unclassified_Blastopirellula
ASV30540	0	0	0	0	18	0	0	0	0	0	0	0	107	60	52	96	0	0	0	0	21	0	0	0	k__Bacteria; p__unclassified_Bacteria; c__unclassified_Bacteria; o__unclassified_Bacteria; f__unclassified_Bacteria; g__unclassified_Bacteria; s__unclassified_Bacteria
ASV30546	0	0	0	0	18	46	15	0	0	12	0	0	0	0	0	0	0	0	0	0	0	0	0	0	k__Bacteria; p__Proteobacteria; c__Alphaproteobacteria; o__Rhodobacterales; f__Rhodobacteraceae; g__unclassified_Rhodobacteraceae; s__unclassified_Rhodobacteraceae
ASV30548	0	0	0	0	18	0	0	0	0	0	0	0	42	0	0	15	0	0	0	0	30	0	0	34	k__Bacteria; p__Planctomycetota; c__Planctomycetes; o__Pirellulales; f__Pirellulaceae; g__unclassified_Pirellulaceae; s__unclassified_Pirellulaceae
ASV30550	0	0	0	0	17	0	8	0	0	0	0	3	312	174	242	218	0	0	0	0	53	0	0	86	k__Bacteria; p__unclassified_Bacteria; c__unclassified_Bacteria; o__unclassified_Bacteria; f__unclassified_Bacteria; g__unclassified_Bacteria; s__unclassified_Bacteria
ASV30552	0	0	0	0	17	0	0	0	0	0	0	0	0	18	15	0	0	0	0	0	19	0	10	5	k__Bacteria; p__Proteobacteria; c__Alphaproteobacteria; o__Rhizobiales; f__Rhizobiaceae; g__Allorhizobium_Neorhizobium_Pararhizobium_Rhizobium; s__unclassified_Allorhizobium_Neorhizobium_Pararhizobium_Rhizobium
ASV30557	0	0	0	0	17	27	25	0	0	14	0	0	5	0	0	0	0	0	0	0	0	0	0	0	k__Bacteria; p__Myxococcota; c__Polyangia; o__Polyangiales; f__Sandaracinaceae; g__unclassified_Sandaracinaceae; s__uncultured_delta_proteobacterium
ASV30562	0	0	0	0	17	0	0	0	0	0	5	0	57	86	41	45	0	2	0	0	36	16	0	10	k__Bacteria; p__Proteobacteria; c__Alphaproteobacteria; o__Rhizobiales; f__Rhizobiales_Incertae_Sedis; g__Bauldia; s__unclassified_Bauldia
ASV30563	0	0	0	0	17	0	0	0	0	0	0	0	12	0	21	0	0	0	0	0	32	40	29	126	k__Bacteria; p__Proteobacteria; c__Gammaproteobacteria; o__Coxiellales; f__Coxiellaceae; g__Coxiella; s__unclassified_Coxiella
ASV30564	0	0	0	0	17	0	0	8	0	0	0	0	160	63	197	181	0	0	0	0	26	0	0	0	k__Bacteria; p__unclassified_Bacteria; c__unclassified_Bacteria; o__unclassified_Bacteria; f__unclassified_Bacteria; g__unclassified_Bacteria; s__unclassified_Bacteria
ASV30567	0	0	0	0	17	0	0	0	0	0	0	0	0	0	31	65	0	0	0	0	0	0	0	0	k__Bacteria; p__Planctomycetota; c__Planctomycetes; o__Pirellulales; f__Pirellulaceae; g__Pir4_lineage; s__unclassified_Pir4_lineage
ASV30568	0	0	0	0	17	0	0	0	0	0	0	0	8	0	11	7	0	0	0	0	0	107	27	20	k__Bacteria; p__Planctomycetota; c__Planctomycetes; o__Pirellulales; f__Pirellulaceae; g__Pir4_lineage; s__planctomycete_DDSe3021
ASV30570	0	0	0	0	17	0	0	0	0	0	0	0	37	0	54	0	0	0	0	0	0	0	0	0	k__Bacteria; p__Planctomycetota; c__Planctomycetes; o__Pirellulales; f__Pirellulaceae; g__Pir4_lineage; s__unclassified_Pir4_lineage
ASV30575	0	0	0	0	17	209	32	0	0	0	0	0	0	0	0	0	0	0	0	0	0	0	0	0	k__Bacteria; p__Spirochaetota; c__Spirochaetia; o__Spirochaetales; f__Spirochaetaceae; g__unclassified_Spirochaetaceae; s__unclassified_Spirochaetaceae
ASV30577	0	0	0	0	17	0	0	0	0	0	0	0	83	12	72	35	0	0	0	0	0	0	0	0	k__Bacteria; p__Planctomycetota; c__Planctomycetes; o__Pirellulales; f__Pirellulaceae; g__unclassified_Pirellulaceae; s__unclassified_Pirellulaceae
ASV30586	0	0	0	0	16	0	0	0	0	0	0	0	42	43	123	30	0	0	0	0	0	0	0	0	k__Bacteria; p__Planctomycetota; c__Planctomycetes; o__Pirellulales; f__Pirellulaceae; g__unclassified_Pirellulaceae; s__unclassified_Pirellulaceae
ASV30591	0	0	0	0	16	9	27	0	0	0	0	0	25	20	0	0	0	0	0	0	0	0	0	0	k__Bacteria; p__Firmicutes; c__Bacilli; o__Bacillales; f__Bacillaceae; g__Bacillus; s__unclassified_Bacillus
ASV30593	0	0	0	0	16	62	49	0	0	0	0	0	0	0	0	0	0	0	0	0	0	0	0	0	k__Bacteria; p__Spirochaetota; c__Spirochaetia; o__Spirochaetales; f__Spirochaetaceae; g__unclassified_Spirochaetaceae; s__unclassified_Spirochaetaceae
ASV30594	0	0	0	0	16	0	0	0	0	13	0	0	51	0	0	90	0	0	0	0	186	53	69	31	k__Bacteria; p__Planctomycetota; c__Planctomycetes; o__Pirellulales; f__Pirellulaceae; g__Rhodopirellula; s__unclassified_Rhodopirellula
ASV30597	0	0	0	0	16	0	2	0	0	0	0	0	0	0	0	52	0	0	0	0	58	118	0	0	k__Bacteria; p__Planctomycetota; c__Planctomycetes; o__Pirellulales; f__Pirellulaceae; g__Rhodopirellula; s__unclassified_Rhodopirellula
ASV30598	0	0	0	0	16	0	0	0	0	0	0	0	62	13	19	22	0	0	0	0	0	0	0	16	k__Bacteria; p__Planctomycetota; c__Planctomycetes; o__Pirellulales; f__Pirellulaceae; g__unclassified_Pirellulaceae; s__unclassified_Pirellulaceae
ASV30600	0	0	0	0	16	55	23	0	0	0	0	0	0	0	0	0	0	0	0	0	0	0	0	0	k__Bacteria; p__Spirochaetota; c__Spirochaetia; o__Spirochaetales; f__Spirochaetaceae; g__unclassified_Spirochaetaceae; s__unclassified_Spirochaetaceae
ASV30602	0	0	0	0	16	0	0	211	0	0	0	0	4	24	217	41	0	0	0	3	0	0	59	18	k__Bacteria; p__Proteobacteria; c__Alphaproteobacteria; o__Rhizobiales; f__Rhizobiaceae; g__Ochrobactrum; s__unclassified_Ochrobactrum
ASV30610	0	0	0	0	16	0	0	0	0	0	0	0	51	72	131	29	0	0	0	0	0	8	0	0	k__Bacteria; p__Planctomycetota; c__Planctomycetes; o__Pirellulales; f__Pirellulaceae; g__Blastopirellula; s__unclassified_Blastopirellula
ASV30615	0	0	0	0	15	0	0	0	0	0	0	0	11	29	52	29	0	0	0	0	0	0	0	0	k__Bacteria; p__Planctomycetota; c__Planctomycetes; o__Pirellulales; f__Pirellulaceae; g__Rhodopirellula; s__unclassified_Rhodopirellula
ASV30628	0	0	0	0	15	12	37	0	0	0	0	0	256	459	521	262	0	0	11	0	51	72	213	199	k__Bacteria; p__Cyanobacteria; c__Cyanobacteriia; o__Synechococcales; f__Cyanobiaceae; g__Cyanobium_PCC_6307; s__unclassified_Cyanobium_PCC_6307
ASV30629	0	0	0	0	15	46	32	0	0	0	0	0	0	0	0	0	0	0	0	0	0	0	0	0	k__Bacteria; p__Proteobacteria; c__Gammaproteobacteria; o__Pseudomonadales; f__Halieaceae; g__unclassified_Halieaceae; s__unclassified_Halieaceae
ASV30637	0	0	0	0	15	0	0	0	0	0	0	0	39	63	0	132	0	0	0	0	0	0	0	0	k__Bacteria; p__Planctomycetota; c__Planctomycetes; o__Pirellulales; f__Pirellulaceae; g__Pir4_lineage; s__unclassified_Pir4_lineage
ASV30644	0	0	0	0	14	0	0	0	0	0	0	0	0	63	160	48	0	0	0	0	18	0	0	0	k__Bacteria; p__Planctomycetota; c__Planctomycetes; o__Pirellulales; f__Pirellulaceae; g__Pir4_lineage; s__unclassified_Pir4_lineage
ASV30647	0	0	0	0	14	0	0	224	0	0	0	0	1	11	71	0	0	0	0	0	0	28	4	33	k__Bacteria; p__Actinobacteriota; c__Actinobacteria; o__Micrococcales; f__Cellulomonadaceae; g__Cellulomonas; s__unclassified_Cellulomonas
ASV30650	0	0	0	0	14	119	106	0	0	0	0	0	0	0	0	0	0	0	0	0	0	0	0	0	k__Bacteria; p__Spirochaetota; c__Spirochaetia; o__Spirochaetales; f__Spirochaetaceae; g__unclassified_Spirochaetaceae; s__unclassified_Spirochaetaceae
ASV30666	0	0	0	0	14	0	28	0	12	0	0	54	0	82	0	0	0	0	0	0	0	0	0	0	k__Bacteria; p__Actinobacteriota; c__Actinobacteria; o__PeM15; f__unclassified_PeM15; g__unclassified_PeM15; s__unclassified_PeM15
ASV30694	0	0	0	0	13	0	0	309	0	0	0	0	0	0	112	90	0	0	0	0	37	40	50	23	k__Bacteria; p__Proteobacteria; c__Gammaproteobacteria; o__Enterobacterales; f__Enterobacteriaceae; g__Enterobacter; s__unclassified_Enterobacter
ASV30696	0	0	0	0	13	0	0	0	0	0	0	0	26	21	75	31	0	0	0	0	0	0	0	0	k__Bacteria; p__Chloroflexi; c__Anaerolineae; o__Ardenticatenales; f__unclassified_Ardenticatenales; g__unclassified_Ardenticatenales; s__unclassified_Ardenticatenales
ASV30697	0	0	0	0	13	0	0	0	0	2	0	0	90	220	189	142	0	0	0	0	0	0	0	0	k__Bacteria; p__Planctomycetota; c__Planctomycetes; o__Pirellulales; f__Pirellulaceae; g__unclassified_Pirellulaceae; s__unclassified_Pirellulaceae
ASV30698	0	0	0	0	13	0	0	211	0	0	0	0	0	0	0	0	0	0	0	0	0	0	0	0	k__Bacteria; p__Planctomycetota; c__Planctomycetes; o__Pirellulales; f__Pirellulaceae; g__Blastopirellula; s__uncultured_Planctomycetaceae_bacterium
ASV30700	0	0	0	0	13	0	0	0	0	0	0	0	27	77	103	60	0	0	0	0	0	0	0	0	k__Bacteria; p__Planctomycetota; c__Planctomycetes; o__Pirellulales; f__Pirellulaceae; g__unclassified_Pirellulaceae; s__unclassified_Pirellulaceae
ASV30713	0	0	0	0	12	8	14	39	0	0	0	2	25	63	89	17	0	0	0	0	0	0	0	0	k__Bacteria; p__Actinobacteriota; c__Actinobacteria; o__PeM15; f__uncultured_soil_bacterium; g__uncultured_soil_bacterium; s__uncultured_soil_bacterium
ASV30721	0	0	0	0	12	0	0	0	0	0	0	0	0	0	0	7	0	0	0	0	37	44	0	0	k__Bacteria; p__Planctomycetota; c__Planctomycetes; o__Pirellulales; f__Pirellulaceae; g__unclassified_Pirellulaceae; s__unclassified_Pirellulaceae
ASV30724	0	0	0	0	12	0	0	0	0	53	16	0	0	0	0	0	0	22	0	0	0	0	0	0	k__Bacteria; p__Proteobacteria; c__Alphaproteobacteria; o__Rhodobacterales; f__Rhodobacteraceae; g__unclassified_Rhodobacteraceae; s__unclassified_Rhodobacteraceae
ASV30725	0	0	0	0	12	0	0	70	0	0	0	0	71	0	90	51	0	0	0	0	0	0	0	0	k__Bacteria; p__Actinobacteriota; c__Acidimicrobiia; o__Microtrichales; f__Ilumatobacteraceae; g__Ilumatobacter; s__unclassified_Ilumatobacter
ASV30735	0	0	0	0	12	0	0	0	0	0	0	0	12	0	25	39	0	0	0	0	0	0	0	0	k__Bacteria; p__Planctomycetota; c__Planctomycetes; o__Pirellulales; f__Pirellulaceae; g__unclassified_Pirellulaceae; s__unclassified_Pirellulaceae
ASV30741	0	0	0	0	11	71	29	0	0	0	0	0	0	0	0	0	0	0	0	0	0	0	0	0	k__Bacteria; p__Spirochaetota; c__Spirochaetia; o__Spirochaetales; f__Spirochaetaceae; g__unclassified_Spirochaetaceae; s__unclassified_Spirochaetaceae
ASV30742	0	0	0	0	11	0	0	466	0	0	0	0	6	21	95	18	1	0	0	0	0	25	22	57	k__Bacteria; p__Proteobacteria; c__Gammaproteobacteria; o__Pseudomonadales; f__Pseudomonadaceae; g__Pseudomonas; s__unclassified_Pseudomonas
ASV30745	0	0	0	0	11	8	0	0	0	8	6	0	4	74	10	25	0	0	0	0	0	0	14	0	k__Bacteria; p__Desulfobacterota; c__Desulfobulbia; o__Desulfobulbales; f__Desulfocapsaceae; g__unclassified_Desulfocapsaceae; s__unclassified_Desulfocapsaceae
ASV30753	0	0	0	0	11	0	0	0	0	0	0	0	113	145	250	304	0	0	0	0	5	0	0	8	k__Bacteria; p__Planctomycetota; c__Planctomycetes; o__Pirellulales; f__Pirellulaceae; g__unclassified_Pirellulaceae; s__unclassified_Pirellulaceae
ASV30758	0	0	0	0	11	14	14	54	0	0	0	0	99	20	0	0	0	30	22	0	33	0	0	23	k__Bacteria; p__Desulfobacterota; c__Desulfobulbia; o__Desulfobulbales; f__Desulfocapsaceae; g__unclassified_Desulfocapsaceae; s__unclassified_Desulfocapsaceae
ASV30760	0	0	0	0	11	0	0	0	0	0	0	0	47	0	0	46	0	0	0	0	0	0	0	0	k__Bacteria; p__Planctomycetota; c__Planctomycetes; o__Pirellulales; f__Pirellulaceae; g__unclassified_Pirellulaceae; s__unclassified_Pirellulaceae
ASV30762	0	0	0	0	11	2	0	0	0	4	4	0	334	117	256	314	0	0	0	0	38	25	61	14	k__Bacteria; p__unclassified_Bacteria; c__unclassified_Bacteria; o__unclassified_Bacteria; f__unclassified_Bacteria; g__unclassified_Bacteria; s__unclassified_Bacteria
ASV30763	0	0	0	0	11	0	0	0	0	0	0	0	23	17	0	48	0	0	0	0	0	0	0	0	k__Bacteria; p__Planctomycetota; c__Planctomycetes; o__Pirellulales; f__Pirellulaceae; g__unclassified_Pirellulaceae; s__unclassified_Pirellulaceae
ASV30764	0	0	0	0	11	0	0	0	15	47	23	0	0	0	0	0	0	0	0	0	0	0	0	0	k__Bacteria; p__Desulfobacterota; c__Desulfobacteria; o__Desulfobacterales; f__Desulfosarcinaceae; g__Sva0081_sediment_group; s__unclassified_Sva0081_sediment_group
ASV30775	0	0	0	0	11	0	0	0	0	0	0	0	44	19	22	0	0	0	0	0	13	14	0	0	k__Bacteria; p__Chloroflexi; c__Anaerolineae; o__Caldilineales; f__Caldilineaceae; g__unclassified_Caldilineaceae; s__unclassified_Caldilineaceae
ASV30791	0	0	0	0	10	0	0	48	0	0	0	0	0	0	17	12	0	0	0	0	0	0	70	27	k__Bacteria; p__Proteobacteria; c__Alphaproteobacteria; o__Rhizobiales; f__Rhizobiaceae; g__unclassified_Rhizobiaceae; s__unclassified_Rhizobiaceae
ASV30797	0	0	0	0	10	0	0	0	0	0	0	0	61	74	0	46	0	0	0	0	0	0	0	0	k__Bacteria; p__Desulfobacterota; c__Desulfobacteria; o__Desulfobacterales; f__Desulfosarcinaceae; g__unclassified_Desulfosarcinaceae; s__unclassified_Desulfosarcinaceae
ASV30798	0	0	0	0	10	0	0	0	45	57	31	42	0	0	0	10	46	80	0	42	10	0	0	0	k__Bacteria; p__Chloroflexi; c__Anaerolineae; o__unclassified_Anaerolineae; f__uncultured_Chloroflexi_bacterium; g__unclassified_Anaerolineae; s__unclassified_Anaerolineae
ASV30802	0	0	0	0	10	0	0	0	32	45	22	59	0	0	0	0	0	0	0	0	0	0	0	0	k__Bacteria; p__Proteobacteria; c__Gammaproteobacteria; o__unclassified_Gammaproteobacteria; f__unclassified_Gammaproteobacteria; g__unclassified_Gammaproteobacteria; s__unclassified_Gammaproteobacteria
ASV30807	0	0	0	0	10	0	0	342	0	0	0	0	0	33	46	0	0	0	0	0	0	0	0	36	k__Bacteria; p__Proteobacteria; c__Gammaproteobacteria; o__Enterobacterales; f__Enterobacteriaceae; g__Enterobacter; s__unclassified_Enterobacter
ASV30809	0	0	0	0	10	0	0	0	11	0	0	0	55	32	0	0	0	0	0	0	0	0	0	0	k__Bacteria; p__Chloroflexi; c__Anaerolineae; o__unclassified_Anaerolineae; f__uncultured_Chloroflexi_bacterium; g__unclassified_Anaerolineae; s__unclassified_Anaerolineae
ASV30828	0	0	0	0	9	0	0	0	0	0	0	0	1	0	25	19	0	0	0	0	6	13	0	7	k__Bacteria; p__Firmicutes; c__Clostridia; o__Clostridia_vadinBB60_group; f__unclassified_Clostridia_vadinBB60_group; g__unclassified_Clostridia_vadinBB60_group; s__unclassified_Clostridia_vadinBB60_group
ASV30837	0	0	0	0	9	0	0	116	0	0	0	5	0	17	111	0	0	0	0	0	71	0	0	98	k__Bacteria; p__Firmicutes; c__Bacilli; o__Bacillales; f__Bacillaceae; g__Bacillus; s__Bacillus_cytotoxicus
ASV30845	0	0	0	0	9	0	0	0	0	0	0	0	22	0	28	25	0	0	0	0	0	0	0	0	k__Bacteria; p__Actinobacteriota; c__Acidimicrobiia; o__Microtrichales; f__Ilumatobacteraceae; g__Ilumatobacter; s__unclassified_Ilumatobacter
ASV30846	0	0	0	0	9	0	0	0	0	0	0	0	36	26	0	72	0	0	0	0	19	0	0	0	k__Bacteria; p__unclassified_Bacteria; c__unclassified_Bacteria; o__unclassified_Bacteria; f__unclassified_Bacteria; g__unclassified_Bacteria; s__unclassified_Bacteria
ASV30847	0	0	0	0	9	0	0	0	0	0	0	0	18	51	48	28	0	0	0	0	0	0	0	0	k__Bacteria; p__Planctomycetota; c__Planctomycetes; o__Pirellulales; f__Pirellulaceae; g__unclassified_Pirellulaceae; s__unclassified_Pirellulaceae
ASV30851	0	0	0	0	9	0	13	0	0	0	0	0	0	0	0	0	0	0	0	0	27	10	14	46	k__Bacteria; p__Planctomycetota; c__Planctomycetes; o__Planctomycetales; f__Rubinisphaeraceae; g__unclassified_Rubinisphaeraceae; s__uncultured_planctomycete
ASV30871	0	0	0	0	9	0	4	0	0	0	0	0	110	0	0	0	0	0	0	0	0	0	0	0	k__Bacteria; p__Planctomycetota; c__Planctomycetes; o__Pirellulales; f__Pirellulaceae; g__unclassified_Pirellulaceae; s__unclassified_Pirellulaceae
ASV30872	0	0	0	0	9	0	0	79	1	0	0	0	0	31	0	29	0	0	0	0	26	27	22	30	k__Bacteria; p__Proteobacteria; c__Alphaproteobacteria; o__Rhizobiales; f__Devosiaceae; g__Devosia; s__unclassified_Devosia
ASV30878	0	0	0	0	8	14	30	19	7	5	0	33	99	24	0	0	0	9	1	0	0	0	0	0	k__Bacteria; p__Proteobacteria; c__Gammaproteobacteria; o__Pseudomonadales; f__Halomonadaceae; g__Halomonas; s__unclassified_Halomonas
ASV30894	0	0	0	0	8	0	0	39	0	0	0	5	0	0	93	0	0	0	0	0	0	42	35	30	k__Bacteria; p__Proteobacteria; c__Alphaproteobacteria; o__Rhizobiales; f__Hyphomicrobiaceae; g__Hyphomicrobium; s__unclassified_Hyphomicrobium
ASV30895	0	0	0	0	8	0	0	0	0	0	0	0	0	0	0	0	36	43	0	0	0	0	0	0	k__Bacteria; p__Desulfobacterota; c__Desulfobacteria; o__Desulfobacterales; f__Desulfosarcinaceae; g__LCP_80; s__uncultured_delta_proteobacterium
ASV30902	0	0	0	0	8	0	0	26	0	0	0	0	0	0	34	14	0	0	0	0	13	10	0	0	k__Bacteria; p__Proteobacteria; c__Gammaproteobacteria; o__Burkholderiales; f__Comamonadaceae; g__Pelomonas; s__unclassified_Pelomonas
ASV30905	0	0	0	0	8	0	0	258	0	0	0	3	4	18	13	26	0	0	0	0	10	18	0	26	k__Bacteria; p__Proteobacteria; c__Alphaproteobacteria; o__Caulobacterales; f__Caulobacteraceae; g__Brevundimonas; s__unclassified_Brevundimonas
ASV30917	0	0	0	0	8	0	0	0	0	0	0	0	42	47	101	56	0	0	0	0	19	0	26	57	k__Bacteria; p__Proteobacteria; c__Gammaproteobacteria; o__Legionellales; f__Legionellaceae; g__Legionella; s__unidentified_marine_bacterioplankton
ASV30920	0	0	0	0	8	0	0	0	0	0	0	0	214	206	246	320	0	0	0	0	0	0	0	0	k__Bacteria; p__unclassified_Bacteria; c__unclassified_Bacteria; o__unclassified_Bacteria; f__unclassified_Bacteria; g__unclassified_Bacteria; s__unclassified_Bacteria
ASV30921	0	0	0	0	8	15	149	0	0	0	0	0	0	0	0	0	0	0	0	0	0	0	0	0	k__Bacteria; p__Spirochaetota; c__Spirochaetia; o__Spirochaetales; f__Spirochaetaceae; g__unclassified_Spirochaetaceae; s__unclassified_Spirochaetaceae
ASV30935	0	0	0	0	7	20	69	0	7	0	0	6	1	5	0	0	0	0	0	0	0	0	0	0	k__Bacteria; p__Proteobacteria; c__unclassified_Proteobacteria; o__unclassified_Proteobacteria; f__unclassified_Proteobacteria; g__unclassified_Proteobacteria; s__unclassified_Proteobacteria
ASV30945	0	0	0	0	7	0	0	0	0	0	0	0	82	65	57	94	0	0	0	0	0	0	0	0	k__Bacteria; p__unclassified_Bacteria; c__unclassified_Bacteria; o__unclassified_Bacteria; f__unclassified_Bacteria; g__unclassified_Bacteria; s__unclassified_Bacteria
ASV30955	0	0	0	0	7	0	0	0	0	0	0	0	23	88	71	40	0	0	0	0	0	0	0	0	k__Bacteria; p__Planctomycetota; c__Planctomycetes; o__Pirellulales; f__Pirellulaceae; g__unclassified_Pirellulaceae; s__unclassified_Pirellulaceae
ASV30958	0	0	0	0	7	0	12	0	0	0	0	0	69	0	0	0	0	0	0	0	0	0	0	0	k__Bacteria; p__Proteobacteria; c__Gammaproteobacteria; o__unclassified_Gammaproteobacteria; f__uncultured_gamma_proteobacterium; g__unclassified_Gammaproteobacteria; s__unclassified_Gammaproteobacteria
ASV30972	0	0	0	0	7	0	0	0	0	0	0	0	12	36	16	38	0	0	0	0	0	0	0	0	k__Bacteria; p__Chloroflexi; c__Anaerolineae; o__Caldilineales; f__Caldilineaceae; g__unclassified_Caldilineaceae; s__unclassified_Caldilineaceae
ASV30989	0	0	0	0	7	0	0	0	0	0	0	0	61	49	17	26	0	0	0	0	0	0	0	0	k__Bacteria; p__Planctomycetota; c__Planctomycetes; o__Pirellulales; f__Pirellulaceae; g__Rhodopirellula; s__unclassified_Rhodopirellula
ASV31019	0	0	0	0	6	0	0	486	0	0	0	0	0	23	112	32	0	0	0	0	8	5	6	21	k__Bacteria; p__Bacteroidota; c__Bacteroidia; o__Chitinophagales; f__Chitinophagaceae; g__Sediminibacterium; s__unclassified_Sediminibacterium
ASV31023	0	0	0	0	6	0	0	0	0	0	0	0	34	0	69	81	0	0	0	0	0	0	0	0	k__Bacteria; p__Planctomycetota; c__Planctomycetes; o__Pirellulales; f__Pirellulaceae; g__Pir4_lineage; s__unclassified_Pir4_lineage
ASV31031	0	0	0	0	6	0	0	0	0	0	0	0	62	72	138	83	0	0	0	0	0	0	0	0	k__Bacteria; p__Planctomycetota; c__Planctomycetes; o__Pirellulales; f__Pirellulaceae; g__unclassified_Pirellulaceae; s__unclassified_Pirellulaceae
ASV31035	0	0	0	0	6	0	0	0	0	0	0	0	0	0	0	27	0	0	0	0	17	65	14	20	k__Bacteria; p__Planctomycetota; c__Planctomycetes; o__Pirellulales; f__Pirellulaceae; g__unclassified_Pirellulaceae; s__unclassified_Pirellulaceae
ASV31043	0	0	0	0	6	0	0	123	0	0	0	0	0	0	38	0	0	0	0	0	0	0	0	63	k__Bacteria; p__Cyanobacteria; c__Cyanobacteriia; o__Synechococcales; f__Cyanobiaceae; g__unclassified_Cyanobiaceae; s__unclassified_Cyanobiaceae
ASV31104	0	0	0	0	5	0	0	86	0	0	0	0	0	14	20	11	0	0	0	0	0	11	0	3	k__Bacteria; p__Desulfobacterota; c__Desulfovibrionia; o__Desulfovibrionales; f__Desulfovibrionaceae; g__Desulfovibrio; s__Desulfocurvibacter_africanus
ASV31111	0	0	0	0	5	0	0	0	0	0	2	0	10	0	23	25	0	0	3	0	126	63	99	43	k__Bacteria; p__Chloroflexi; c__Anaerolineae; o__unclassified_Anaerolineae; f__unclassified_Anaerolineae; g__unclassified_Anaerolineae; s__unclassified_Anaerolineae
ASV31143	0	0	0	0	5	3	0	61	0	0	0	2	0	0	16	11	0	0	0	0	0	0	13	27	k__Bacteria; p__Proteobacteria; c__Alphaproteobacteria; o__Caulobacterales; f__Caulobacteraceae; g__Brevundimonas; s__unclassified_Brevundimonas
ASV31154	0	0	0	0	5	0	0	0	0	0	0	0	20	62	0	0	0	0	0	0	0	0	0	0	k__Bacteria; p__Chloroflexi; c__Anaerolineae; o__SBR1031; f__unclassified_SBR1031; g__unclassified_SBR1031; s__unclassified_SBR1031
ASV31165	0	0	0	0	5	0	0	169	0	0	0	0	1	0	0	11	0	0	0	0	0	0	0	0	k__Bacteria; p__Proteobacteria; c__Gammaproteobacteria; o__Gammaproteobacteria_Incertae_Sedis; f__Unknown_Family; g__Candidatus_Berkiella; s__unclassified_Candidatus_Berkiella
ASV31179	0	0	0	0	5	0	0	0	0	0	0	0	23	35	5	16	0	0	0	0	0	0	0	0	k__Bacteria; p__Planctomycetota; c__Planctomycetes; o__Pirellulales; f__Pirellulaceae; g__unclassified_Pirellulaceae; s__unclassified_Pirellulaceae
ASV31228	0	0	0	0	4	0	5	8	0	0	0	0	40	25	16	31	0	0	0	0	13	0	0	0	k__Bacteria; p__Planctomycetota; c__Planctomycetes; o__Pirellulales; f__Pirellulaceae; g__Rhodopirellula; s__unclassified_Rhodopirellula
ASV31236	0	0	0	0	4	55	50	0	0	0	0	0	0	0	0	0	0	0	0	0	0	0	0	0	k__Bacteria; p__Spirochaetota; c__Spirochaetia; o__Spirochaetales; f__Spirochaetaceae; g__Sediminispirochaeta; s__unclassified_Sediminispirochaeta
ASV31248	0	0	0	0	4	0	0	13	0	0	0	0	0	0	0	0	0	0	0	0	24	0	0	40	k__Bacteria; p__Proteobacteria; c__Alphaproteobacteria; o__Sphingomonadales; f__Sphingomonadaceae; g__Sphingomonas; s__unclassified_Sphingomonas
ASV31270	0	0	0	0	4	0	0	0	0	0	0	0	14	39	71	34	0	0	0	0	0	0	0	0	k__Bacteria; p__Planctomycetota; c__Planctomycetes; o__Pirellulales; f__Pirellulaceae; g__Blastopirellula; s__uncultured_Pirellula_sp.
ASV31293	0	0	0	0	4	0	0	0	0	0	0	0	37	21	22	50	0	0	0	0	0	0	0	0	k__Bacteria; p__Planctomycetota; c__Planctomycetes; o__Planctomycetales; f__Gimesiaceae; g__unclassified_Gimesiaceae; s__unclassified_Gimesiaceae
ASV31351	0	0	0	0	3	69	14	0	0	0	0	0	0	0	0	0	0	0	0	0	0	0	0	0	k__Bacteria; p__Bacteroidota; c__Bacteroidia; o__unclassified_Bacteroidia; f__unclassified_Bacteroidia; g__unclassified_Bacteroidia; s__unclassified_Bacteroidia
ASV31370	0	0	0	0	3	1	2	0	0	0	0	0	89	58	49	96	0	0	0	0	16	10	0	23	k__Bacteria; p__Planctomycetota; c__Planctomycetes; o__Pirellulales; f__Pirellulaceae; g__unclassified_Pirellulaceae; s__unclassified_Pirellulaceae
ASV31433	0	0	0	0	3	0	0	0	0	0	24	5	0	56	0	0	0	0	15	24	0	0	10	0	k__Bacteria; p__Firmicutes; c__Clostridia; o__Peptostreptococcales_Tissierellales; f__Peptostreptococcaceae; g__Tepidibacter; s__unclassified_Tepidibacter
ASV31553	0	0	0	0	3	0	0	19	0	0	0	0	0	0	23	17	0	0	0	0	14	0	3	0	k__Bacteria; p__Proteobacteria; c__Alphaproteobacteria; o__Caulobacterales; f__Caulobacteraceae; g__Brevundimonas; s__unclassified_Brevundimonas
ASV32042	0	0	0	0	1	44	71	0	0	0	0	0	0	0	0	0	0	0	0	0	0	0	0	0	k__Bacteria; p__Desulfobacterota; c__Desulfovibrionia; o__Desulfovibrionales; f__Desulfovibrionaceae; g__Desulfovibrio; s__unclassified_Desulfovibrio
ASV33662	0	0	0	0	0	279	27	0	0	0	0	0	0	0	0	0	0	0	0	0	0	0	0	0	k__Bacteria; p__Bacteroidota; c__Bacteroidia; o__unclassified_Bacteroidia; f__unclassified_Bacteroidia; g__unclassified_Bacteroidia; s__unclassified_Bacteroidia
ASV33663	0	0	0	0	0	181	94	0	0	0	0	0	0	0	0	0	0	0	0	0	0	0	0	0	k__Bacteria; p__Spirochaetota; c__Spirochaetia; o__Spirochaetales; f__Spirochaetaceae; g__Sediminispirochaeta; s__unclassified_Sediminispirochaeta
ASV33664	0	0	0	0	0	152	154	0	0	0	0	0	0	0	0	0	0	0	0	0	0	0	0	0	k__Bacteria; p__Spirochaetota; c__Spirochaetia; o__Spirochaetales; f__Spirochaetaceae; g__unclassified_Spirochaetaceae; s__unclassified_Spirochaetaceae
ASV33665	0	0	0	0	0	146	117	0	0	0	0	0	0	0	0	0	0	0	0	0	0	0	0	0	k__Bacteria; p__Spirochaetota; c__Spirochaetia; o__Spirochaetales; f__Spirochaetaceae; g__Sediminispirochaeta; s__unclassified_Sediminispirochaeta
ASV33666	0	0	0	0	0	139	0	0	0	0	0	0	0	0	0	0	0	0	0	0	0	0	0	0	k__Bacteria; p__Spirochaetota; c__Spirochaetia; o__Spirochaetales; f__Spirochaetaceae; g__unclassified_Spirochaetaceae; s__unclassified_Spirochaetaceae
ASV33667	0	0	0	0	0	123	323	0	0	0	0	0	0	0	0	0	0	0	0	0	0	0	0	0	k__Bacteria; p__Spirochaetota; c__Spirochaetia; o__Spirochaetales; f__Spirochaetaceae; g__unclassified_Spirochaetaceae; s__unclassified_Spirochaetaceae
ASV33668	0	0	0	0	0	90	57	0	0	0	1	0	0	0	0	0	0	0	0	0	0	0	0	0	k__Bacteria; p__Spirochaetota; c__Spirochaetia; o__Spirochaetales; f__Spirochaetaceae; g__unclassified_Spirochaetaceae; s__unclassified_Spirochaetaceae
ASV33669	0	0	0	0	0	86	19	0	1	0	0	0	0	0	0	0	0	0	0	0	0	0	0	0	k__Bacteria; p__Spirochaetota; c__Spirochaetia; o__Spirochaetales; f__Spirochaetaceae; g__unclassified_Spirochaetaceae; s__unclassified_Spirochaetaceae
ASV33670	0	0	0	0	0	83	177	0	0	0	0	0	0	0	0	0	0	0	0	0	0	0	0	0	k__Bacteria; p__Spirochaetota; c__Spirochaetia; o__Spirochaetales; f__Spirochaetaceae; g__unclassified_Spirochaetaceae; s__unclassified_Spirochaetaceae
ASV33671	0	0	0	0	0	81	37	0	0	0	0	0	0	0	0	0	0	0	0	0	0	0	0	0	k__Bacteria; p__Spirochaetota; c__Spirochaetia; o__Spirochaetales; f__Spirochaetaceae; g__unclassified_Spirochaetaceae; s__unclassified_Spirochaetaceae
ASV33672	0	0	0	0	0	79	0	0	0	0	0	0	0	0	0	0	0	0	0	0	0	0	0	0	k__Bacteria; p__Bacteroidota; c__Bacteroidia; o__unclassified_Bacteroidia; f__unclassified_Bacteroidia; g__unclassified_Bacteroidia; s__unclassified_Bacteroidia
ASV33673	0	0	0	0	0	79	2	0	0	0	0	0	0	0	0	0	0	0	0	0	0	0	0	0	k__Bacteria; p__Spirochaetota; c__Spirochaetia; o__Spirochaetales; f__Spirochaetaceae; g__Treponema; s__unclassified_Treponema
ASV33674	0	0	0	0	0	79	97	0	0	0	0	0	0	0	0	0	0	0	0	0	0	0	0	0	k__Bacteria; p__Spirochaetota; c__Spirochaetia; o__Spirochaetales; f__Spirochaetaceae; g__unclassified_Spirochaetaceae; s__unclassified_Spirochaetaceae
ASV33675	0	0	0	0	0	78	32	0	0	0	0	0	0	0	0	0	0	0	0	0	0	0	0	0	k__Bacteria; p__Spirochaetota; c__Spirochaetia; o__Spirochaetales; f__Spirochaetaceae; g__unclassified_Spirochaetaceae; s__unclassified_Spirochaetaceae
ASV33676	0	0	0	0	0	76	110	0	0	0	0	11	0	0	0	0	0	0	0	0	0	0	0	6	k__Bacteria; p__Cyanobacteria; c__Cyanobacteriia; o__Cyanobacteriales; f__unclassified_Cyanobacteriales; g__unclassified_Cyanobacteriales; s__unclassified_Cyanobacteriales
ASV33677	0	0	0	0	0	71	40	0	0	0	0	0	0	0	0	0	0	0	0	0	0	0	0	0	k__Bacteria; p__Spirochaetota; c__Spirochaetia; o__Spirochaetales; f__Spirochaetaceae; g__unclassified_Spirochaetaceae; s__unclassified_Spirochaetaceae
ASV33679	0	0	0	0	0	65	83	0	0	0	0	0	0	0	0	0	0	0	0	0	0	0	0	0	k__Bacteria; p__Spirochaetota; c__Spirochaetia; o__Spirochaetales; f__Spirochaetaceae; g__unclassified_Spirochaetaceae; s__unclassified_Spirochaetaceae
ASV33681	0	0	0	0	0	63	23	0	0	0	0	0	0	0	0	0	0	0	0	0	0	0	0	0	k__Bacteria; p__Bacteroidota; c__Bacteroidia; o__unclassified_Bacteroidia; f__unclassified_Bacteroidia; g__unclassified_Bacteroidia; s__unclassified_Bacteroidia
ASV33682	0	0	0	0	0	63	63	0	0	0	0	0	0	0	0	0	0	0	0	0	0	0	0	0	k__Bacteria; p__Bacteroidota; c__Bacteroidia; o__unclassified_Bacteroidia; f__unclassified_Bacteroidia; g__unclassified_Bacteroidia; s__unclassified_Bacteroidia
ASV33683	0	0	0	0	0	62	28	0	0	0	0	0	0	0	0	0	0	0	0	0	0	0	0	0	k__Bacteria; p__Spirochaetota; c__Spirochaetia; o__Spirochaetales; f__Spirochaetaceae; g__unclassified_Spirochaetaceae; s__unclassified_Spirochaetaceae
ASV33685	0	0	0	0	0	61	41	0	0	0	0	0	0	0	0	0	0	0	0	0	0	0	0	0	k__Bacteria; p__Bacteroidota; c__Bacteroidia; o__unclassified_Bacteroidia; f__unclassified_Bacteroidia; g__unclassified_Bacteroidia; s__unclassified_Bacteroidia
ASV33687	0	0	0	0	0	54	70	0	0	25	19	51	26	115	71	132	0	0	0	0	0	0	0	0	k__Bacteria; p__Cyanobacteria; c__Cyanobacteriia; o__Cyanobacteriales; f__unclassified_Cyanobacteriales; g__unclassified_Cyanobacteriales; s__unclassified_Cyanobacteriales
ASV33688	0	0	0	0	0	48	0	61	0	0	0	0	0	0	0	0	33	0	26	0	565	0	265	0	k__Bacteria; p__Planctomycetota; c__Planctomycetes; o__Pirellulales; f__Pirellulaceae; g__Rubripirellula; s__unclassified_Rubripirellula
ASV33692	0	0	0	0	0	44	45	0	0	12	17	0	0	0	0	0	0	0	0	0	0	0	0	0	k__Bacteria; p__Proteobacteria; c__Alphaproteobacteria; o__Rhizobiales; f__Rhizobiaceae; g__Nitratireductor; s__unclassified_Nitratireductor
ASV33695	0	0	0	0	0	40	25	338	0	0	0	0	225	57	0	0	0	0	0	0	78	42	0	27	k__Bacteria; p__Desulfobacterota; c__Desulfobulbia; o__Desulfobulbales; f__Desulfocapsaceae; g__unclassified_Desulfocapsaceae; s__unclassified_Desulfocapsaceae
ASV33697	0	0	0	0	0	39	60	0	1	0	0	0	0	0	0	0	0	0	0	0	0	0	0	0	k__Bacteria; p__Desulfobacterota; c__Desulfovibrionia; o__Desulfovibrionales; f__Desulfovibrionaceae; g__unclassified_Desulfovibrionaceae; s__unclassified_Desulfovibrionaceae
ASV33698	0	0	0	0	0	39	0	0	0	0	0	0	202	129	82	0	5	0	5	0	256	101	190	136	k__Bacteria; p__Proteobacteria; c__Alphaproteobacteria; o__Rhizobiales; f__Rhizobiaceae; g__Cohaesibacter; s__uncultured_Alphaproteobacteria_bacterium
ASV33704	0	0	0	0	0	35	32	0	0	0	4	0	0	0	0	0	9	0	6	0	0	0	0	0	k__Bacteria; p__Bacteroidota; c__Bacteroidia; o__Flavobacteriales; f__Flavobacteriaceae; g__Actibacter; s__unclassified_Actibacter
ASV33705	0	0	0	0	0	35	40	0	0	20	24	0	105	67	0	0	0	0	0	0	0	0	0	0	k__Bacteria; p__Desulfobacterota; c__Desulfobulbia; o__Desulfobulbales; f__Desulfocapsaceae; g__unclassified_Desulfocapsaceae; s__unclassified_Desulfocapsaceae
ASV33711	0	0	0	0	0	32	41	0	0	0	31	0	0	0	14	0	0	0	0	5	0	0	0	7	k__Bacteria; p__Actinobacteriota; c__Acidimicrobiia; o__Microtrichales; f__Ilumatobacteraceae; g__Ilumatobacter; s__unclassified_Ilumatobacter
ASV33714	0	0	0	0	0	32	0	0	15	37	37	0	0	0	0	0	0	0	0	0	0	0	0	0	k__Bacteria; p__Bacteroidota; c__Bacteroidia; o__Flavobacteriales; f__Flavobacteriaceae; g__Robertkochia; s__Robertkochia_marina
ASV33715	0	0	0	0	0	31	46	0	0	27	0	0	0	0	0	0	0	0	0	0	0	0	0	0	k__Bacteria; p__Bacteroidota; c__Bacteroidia; o__Flavobacteriales; f__Flavobacteriaceae; g__Actibacter; s__unclassified_Actibacter
ASV33716	0	0	0	0	0	31	71	0	0	0	0	0	0	0	0	0	0	0	0	0	0	0	0	0	k__Bacteria; p__Bacteroidota; c__Bacteroidia; o__unclassified_Bacteroidia; f__unclassified_Bacteroidia; g__unclassified_Bacteroidia; s__unclassified_Bacteroidia
ASV33718	0	0	0	0	0	29	95	0	0	0	0	0	0	0	0	0	0	0	0	0	0	0	0	0	k__Bacteria; p__Bacteroidota; c__Bacteroidia; o__Bacteroidales; f__unclassified_Bacteroidales; g__unclassified_Bacteroidales; s__unclassified_Bacteroidales
ASV33719	0	0	0	0	0	29	0	0	0	0	0	0	0	0	0	0	70	0	0	0	0	0	0	0	k__Bacteria; p__Proteobacteria; c__Gammaproteobacteria; o__Steroidobacterales; f__Woeseiaceae; g__Woeseia; s__unclassified_Woeseia
ASV33727	0	0	0	0	0	26	0	0	0	0	0	0	0	121	56	0	0	0	0	0	0	0	0	0	k__Bacteria; p__Chloroflexi; c__Anaerolineae; o__Caldilineales; f__Caldilineaceae; g__unclassified_Caldilineaceae; s__unclassified_Caldilineaceae
ASV33728	0	0	0	0	0	26	62	0	0	0	0	0	0	23	0	16	0	0	0	0	0	0	0	0	k__Bacteria; p__Cyanobacteria; c__Cyanobacteriia; o__Cyanobacteriales; f__unclassified_Cyanobacteriales; g__unclassified_Cyanobacteriales; s__unclassified_Cyanobacteriales
ASV33731	0	0	0	0	0	26	0	0	0	0	44	39	0	0	0	0	0	0	0	0	0	0	0	0	k__Bacteria; p__Bacteroidota; c__Bacteroidia; o__Flavobacteriales; f__Flavobacteriaceae; g__Robertkochia; s__Robertkochia_marina
ASV33738	0	0	0	0	0	23	42	0	0	0	0	0	55	121	365	94	0	0	0	0	0	0	0	0	k__Bacteria; p__Actinobacteriota; c__Acidimicrobiia; o__Actinomarinales; f__unclassified_Actinomarinales; g__unclassified_Actinomarinales; s__unclassified_Actinomarinales
ASV33739	0	0	0	0	0	22	0	254	0	0	0	0	0	0	0	0	0	0	0	0	0	0	0	0	k__Bacteria; p__Verrucomicrobiota; c__Verrucomicrobiae; o__Verrucomicrobiales; f__Rubritaleaceae; g__Haloferula; s__Haloferula_helveola
ASV33742	0	0	0	0	0	21	18	0	13	0	0	0	36	57	48	30	0	0	0	0	0	0	20	0	k__Bacteria; p__Proteobacteria; c__Alphaproteobacteria; o__Rhizobiales; f__Methyloligellaceae; g__Methyloceanibacter; s__unclassified_Methyloceanibacter
ASV33749	0	0	0	0	0	19	40	0	0	0	0	0	0	22	92	0	0	0	0	0	0	0	0	0	k__Bacteria; p__Cyanobacteria; c__Cyanobacteriia; o__Cyanobacteriales; f__unclassified_Cyanobacteriales; g__unclassified_Cyanobacteriales; s__unclassified_Cyanobacteriales
ASV33754	0	0	0	0	0	19	29	0	0	0	0	0	59	29	0	0	0	0	0	0	0	0	0	0	k__Bacteria; p__Desulfobacterota; c__Desulfobulbia; o__Desulfobulbales; f__Desulfocapsaceae; g__unclassified_Desulfocapsaceae; s__unclassified_Desulfocapsaceae
ASV33768	0	0	0	0	0	16	35	65	0	0	0	0	0	0	0	0	0	0	0	0	0	0	0	0	k__Bacteria; p__Spirochaetota; c__Spirochaetia; o__Spirochaetales; f__Spirochaetaceae; g__unclassified_Spirochaetaceae; s__unclassified_Spirochaetaceae
ASV33771	0	0	0	0	0	16	0	74	0	0	0	0	0	0	0	0	0	0	0	0	0	0	0	0	k__Bacteria; p__Verrucomicrobiota; c__Verrucomicrobiae; o__Verrucomicrobiales; f__Rubritaleaceae; g__Haloferula; s__Haloferula_helveola
ASV33776	0	0	0	0	0	15	16	21	0	0	7	0	69	104	128	110	0	0	0	0	16	13	0	0	k__Bacteria; p__Actinobacteriota; c__Acidimicrobiia; o__Actinomarinales; f__unclassified_Actinomarinales; g__unclassified_Actinomarinales; s__unclassified_Actinomarinales
ASV33777	0	0	0	0	0	15	0	0	0	0	9	0	76	185	0	0	0	0	0	0	78	52	0	28	k__Bacteria; p__Desulfobacterota; c__Desulfobulbia; o__Desulfobulbales; f__Desulfocapsaceae; g__unclassified_Desulfocapsaceae; s__unclassified_Desulfocapsaceae
ASV33786	0	0	0	0	0	14	24	0	0	0	0	0	277	74	215	54	0	0	0	0	0	0	0	0	k__Bacteria; p__Proteobacteria; c__Alphaproteobacteria; o__Rhodobacterales; f__Rhodobacteraceae; g__Dinoroseobacter; s__unclassified_Dinoroseobacter
ASV33802	0	0	0	0	0	12	0	0	0	0	0	0	0	33	59	0	0	0	0	0	0	0	0	0	k__Bacteria; p__Firmicutes; c__Clostridia; o__Peptostreptococcales_Tissierellales; f__Peptostreptococcaceae; g__Romboutsia; s__unclassified_Romboutsia
ASV33805	0	0	0	0	0	12	29	0	0	0	0	0	63	29	33	21	0	0	0	0	0	16	23	4	k__Bacteria; p__Actinobacteriota; c__Acidimicrobiia; o__Microtrichales; f__Microtrichaceae; g__Sva0996_marine_group; s__unclassified_Sva0996_marine_group
ASV33808	0	0	0	0	0	11	19	0	0	0	0	0	25	46	39	0	0	0	0	0	0	0	0	0	k__Bacteria; p__Actinobacteriota; c__Actinobacteria; o__Propionibacteriales; f__Propionibacteriaceae; g__unclassified_Propionibacteriaceae; s__Gram_positive_bacterium_SOGA22
ASV33853	0	0	0	0	0	8	5	0	0	0	0	0	58	80	53	108	0	0	0	0	0	0	0	0	k__Bacteria; p__Planctomycetota; c__Planctomycetes; o__Pirellulales; f__Pirellulaceae; g__Blastopirellula; s__unclassified_Blastopirellula
ASV33864	0	0	0	0	0	7	14	0	0	12	8	0	106	22	0	0	0	0	0	0	0	7	0	0	k__Bacteria; p__Proteobacteria; c__Gammaproteobacteria; o__unclassified_Gammaproteobacteria; f__unclassified_Gammaproteobacteria; g__unclassified_Gammaproteobacteria; s__unclassified_Gammaproteobacteria
ASV33867	0	0	0	0	0	7	13	0	0	0	0	0	17	58	0	45	0	0	0	0	52	18	38	60	k__Bacteria; p__Firmicutes; c__Clostridia; o__Peptostreptococcales_Tissierellales; f__Peptostreptococcaceae; g__unclassified_Peptostreptococcaceae; s__unclassified_Peptostreptococcaceae
ASV33887	0	0	0	0	0	6	0	79	0	0	0	0	0	0	0	0	0	0	0	0	0	0	0	0	k__Bacteria; p__Dependentiae; c__Babeliae; o__Babeliales; f__Vermiphilaceae; g__unclassified_Vermiphilaceae; s__unclassified_Vermiphilaceae
ASV33928	0	0	0	0	0	5	14	0	0	0	0	0	128	207	370	200	0	0	5	0	0	0	11	0	k__Bacteria; p__Actinobacteriota; c__Acidimicrobiia; o__Microtrichales; f__Ilumatobacteraceae; g__Ilumatobacter; s__unclassified_Ilumatobacter
ASV33946	0	0	0	0	0	5	0	0	0	0	0	0	54	188	142	70	10	0	0	0	0	0	0	0	k__Bacteria; p__Chloroflexi; c__Anaerolineae; o__Caldilineales; f__Caldilineaceae; g__unclassified_Caldilineaceae; s__unclassified_Caldilineaceae
ASV33997	0	0	0	0	0	4	0	0	0	0	0	0	0	53	55	25	0	0	0	0	6	12	0	0	k__Bacteria; p__Chloroflexi; c__Anaerolineae; o__Caldilineales; f__Caldilineaceae; g__unclassified_Caldilineaceae; s__unclassified_Caldilineaceae
ASV34043	0	0	0	0	0	3	0	0	17	22	17	23	0	0	0	0	23	24	0	0	0	0	0	0	k__Bacteria; p__Acidobacteriota; c__Vicinamibacteria; o__Subgroup_9; f__uncultured_Acidobacteria_bacterium; g__uncultured_Acidobacteria_bacterium; s__uncultured_Acidobacteria_bacterium
ASV34086	0	0	0	0	0	3	0	9	0	0	0	0	60	0	0	27	0	0	0	0	0	0	0	0	k__Bacteria; p__Planctomycetota; c__Planctomycetes; o__Pirellulales; f__Pirellulaceae; g__Rhodopirellula; s__unclassified_Rhodopirellula
ASV34200	0	0	0	0	0	2	0	0	0	0	0	0	0	106	70	26	0	0	0	0	8	0	0	0	k__Bacteria; p__Planctomycetota; c__Planctomycetes; o__Pirellulales; f__Pirellulaceae; g__unclassified_Pirellulaceae; s__unclassified_Pirellulaceae
ASV34215	0	0	0	0	0	2	4	0	0	0	0	0	138	45	18	28	0	0	0	0	0	0	0	0	k__Bacteria; p__Planctomycetota; c__Planctomycetes; o__Pirellulales; f__Pirellulaceae; g__Rhodopirellula; s__unclassified_Rhodopirellula
ASV34612	0	0	0	0	0	1	0	0	7	42	15	0	0	0	0	0	0	0	12	7	0	0	0	0	k__Bacteria; p__unclassified_Bacteria; c__unclassified_Bacteria; o__unclassified_Bacteria; f__unclassified_Bacteria; g__unclassified_Bacteria; s__unclassified_Bacteria
ASV35055	0	0	0	0	0	1	3	0	0	0	3	0	4	54	29	72	0	0	0	0	0	25	11	10	k__Bacteria; p__Firmicutes; c__Clostridia; o__Clostridiales; f__Clostridiaceae; g__Clostridium_sensu_stricto_11; s__Clostridium_sp._DY2632
ASV35442	0	0	0	0	0	1	0	0	0	0	0	0	89	55	0	169	0	0	0	0	10	0	0	40	k__Bacteria; p__Planctomycetota; c__Planctomycetes; o__Pirellulales; f__Pirellulaceae; g__unclassified_Pirellulaceae; s__unclassified_Pirellulaceae
ASV35573	0	0	0	0	0	1	0	0	50	0	6	212	0	0	0	0	0	0	0	0	0	0	0	0	k__Bacteria; p__Acidobacteriota; c__Thermoanaerobaculia; o__Thermoanaerobaculales; f__Thermoanaerobaculaceae; g__Subgroup_10; s__unclassified_Subgroup_10
ASV35966	0	0	0	0	0	0	269	0	0	0	0	0	0	0	0	0	0	0	0	0	0	0	0	0	k__Bacteria; p__Spirochaetota; c__Spirochaetia; o__Spirochaetales; f__Spirochaetaceae; g__Sediminispirochaeta; s__unclassified_Sediminispirochaeta
ASV35967	0	0	0	0	0	0	117	0	0	0	0	0	0	0	0	0	0	0	0	0	0	0	0	0	k__Bacteria; p__Spirochaetota; c__Spirochaetia; o__Spirochaetales; f__Spirochaetaceae; g__unclassified_Spirochaetaceae; s__unclassified_Spirochaetaceae
ASV35968	0	0	0	0	0	0	78	0	0	0	0	0	0	0	0	0	0	0	0	0	0	0	0	0	k__Bacteria; p__Spirochaetota; c__Spirochaetia; o__Spirochaetales; f__Spirochaetaceae; g__unclassified_Spirochaetaceae; s__unclassified_Spirochaetaceae
ASV35970	0	0	0	0	0	0	58	0	0	0	0	0	0	19	0	0	0	0	0	0	0	0	0	0	k__Bacteria; p__Firmicutes; c__Bacilli; o__Mycoplasmatales; f__Mycoplasmataceae; g__unclassified_Mycoplasmataceae; s__unclassified_Mycoplasmataceae
ASV35972	0	0	0	0	0	0	52	0	0	0	0	0	0	72	150	49	0	0	10	0	0	0	28	0	k__Bacteria; p__Planctomycetota; c__Planctomycetes; o__Pirellulales; f__Pirellulaceae; g__Pir4_lineage; s__unclassified_Pir4_lineage
ASV35973	0	0	0	0	0	0	48	0	0	0	0	0	0	0	0	33	0	0	0	0	0	0	0	0	k__Bacteria; p__unclassified_Bacteria; c__unclassified_Bacteria; o__unclassified_Bacteria; f__unclassified_Bacteria; g__unclassified_Bacteria; s__unclassified_Bacteria
ASV35977	0	0	0	0	0	0	33	0	0	0	0	0	0	178	70	71	0	0	0	0	0	0	0	0	k__Bacteria; p__Actinobacteriota; c__Acidimicrobiia; o__Actinomarinales; f__unclassified_Actinomarinales; g__unclassified_Actinomarinales; s__unclassified_Actinomarinales
ASV35981	0	0	0	0	0	0	30	0	0	0	0	0	0	194	0	0	0	0	0	0	0	0	0	0	k__Bacteria; p__Firmicutes; c__Bacilli; o__Bacillales; f__Bacillaceae; g__Bacillus; s__unclassified_Bacillus
ASV35983	0	0	0	0	0	0	28	0	19	0	0	31	0	0	0	0	0	0	0	0	0	0	0	0	k__Bacteria; p__Cyanobacteria; c__Cyanobacteriia; o__Cyanobacteriales; f__unclassified_Cyanobacteriales; g__unclassified_Cyanobacteriales; s__unclassified_Cyanobacteriales
ASV35984	0	0	0	0	0	0	28	0	11	26	14	20	401	407	588	602	14	12	14	15	85	48	33	0	k__Bacteria; p__Actinobacteriota; c__Acidimicrobiia; o__Actinomarinales; f__unclassified_Actinomarinales; g__unclassified_Actinomarinales; s__unclassified_Actinomarinales
ASV35986	0	0	0	0	0	0	27	0	0	0	0	0	0	0	21	0	22	13	8	18	0	0	0	27	k__Bacteria; p__Proteobacteria; c__Alphaproteobacteria; o__Rhizobiales; f__Hyphomicrobiaceae; g__unclassified_Hyphomicrobiaceae; s__unclassified_Hyphomicrobiaceae
ASV35987	0	0	0	0	0	0	27	0	0	0	0	0	57	28	57	39	25	0	40	39	0	66	60	13	k__Bacteria; p__Actinobacteriota; c__Acidimicrobiia; o__Microtrichales; f__Ilumatobacteraceae; g__Ilumatobacter; s__unclassified_Ilumatobacter
ASV35991	0	0	0	0	0	0	24	0	0	0	0	0	0	57	0	69	88	57	84	94	251	408	162	48	k__Bacteria; p__Actinobacteriota; c__Acidimicrobiia; o__Actinomarinales; f__unclassified_Actinomarinales; g__unclassified_Actinomarinales; s__unclassified_Actinomarinales
ASV35999	0	0	0	0	0	0	21	0	0	0	0	14	41	29	0	44	0	0	0	0	3	0	0	0	k__Bacteria; p__Firmicutes; c__Bacilli; o__Bacillales; f__Bacillaceae; g__Bacillus; s__unclassified_Bacillus
ASV36003	0	0	0	0	0	0	20	0	0	20	0	12	0	0	0	0	0	0	0	0	0	0	0	30	k__Bacteria; p__Desulfobacterota; c__Desulfobulbia; o__Desulfobulbales; f__Desulfocapsaceae; g__unclassified_Desulfocapsaceae; s__unclassified_Desulfocapsaceae
ASV36005	0	0	0	0	0	0	20	0	0	0	0	0	0	59	0	0	0	0	0	0	0	0	0	0	k__Bacteria; p__Chloroflexi; c__Anaerolineae; o__Ardenticatenales; f__unclassified_Ardenticatenales; g__unclassified_Ardenticatenales; s__unclassified_Ardenticatenales
ASV36007	0	0	0	0	0	0	19	0	0	0	0	0	0	0	62	0	0	0	0	0	0	0	0	0	k__Bacteria; p__Planctomycetota; c__Planctomycetes; o__Pirellulales; f__Pirellulaceae; g__Pir4_lineage; s__unclassified_Pir4_lineage
ASV36009	0	0	0	0	0	0	19	0	0	0	0	0	0	63	23	0	0	0	0	0	0	0	0	0	k__Bacteria; p__Planctomycetota; c__Planctomycetes; o__Pirellulales; f__Pirellulaceae; g__Pir4_lineage; s__unclassified_Pir4_lineage
ASV36018	0	0	0	0	0	0	15	15	0	0	0	0	0	29	42	47	0	0	0	0	0	0	0	0	k__Bacteria; p__Planctomycetota; c__Planctomycetes; o__Pirellulales; f__Pirellulaceae; g__Pir4_lineage; s__uncultured_Planctomycetales_bacterium
ASV36019	0	0	0	0	0	0	15	0	0	0	0	0	391	225	333	315	0	0	0	0	0	0	0	0	k__Bacteria; p__Actinobacteriota; c__Acidimicrobiia; o__Microtrichales; f__Ilumatobacteraceae; g__Ilumatobacter; s__unclassified_Ilumatobacter
ASV36022	0	0	0	0	0	0	15	0	19	9	8	0	0	6	0	0	15	11	9	0	0	0	0	0	k__Bacteria; p__Actinobacteriota; c__Acidimicrobiia; o__Actinomarinales; f__unclassified_Actinomarinales; g__unclassified_Actinomarinales; s__unclassified_Actinomarinales
ASV36038	0	0	0	0	0	0	12	38	0	0	0	0	52	15	10	31	0	14	0	0	0	0	0	0	k__Bacteria; p__Desulfobacterota; c__Desulfobacteria; o__Desulfobacterales; f__Desulfosarcinaceae; g__Desulfosarcina; s__unclassified_Desulfosarcina
ASV36047	0	0	0	0	0	0	11	0	0	0	0	0	64	152	188	169	0	0	0	0	0	0	0	0	k__Bacteria; p__Proteobacteria; c__Alphaproteobacteria; o__unclassified_Alphaproteobacteria; f__unclassified_Alphaproteobacteria; g__unclassified_Alphaproteobacteria; s__unclassified_Alphaproteobacteria
ASV36048	0	0	0	0	0	0	11	0	0	0	0	0	51	43	11	31	0	0	0	0	0	0	0	0	k__Bacteria; p__Desulfobacterota; c__Desulfobulbia; o__Desulfobulbales; f__Desulfocapsaceae; g__unclassified_Desulfocapsaceae; s__uncultured_Desulfobulbaceae_bacterium
ASV36051	0	0	0	0	0	0	11	41	0	26	0	42	0	0	0	0	0	0	0	0	0	0	0	0	k__Bacteria; p__Proteobacteria; c__Alphaproteobacteria; o__Rhodobacterales; f__Rhodobacteraceae; g__Silicimonas; s__unclassified_Silicimonas
ASV36065	0	0	0	0	0	0	10	0	20	0	0	0	16	0	0	0	0	19	12	17	0	0	0	0	k__Bacteria; p__Proteobacteria; c__Gammaproteobacteria; o__Pseudomonadales; f__KI89A_clade; g__unclassified_KI89A_clade; s__unclassified_KI89A_clade
ASV36075	0	0	0	0	0	0	9	0	0	0	0	0	0	30	48	42	0	0	0	0	0	93	61	0	k__Bacteria; p__Chloroflexi; c__Anaerolineae; o__Caldilineales; f__Caldilineaceae; g__unclassified_Caldilineaceae; s__unclassified_Caldilineaceae
ASV36081	0	0	0	0	0	0	8	0	0	0	0	0	43	52	54	0	0	0	0	0	0	0	0	0	k__Bacteria; p__Planctomycetota; c__Planctomycetes; o__Pirellulales; f__Pirellulaceae; g__unclassified_Pirellulaceae; s__unclassified_Pirellulaceae
ASV36083	0	0	0	0	0	0	8	0	0	0	0	0	105	0	14	33	0	0	0	0	0	0	0	0	k__Bacteria; p__unclassified_Bacteria; c__unclassified_Bacteria; o__unclassified_Bacteria; f__unclassified_Bacteria; g__unclassified_Bacteria; s__unclassified_Bacteria
ASV36095	0	0	0	0	0	0	8	0	0	0	0	0	42	87	83	44	0	0	0	0	0	0	0	0	k__Bacteria; p__Actinobacteriota; c__Acidimicrobiia; o__Microtrichales; f__Ilumatobacteraceae; g__Ilumatobacter; s__unclassified_Ilumatobacter
ASV36099	0	0	0	0	0	0	7	0	54	32	35	0	0	0	0	0	0	0	0	0	0	0	0	0	k__Bacteria; p__Proteobacteria; c__Gammaproteobacteria; o__Thiotrichales; f__Thiotrichaceae; g__unclassified_Thiotrichaceae; s__uncultured_sediment_bacterium
ASV36111	0	0	0	0	0	0	7	0	0	0	0	0	0	64	0	10	0	0	0	0	0	0	0	0	k__Bacteria; p__Chloroflexi; c__Chloroflexia; o__Thermomicrobiales; f__AKYG1722; g__uncultured_Chloroflexi_bacterium; s__uncultured_Chloroflexi_bacterium
ASV36136	0	0	0	0	0	0	6	46	0	0	0	0	0	23	22	21	0	0	0	0	0	0	0	0	k__Bacteria; p__Actinobacteriota; c__Actinobacteria; o__Corynebacteriales; f__Mycobacteriaceae; g__Mycobacterium; s__unclassified_Mycobacterium
ASV36152	0	0	0	0	0	0	6	0	0	0	0	0	75	0	0	0	0	0	0	0	0	0	0	0	k__Bacteria; p__Proteobacteria; c__Gammaproteobacteria; o__unclassified_Gammaproteobacteria; f__uncultured_gamma_proteobacterium; g__unclassified_Gammaproteobacteria; s__unclassified_Gammaproteobacteria
ASV36187	0	0	0	0	0	0	5	44	0	4	0	0	101	108	113	135	0	0	0	0	80	30	22	6	k__Bacteria; p__Planctomycetota; c__Planctomycetes; o__Pirellulales; f__Pirellulaceae; g__unclassified_Pirellulaceae; s__unclassified_Pirellulaceae
ASV36376	0	0	0	0	0	0	3	0	0	0	0	0	65	0	36	57	0	0	0	0	42	15	21	0	k__Bacteria; p__Planctomycetota; c__Planctomycetes; o__Pirellulales; f__Pirellulaceae; g__unclassified_Pirellulaceae; s__unclassified_Pirellulaceae
ASV36729	0	0	0	0	0	0	1	0	0	0	0	0	5	21	55	13	0	0	0	0	0	0	0	0	k__Bacteria; p__Actinobacteriota; c__Acidimicrobiia; o__Actinomarinales; f__Actinomarinaceae; g__Candidatus_Actinomarina; s__uncultured_marine_eukaryote
ASV36837	0	0	0	0	0	0	1	0	24	23	21	9	0	0	0	0	0	0	0	6	0	0	0	0	k__Bacteria; p__unclassified_Bacteria; c__unclassified_Bacteria; o__unclassified_Bacteria; f__unclassified_Bacteria; g__unclassified_Bacteria; s__unclassified_Bacteria
ASV37355	0	0	0	0	0	0	1	0	0	0	0	0	0	0	0	0	20	25	31	35	83	20	38	44	k__Bacteria; p__Cyanobacteria; c__Cyanobacteriia; o__Cyanobacteriales; f__Cyanobacteriaceae; g__unclassified_Cyanobacteriaceae; s__unclassified_Cyanobacteriaceae
ASV37471	0	0	0	0	0	0	1	0	60	29	23	23	0	0	0	0	40	49	29	27	0	0	0	0	k__Bacteria; p__Nitrospirota; c__Thermodesulfovibrionia; o__unclassified_Thermodesulfovibrionia; f__unclassified_Thermodesulfovibrionia; g__unclassified_Thermodesulfovibrionia; s__unclassified_Thermodesulfovibrionia
ASV37671	0	0	0	0	0	0	1	0	0	0	0	0	0	8	17	14	0	0	0	2	26	37	0	92	k__Bacteria; p__Planctomycetota; c__Planctomycetes; o__Pirellulales; f__Pirellulaceae; g__Pir4_lineage; s__unclassified_Pir4_lineage
ASV37808	0	0	0	0	0	0	1	0	0	0	0	5	0	0	0	0	57	136	10	18	0	8	0	0	k__Bacteria; p__Firmicutes; c__Bacilli; o__Bacillales; f__Bacillaceae; g__unclassified_Bacillaceae; s__unclassified_Bacillaceae
ASV37907	0	0	0	0	0	0	1	0	0	0	0	0	0	0	0	0	0	0	0	0	62	44	12	21	k__Bacteria; p__Planctomycetota; c__Planctomycetes; o__Pirellulales; f__Pirellulaceae; g__Rhodopirellula; s__uncultured_planctomycete
ASV38076	0	0	0	0	0	0	1	25	0	0	0	0	0	11	26	32	0	0	0	0	0	0	14	6	k__Bacteria; p__Proteobacteria; c__Alphaproteobacteria; o__Rhizobiales; f__Devosiaceae; g__Devosia; s__unclassified_Devosia
ASV38089	0	0	0	0	0	0	1	0	0	0	0	0	61	69	39	80	0	0	0	0	12	15	0	0	k__Bacteria; p__Planctomycetota; c__Planctomycetes; o__Pirellulales; f__Pirellulaceae; g__Pir4_lineage; s__unclassified_Pir4_lineage
ASV38123	0	0	0	0	0	0	0	556	0	0	0	0	8	0	52	70	0	0	0	0	56	30	52	64	k__Bacteria; p__Proteobacteria; c__Alphaproteobacteria; o__Rhizobiales; f__Devosiaceae; g__Devosia; s__unclassified_Devosia
ASV38124	0	0	0	0	0	0	0	542	0	0	0	0	17	27	92	78	0	0	0	0	53	17	46	56	k__Bacteria; p__Proteobacteria; c__Alphaproteobacteria; o__Rhizobiales; f__Beijerinckiaceae; g__Bosea; s__unclassified_Bosea
ASV38125	0	0	0	0	0	0	0	308	0	0	0	0	0	0	0	0	0	0	0	0	0	0	0	0	k__Bacteria; p__Firmicutes; c__Bacilli; o__Bacillales; f__Bacillaceae; g__Bacillus; s__unclassified_Bacillus
ASV38126	0	0	0	0	0	0	0	274	0	0	0	0	0	0	0	0	0	0	0	0	0	0	0	12	k__Bacteria; p__Proteobacteria; c__Gammaproteobacteria; o__Enterobacterales; f__Erwiniaceae; g__Pantoea; s__unclassified_Pantoea
ASV38127	0	0	0	0	0	0	0	270	0	0	0	0	0	34	76	0	0	0	0	0	30	12	33	0	k__Bacteria; p__Proteobacteria; c__Alphaproteobacteria; o__Rhizobiales; f__Rhizobiaceae; g__Allorhizobium_Neorhizobium_Pararhizobium_Rhizobium; s__unclassified_Allorhizobium_Neorhizobium_Pararhizobium_Rhizobium
ASV38128	0	0	0	0	0	0	0	260	0	0	0	0	0	0	0	0	0	0	0	0	31	11	0	0	k__Bacteria; p__Proteobacteria; c__Alphaproteobacteria; o__Rhizobiales; f__Rhizobiaceae; g__Shinella; s__unclassified_Shinella
ASV38129	0	0	0	0	0	0	0	217	0	0	0	0	0	0	0	0	0	0	0	0	0	0	0	0	k__Bacteria; p__Planctomycetota; c__Planctomycetes; o__Pirellulales; f__Pirellulaceae; g__unclassified_Pirellulaceae; s__uncultured_planctomycete
ASV38130	0	0	0	0	0	0	0	204	0	0	0	0	9	0	0	0	0	0	0	0	0	0	0	0	k__Bacteria; p__Verrucomicrobiota; c__Chlamydiae; o__Chlamydiales; f__Simkaniaceae; g__unclassified_Simkaniaceae; s__unclassified_Simkaniaceae
ASV38131	0	0	0	0	0	0	0	202	0	0	0	0	0	0	0	0	0	0	3	0	314	1008	323	419	k__Bacteria; p__Planctomycetota; c__Planctomycetes; o__Pirellulales; f__Pirellulaceae; g__Blastopirellula; s__unclassified_Blastopirellula
ASV38132	0	0	0	0	0	0	0	189	0	0	0	0	0	0	0	0	0	0	0	0	0	0	0	0	k__Bacteria; p__Planctomycetota; c__Planctomycetes; o__Pirellulales; f__Pirellulaceae; g__unclassified_Pirellulaceae; s__unclassified_Pirellulaceae
ASV38133	0	0	0	0	0	0	0	184	0	0	0	0	0	20	23	0	0	0	0	0	0	0	25	0	k__Bacteria; p__Proteobacteria; c__Alphaproteobacteria; o__Rhizobiales; f__Beijerinckiaceae; g__Bosea; s__unclassified_Bosea
ASV38134	0	0	0	0	0	0	0	174	0	0	0	1	0	0	0	0	0	0	0	0	0	0	0	0	k__Bacteria; p__Actinobacteriota; c__Actinobacteria; o__Propionibacteriales; f__Propionibacteriaceae; g__Propionicicella; s__unclassified_Propionicicella
ASV38135	0	0	0	0	0	0	0	165	0	0	0	0	0	0	0	0	0	0	0	0	0	0	0	0	k__Bacteria; p__Planctomycetota; c__Planctomycetes; o__Pirellulales; f__Pirellulaceae; g__unclassified_Pirellulaceae; s__unclassified_Pirellulaceae
ASV38136	0	0	0	0	0	0	0	151	0	0	0	0	22	0	0	0	0	0	0	0	0	0	0	0	k__Bacteria; p__Planctomycetota; c__Planctomycetes; o__Pirellulales; f__Pirellulaceae; g__Pir4_lineage; s__unclassified_Pir4_lineage
ASV38137	0	0	0	0	0	0	0	151	0	0	0	0	20	0	0	0	0	0	0	0	0	0	0	0	k__Bacteria; p__Planctomycetota; c__Planctomycetes; o__Pirellulales; f__Pirellulaceae; g__unclassified_Pirellulaceae; s__uncultured_planctomycete
ASV38138	0	0	0	0	0	0	0	150	0	0	0	5	0	0	0	34	0	0	0	0	33	4	14	8	k__Bacteria; p__Proteobacteria; c__Alphaproteobacteria; o__Rhizobiales; f__Beijerinckiaceae; g__Methylobacterium_Methylorubrum; s__unclassified_Methylobacterium_Methylorubrum
ASV38139	0	0	0	0	0	0	0	150	0	19	0	5	141	175	134	212	0	0	0	0	211	158	81	134	k__Bacteria; p__Planctomycetota; c__Planctomycetes; o__Pirellulales; f__Pirellulaceae; g__unclassified_Pirellulaceae; s__unclassified_Pirellulaceae
ASV38140	0	0	0	0	0	0	0	148	0	0	0	0	0	13	0	0	0	0	0	0	0	0	0	0	k__Bacteria; p__Dependentiae; c__Babeliae; o__Babeliales; f__Babeliaceae; g__unclassified_Babeliaceae; s__unclassified_Babeliaceae
ASV38141	0	0	0	0	0	0	0	145	0	0	0	0	0	0	24	0	0	0	0	0	20	7	0	0	k__Bacteria; p__Firmicutes; c__Clostridia; o__Peptostreptococcales_Tissierellales; f__Anaerovoracaceae; g__Anaerovorax; s__Anaerovorax_sp._E109
ASV38142	0	0	0	0	0	0	0	142	0	0	0	0	0	0	11	0	0	0	3	0	0	0	0	0	k__Bacteria; p__Proteobacteria; c__Gammaproteobacteria; o__Enterobacterales; f__Erwiniaceae; g__Pantoea; s__unclassified_Pantoea
ASV38143	0	0	0	0	0	0	0	140	0	0	0	0	0	0	0	0	0	0	0	0	30	0	0	0	k__Bacteria; p__Proteobacteria; c__Gammaproteobacteria; o__Enterobacterales; f__Enterobacteriaceae; g__unclassified_Enterobacteriaceae; s__unclassified_Enterobacteriaceae
ASV38144	0	0	0	0	0	0	0	139	0	0	0	0	0	0	0	0	0	0	0	0	0	0	0	0	k__Bacteria; p__Planctomycetota; c__Planctomycetes; o__Planctomycetales; f__unclassified_Planctomycetales; g__unclassified_Planctomycetales; s__unclassified_Planctomycetales
ASV38145	0	0	0	0	0	0	0	137	0	0	0	0	0	6	0	0	0	0	0	0	0	1	0	8	k__Bacteria; p__Proteobacteria; c__Gammaproteobacteria; o__Pseudomonadales; f__Moraxellaceae; g__Enhydrobacter; s__unclassified_Enhydrobacter
ASV38146	0	0	0	0	0	0	0	132	0	0	0	5	0	11	76	13	0	2	0	0	20	14	0	41	k__Bacteria; p__Cyanobacteria; c__Cyanobacteriia; o__Cyanobacteriales; f__Nostocaceae; g__unclassified_Nostocaceae; s__unclassified_Nostocaceae
ASV38147	0	0	0	0	0	0	0	131	0	0	0	0	0	0	0	0	0	0	0	0	0	0	0	0	k__Bacteria; p__Planctomycetota; c__Planctomycetes; o__Pirellulales; f__Pirellulaceae; g__Pir4_lineage; s__unclassified_Pir4_lineage
ASV38148	0	0	0	0	0	0	0	128	0	0	0	0	0	0	0	0	0	0	0	0	0	0	0	0	k__Bacteria; p__Planctomycetota; c__Planctomycetes; o__Pirellulales; f__Pirellulaceae; g__Pir4_lineage; s__unclassified_Pir4_lineage
ASV38149	0	0	0	0	0	0	0	123	0	0	0	0	0	0	0	0	0	0	0	0	0	0	0	0	k__Bacteria; p__Planctomycetota; c__Planctomycetes; o__Pirellulales; f__Pirellulaceae; g__unclassified_Pirellulaceae; s__unclassified_Pirellulaceae
ASV38150	0	0	0	0	0	0	0	118	0	0	0	0	0	0	0	0	0	0	0	0	0	0	0	0	k__Bacteria; p__Chloroflexi; c__Anaerolineae; o__Caldilineales; f__Caldilineaceae; g__unclassified_Caldilineaceae; s__unclassified_Caldilineaceae
ASV38151	0	0	0	0	0	0	0	115	0	0	0	0	0	0	0	0	0	0	0	0	0	0	0	0	k__Bacteria; p__Proteobacteria; c__Gammaproteobacteria; o__Diplorickettsiales; f__Diplorickettsiaceae; g__unclassified_Diplorickettsiaceae; s__unclassified_Diplorickettsiaceae
ASV38152	0	0	0	0	0	0	0	115	0	0	0	0	0	0	0	0	0	0	0	0	0	0	0	0	k__Bacteria; p__Planctomycetota; c__Planctomycetes; o__Pirellulales; f__Pirellulaceae; g__Pir4_lineage; s__unclassified_Pir4_lineage
ASV38153	0	0	0	0	0	0	0	112	0	0	0	0	0	0	0	0	0	0	0	0	0	0	0	0	k__Bacteria; p__Planctomycetota; c__Planctomycetes; o__Pirellulales; f__Pirellulaceae; g__Blastopirellula; s__unclassified_Blastopirellula
ASV38154	0	0	0	0	0	0	0	112	0	0	0	0	0	0	0	0	0	0	0	0	0	0	0	0	k__Bacteria; p__Actinobacteriota; c__Actinobacteria; o__Propionibacteriales; f__Nocardioidaceae; g__Nocardioides; s__Nocardioides_dubius
ASV38155	0	0	0	0	0	0	0	112	0	0	0	0	0	0	0	0	0	0	0	0	0	0	0	0	k__Bacteria; p__Proteobacteria; c__Gammaproteobacteria; o__Burkholderiales; f__Oxalobacteraceae; g__Massilia; s__unclassified_Massilia
ASV38156	0	0	0	0	0	0	0	111	0	0	0	0	0	0	0	0	0	0	0	0	0	0	0	0	k__Bacteria; p__unclassified_Bacteria; c__unclassified_Bacteria; o__unclassified_Bacteria; f__unclassified_Bacteria; g__unclassified_Bacteria; s__unclassified_Bacteria
ASV38157	0	0	0	0	0	0	0	110	0	0	0	0	0	0	65	0	0	0	0	0	36	0	0	0	k__Bacteria; p__Proteobacteria; c__Gammaproteobacteria; o__Enterobacterales; f__Enterobacteriaceae; g__unclassified_Enterobacteriaceae; s__unclassified_Enterobacteriaceae
ASV38158	0	0	0	0	0	0	0	108	0	0	0	0	0	0	0	0	0	0	0	0	0	0	0	0	k__Bacteria; p__Dependentiae; c__Babeliae; o__Babeliales; f__Vermiphilaceae; g__unclassified_Vermiphilaceae; s__unclassified_Vermiphilaceae
ASV38159	0	0	0	0	0	0	0	108	0	0	0	0	0	0	0	0	0	0	0	0	0	0	0	0	k__Bacteria; p__Planctomycetota; c__Planctomycetes; o__Isosphaerales; f__Isosphaeraceae; g__unclassified_Isosphaeraceae; s__uncultured_Planctomycetales_bacterium
ASV38160	0	0	0	0	0	0	0	107	0	0	0	0	0	0	0	0	0	0	0	0	0	0	0	0	k__Bacteria; p__Planctomycetota; c__Planctomycetes; o__Pirellulales; f__Pirellulaceae; g__Pir4_lineage; s__unclassified_Pir4_lineage
ASV38161	0	0	0	0	0	0	0	106	0	0	0	0	0	0	0	0	0	0	0	0	0	0	0	0	k__Bacteria; p__Proteobacteria; c__Gammaproteobacteria; o__Enterobacterales; f__Enterobacteriaceae; g__unclassified_Enterobacteriaceae; s__unclassified_Enterobacteriaceae
ASV38162	0	0	0	0	0	0	0	104	0	0	0	0	0	0	6	0	0	0	0	0	0	0	0	0	k__Bacteria; p__Proteobacteria; c__Gammaproteobacteria; o__Coxiellales; f__Coxiellaceae; g__Coxiella; s__unclassified_Coxiella
ASV38163	0	0	0	0	0	0	0	103	0	0	0	0	0	0	0	0	0	0	0	0	0	0	0	0	k__Bacteria; p__Proteobacteria; c__Gammaproteobacteria; o__Enterobacterales; f__Enterobacteriaceae; g__Enterobacter; s__unclassified_Enterobacter
ASV38164	0	0	0	0	0	0	0	97	0	0	0	0	0	0	0	0	0	0	0	0	0	0	0	0	k__Bacteria; p__Firmicutes; c__Clostridia; o__Oscillospirales; f__Oscillospiraceae; g__NK4A214_group; s__unclassified_NK4A214_group
ASV38165	0	0	0	0	0	0	0	93	0	0	0	0	0	0	0	0	0	0	0	0	0	0	0	0	k__Bacteria; p__Planctomycetota; c__Planctomycetes; o__Isosphaerales; f__Isosphaeraceae; g__unclassified_Isosphaeraceae; s__unclassified_Isosphaeraceae
ASV38166	0	0	0	0	0	0	0	93	0	0	0	0	0	0	0	0	0	0	0	0	0	0	0	0	k__Bacteria; p__Dependentiae; c__Babeliae; o__Babeliales; f__Vermiphilaceae; g__unclassified_Vermiphilaceae; s__unclassified_Vermiphilaceae
ASV38167	0	0	0	0	0	0	0	93	0	0	0	0	0	0	0	0	0	0	0	0	0	0	0	0	k__Bacteria; p__Proteobacteria; c__Gammaproteobacteria; o__Burkholderiales; f__TRA3_20; g__unclassified_TRA3_20; s__unclassified_TRA3_20
ASV38168	0	0	0	0	0	0	0	92	0	0	0	0	0	0	0	0	0	0	0	0	0	0	0	0	k__Bacteria; p__Actinobacteriota; c__Actinobacteria; o__Corynebacteriales; f__Corynebacteriaceae; g__Corynebacterium; s__unclassified_Corynebacterium
ASV38169	0	0	0	0	0	0	0	92	0	0	0	0	0	0	0	0	0	0	0	0	0	0	0	0	k__Bacteria; p__Proteobacteria; c__Gammaproteobacteria; o__Burkholderiales; f__Comamonadaceae; g__Aquabacterium; s__Aquabacterium_citratiphilum
ASV38170	0	0	0	0	0	0	0	90	0	0	0	0	0	0	0	0	0	0	0	0	0	0	0	0	k__Bacteria; p__Planctomycetota; c__Planctomycetes; o__Pirellulales; f__Pirellulaceae; g__unclassified_Pirellulaceae; s__unclassified_Pirellulaceae
ASV38171	0	0	0	0	0	0	0	89	0	0	0	0	0	0	0	0	0	0	0	0	0	0	0	0	k__Bacteria; p__Planctomycetota; c__Planctomycetes; o__Pirellulales; f__Pirellulaceae; g__Rhodopirellula; s__unclassified_Rhodopirellula
ASV38172	0	0	0	0	0	0	0	88	0	0	0	0	0	0	0	0	0	0	0	0	0	0	0	0	k__Bacteria; p__Proteobacteria; c__Alphaproteobacteria; o__Rhodobacterales; f__Rhodobacteraceae; g__unclassified_Rhodobacteraceae; s__unclassified_Rhodobacteraceae
ASV38173	0	0	0	0	0	0	0	88	0	0	0	0	0	0	0	0	0	0	0	0	0	0	0	0	k__Bacteria; p__Proteobacteria; c__Alphaproteobacteria; o__Rhizobiales; f__Beijerinckiaceae; g__Bosea; s__unclassified_Bosea
ASV38174	0	0	0	0	0	0	0	87	0	0	0	0	0	0	0	0	0	0	0	0	0	0	0	0	k__Bacteria; p__Proteobacteria; c__Gammaproteobacteria; o__Burkholderiales; f__Alcaligenaceae; g__unclassified_Alcaligenaceae; s__unclassified_Alcaligenaceae
ASV38175	0	0	0	0	0	0	0	85	0	0	0	0	0	0	0	0	0	0	0	0	0	0	0	0	k__Bacteria; p__Planctomycetota; c__Planctomycetes; o__Pirellulales; f__Pirellulaceae; g__Pir4_lineage; s__unclassified_Pir4_lineage
ASV38176	0	0	0	0	0	0	0	84	0	0	0	0	0	7	0	0	0	0	0	0	0	0	0	0	k__Bacteria; p__Planctomycetota; c__Planctomycetes; o__Pirellulales; f__Pirellulaceae; g__Pir4_lineage; s__unclassified_Pir4_lineage
ASV38177	0	0	0	0	0	0	0	83	0	0	0	0	0	0	0	0	0	0	0	0	0	0	0	0	k__Bacteria; p__Proteobacteria; c__Alphaproteobacteria; o__Azospirillales; f__Azospirillaceae; g__Azospirillum; s__unclassified_Azospirillum
ASV38178	0	0	0	0	0	0	0	83	0	0	0	0	0	0	0	0	0	0	0	0	0	0	0	0	k__Bacteria; p__Proteobacteria; c__Alphaproteobacteria; o__Tistrellales; f__Geminicoccaceae; g__unclassified_Geminicoccaceae; s__unclassified_Geminicoccaceae
ASV38179	0	0	0	0	0	0	0	82	0	0	0	0	0	0	16	0	0	0	0	0	0	0	0	0	k__Bacteria; p__Planctomycetota; c__Planctomycetes; o__Planctomycetales; f__unclassified_Planctomycetales; g__unclassified_Planctomycetales; s__unclassified_Planctomycetales
ASV38180	0	0	0	0	0	0	0	82	0	0	0	0	0	0	0	0	0	0	0	0	0	0	0	0	k__Bacteria; p__Cyanobacteria; c__Cyanobacteriia; o__Synechococcales; f__Cyanobiaceae; g__Synechococcus_CC9902; s__unclassified_Synechococcus_CC9902
ASV38181	0	0	0	0	0	0	0	82	0	0	0	0	0	0	0	0	0	0	0	0	0	0	0	0	k__Bacteria; p__Proteobacteria; c__Alphaproteobacteria; o__Caulobacterales; f__Caulobacteraceae; g__unclassified_Caulobacteraceae; s__unclassified_Caulobacteraceae
ASV38182	0	0	0	0	0	0	0	82	0	0	0	0	0	0	0	0	0	0	0	0	0	0	0	0	k__Bacteria; p__Proteobacteria; c__Alphaproteobacteria; o__Rhizobiales; f__Xanthobacteraceae; g__Bradyrhizobium; s__unclassified_Bradyrhizobium
ASV38183	0	0	0	0	0	0	0	81	0	0	0	0	0	0	0	0	0	0	0	0	0	0	0	0	k__Bacteria; p__Proteobacteria; c__Gammaproteobacteria; o__EV818SWSAP88; f__uncultured_gamma_proteobacterium; g__uncultured_gamma_proteobacterium; s__uncultured_gamma_proteobacterium
ASV38184	0	0	0	0	0	0	0	79	0	0	0	0	0	56	0	0	0	0	0	0	0	0	0	0	k__Bacteria; p__Proteobacteria; c__Alphaproteobacteria; o__Rhizobiales; f__Hyphomicrobiaceae; g__unclassified_Hyphomicrobiaceae; s__unclassified_Hyphomicrobiaceae
ASV38185	0	0	0	0	0	0	0	79	0	0	0	0	0	0	0	0	0	0	0	0	0	0	0	0	k__Bacteria; p__Planctomycetota; c__Planctomycetes; o__Pirellulales; f__Pirellulaceae; g__unclassified_Pirellulaceae; s__unclassified_Pirellulaceae
ASV38186	0	0	0	0	0	0	0	79	0	0	0	0	0	0	0	0	0	0	0	0	0	0	0	0	k__Bacteria; p__Proteobacteria; c__Alphaproteobacteria; o__Rhodobacterales; f__Rhodobacteraceae; g__unclassified_Rhodobacteraceae; s__unclassified_Rhodobacteraceae
ASV38187	0	0	0	0	0	0	0	79	0	0	0	0	0	0	0	0	0	0	0	0	0	0	0	0	k__Bacteria; p__Planctomycetota; c__Planctomycetes; o__Pirellulales; f__Pirellulaceae; g__Pir4_lineage; s__unclassified_Pir4_lineage
ASV38188	0	0	0	0	0	0	0	77	0	0	0	0	0	0	0	0	0	0	0	0	0	0	0	0	k__Bacteria; p__Dependentiae; c__Babeliae; o__Babeliales; f__Vermiphilaceae; g__unclassified_Vermiphilaceae; s__unclassified_Vermiphilaceae
ASV38189	0	0	0	0	0	0	0	77	0	0	0	0	0	0	0	0	0	0	0	0	0	0	0	0	k__Bacteria; p__Proteobacteria; c__Gammaproteobacteria; o__Diplorickettsiales; f__Diplorickettsiaceae; g__unclassified_Diplorickettsiaceae; s__unclassified_Diplorickettsiaceae
ASV38193	0	0	0	0	0	0	0	73	0	0	0	0	0	0	13	27	0	0	0	0	0	0	0	0	k__Bacteria; p__Planctomycetota; c__Planctomycetes; o__Pirellulales; f__Pirellulaceae; g__Pir4_lineage; s__unclassified_Pir4_lineage
ASV38195	0	0	0	0	0	0	0	71	0	0	0	0	0	12	0	0	0	0	0	0	0	0	0	0	k__Bacteria; p__Actinobacteriota; c__Actinobacteria; o__Propionibacteriales; f__Propionibacteriaceae; g__unclassified_Propionibacteriaceae; s__unclassified_Propionibacteriaceae
ASV38196	0	0	0	0	0	0	0	71	0	0	0	0	0	0	0	0	0	0	0	0	67	80	59	44	k__Bacteria; p__Planctomycetota; c__Planctomycetes; o__Pirellulales; f__Pirellulaceae; g__Pir4_lineage; s__unclassified_Pir4_lineage
ASV38212	0	0	0	0	0	0	0	58	0	0	0	0	0	29	77	24	0	0	0	0	0	23	37	29	k__Bacteria; p__Planctomycetota; c__Planctomycetes; o__Pirellulales; f__Pirellulaceae; g__Rubripirellula; s__unclassified_Rubripirellula
ASV38215	0	0	0	0	0	0	0	57	0	0	0	0	0	0	29	0	0	0	0	0	0	0	0	0	k__Bacteria; p__Chloroflexi; c__unclassified_Chloroflexi; o__unclassified_Chloroflexi; f__unclassified_Chloroflexi; g__unclassified_Chloroflexi; s__unclassified_Chloroflexi
ASV38220	0	0	0	0	0	0	0	55	0	0	0	0	231	57	95	0	0	0	0	0	0	0	0	0	k__Bacteria; p__Planctomycetota; c__Planctomycetes; o__Pirellulales; f__Pirellulaceae; g__Blastopirellula; s__unclassified_Blastopirellula
ASV38226	0	0	0	0	0	0	0	52	0	0	0	0	9	0	0	14	0	0	0	0	0	16	46	0	k__Bacteria; p__Firmicutes; c__Bacilli; o__Bacillales; f__Bacillaceae; g__Bacillus; s__Bacillus_cytotoxicus
ASV38232	0	0	0	0	0	0	0	50	0	50	13	0	0	0	0	0	0	0	0	22	0	0	0	0	k__Bacteria; p__Proteobacteria; c__Alphaproteobacteria; o__Rhodobacterales; f__Rhodobacteraceae; g__unclassified_Rhodobacteraceae; s__unclassified_Rhodobacteraceae
ASV38244	0	0	0	0	0	0	0	47	0	0	0	0	10	62	0	0	0	0	0	0	0	0	28	0	k__Bacteria; p__Desulfobacterota; c__Desulfobulbia; o__Desulfobulbales; f__Desulfocapsaceae; g__unclassified_Desulfocapsaceae; s__unclassified_Desulfocapsaceae
ASV38250	0	0	0	0	0	0	0	44	0	0	0	0	0	0	84	21	0	0	0	0	0	0	0	0	k__Bacteria; p__Planctomycetota; c__Planctomycetes; o__Pirellulales; f__Pirellulaceae; g__unclassified_Pirellulaceae; s__unclassified_Pirellulaceae
ASV38257	0	0	0	0	0	0	0	41	32	38	0	29	17	36	53	25	8	27	12	15	0	45	16	0	k__Bacteria; p__Chloroflexi; c__Anaerolineae; o__SBR1031; f__unclassified_SBR1031; g__unclassified_SBR1031; s__unclassified_SBR1031
ASV38265	0	0	0	0	0	0	0	37	0	0	0	0	0	17	0	34	0	0	0	0	0	0	0	0	k__Bacteria; p__Chloroflexi; c__Anaerolineae; o__Caldilineales; f__Caldilineaceae; g__unclassified_Caldilineaceae; s__unclassified_Caldilineaceae
ASV38271	0	0	0	0	0	0	0	31	0	0	0	0	207	0	0	0	0	0	19	25	589	537	230	326	k__Bacteria; p__Planctomycetota; c__Planctomycetes; o__Pirellulales; f__Pirellulaceae; g__unclassified_Pirellulaceae; s__unclassified_Pirellulaceae
ASV38283	0	0	0	0	0	0	0	27	77	0	34	0	0	0	0	0	0	0	0	0	0	0	0	0	k__Bacteria; p__Cyanobacteria; c__Cyanobacteriia; o__Cyanobacteriales; f__unclassified_Cyanobacteriales; g__unclassified_Cyanobacteriales; s__unclassified_Cyanobacteriales
ASV38297	0	0	0	0	0	0	0	22	0	0	0	0	0	0	57	52	0	0	0	1	51	12	0	38	k__Bacteria; p__Firmicutes; c__Bacilli; o__Lactobacillales; f__Streptococcaceae; g__Streptococcus; s__unclassified_Streptococcus
ASV38299	0	0	0	0	0	0	0	22	0	0	0	0	41	0	0	26	0	0	0	0	0	0	0	0	k__Bacteria; p__Planctomycetota; c__Planctomycetes; o__Pirellulales; f__Pirellulaceae; g__Rhodopirellula; s__unclassified_Rhodopirellula
ASV38308	0	0	0	0	0	0	0	20	0	0	0	0	168	108	74	97	0	0	0	0	29	0	0	0	k__Bacteria; p__Planctomycetota; c__Planctomycetes; o__Pirellulales; f__Pirellulaceae; g__Rubripirellula; s__unclassified_Rubripirellula
ASV38318	0	0	0	0	0	0	0	17	0	0	0	0	0	0	50	0	0	0	0	0	114	0	0	61	k__Bacteria; p__Cyanobacteria; c__Cyanobacteriia; o__Synechococcales; f__Cyanobiaceae; g__Cyanobium_PCC_6307; s__unclassified_Cyanobium_PCC_6307
ASV38327	0	0	0	0	0	0	0	14	0	0	0	0	5	6	50	4	0	0	0	0	0	5	1	0	k__Bacteria; p__Firmicutes; c__Bacilli; o__Lactobacillales; f__Lactobacillaceae; g__Limosilactobacillus; s__unclassified_Limosilactobacillus
ASV38330	0	0	0	0	0	0	0	14	0	0	0	0	183	47	51	175	0	0	0	0	509	246	172	118	k__Bacteria; p__Planctomycetota; c__Planctomycetes; o__Pirellulales; f__Pirellulaceae; g__unclassified_Pirellulaceae; s__unclassified_Pirellulaceae
ASV38332	0	0	0	0	0	0	0	13	0	5	0	0	41	0	40	0	0	0	0	0	0	0	0	0	k__Bacteria; p__Planctomycetota; c__Planctomycetes; o__Pirellulales; f__Pirellulaceae; g__unclassified_Pirellulaceae; s__unclassified_Pirellulaceae
ASV38337	0	0	0	0	0	0	0	11	0	16	0	0	0	34	0	22	0	0	0	0	0	0	0	0	k__Bacteria; p__Chloroflexi; c__Anaerolineae; o__unclassified_Anaerolineae; f__uncultured_Chloroflexi_bacterium; g__unclassified_Anaerolineae; s__unclassified_Anaerolineae
ASV38344	0	0	0	0	0	0	0	10	0	0	0	0	147	89	88	95	0	0	1	0	131	177	58	177	k__Bacteria; p__Planctomycetota; c__Planctomycetes; o__Planctomycetales; f__unclassified_Planctomycetales; g__unclassified_Planctomycetales; s__unclassified_Planctomycetales
ASV38349	0	0	0	0	0	0	0	9	0	0	0	0	0	0	0	0	0	0	0	0	91	133	29	65	k__Bacteria; p__Cyanobacteria; c__Cyanobacteriia; o__Cyanobacteriales; f__unclassified_Cyanobacteriales; g__unclassified_Cyanobacteriales; s__unclassified_Cyanobacteriales
ASV38350	0	0	0	0	0	0	0	9	0	0	0	0	0	0	71	13	0	0	0	0	0	0	7	16	k__Bacteria; p__Proteobacteria; c__Alphaproteobacteria; o__Rhizobiales; f__Hyphomicrobiaceae; g__Hyphomicrobium; s__Hyphomicrobium_zavarzinii
ASV38352	0	0	0	0	0	0	0	8	0	0	0	0	62	12	0	0	0	0	0	0	0	0	0	0	k__Bacteria; p__Desulfobacterota; c__Desulfobulbia; o__Desulfobulbales; f__Desulfocapsaceae; g__unclassified_Desulfocapsaceae; s__unclassified_Desulfocapsaceae
ASV38369	0	0	0	0	0	0	0	3	0	0	0	0	33	29	0	16	0	0	0	0	0	0	0	0	k__Bacteria; p__Planctomycetota; c__Planctomycetes; o__Pirellulales; f__Pirellulaceae; g__Blastopirellula; s__unclassified_Blastopirellula
ASV38435	0	0	0	0	0	0	0	0	421	94	100	627	0	0	0	0	0	0	0	0	0	0	0	0	k__Bacteria; p__Nitrospirota; c__Thermodesulfovibrionia; o__unclassified_Thermodesulfovibrionia; f__uncultured_Nitrospirae_bacterium; g__unclassified_Thermodesulfovibrionia; s__unclassified_Thermodesulfovibrionia
ASV38436	0	0	0	0	0	0	0	0	253	256	177	150	0	0	0	0	38	21	0	0	0	0	0	0	k__Bacteria; p__Chloroflexi; c__Anaerolineae; o__Anaerolineales; f__Anaerolineaceae; g__unclassified_Anaerolineaceae; s__unclassified_Anaerolineaceae
ASV38437	0	0	0	0	0	0	0	0	204	48	92	286	0	0	0	0	136	177	144	147	0	0	0	0	k__Bacteria; p__Nitrospirota; c__Thermodesulfovibrionia; o__unclassified_Thermodesulfovibrionia; f__uncultured_Nitrospirae_bacterium; g__unclassified_Thermodesulfovibrionia; s__unclassified_Thermodesulfovibrionia
ASV38438	0	0	0	0	0	0	0	0	175	25	26	141	0	0	0	0	45	0	40	36	0	0	0	0	k__Bacteria; p__Desulfobacterota; c__Desulfobacteria; o__Desulfobacterales; f__Desulfosarcinaceae; g__LCP_80; s__unclassified_LCP_80
ASV38439	0	0	0	0	0	0	0	0	153	0	0	163	0	0	0	0	0	0	0	0	0	0	0	0	k__Bacteria; p__Actinobacteriota; c__Acidimicrobiia; o__Actinomarinales; f__unclassified_Actinomarinales; g__unclassified_Actinomarinales; s__unclassified_Actinomarinales
ASV38440	0	0	0	0	0	0	0	0	149	0	0	618	0	0	0	0	0	40	0	0	0	0	0	0	k__Bacteria; p__Desulfobacterota; c__Desulfobacteria; o__Desulfobacterales; f__Desulfosarcinaceae; g__LCP_80; s__uncultured_delta_proteobacterium
ASV38441	0	0	0	0	0	0	0	0	142	0	0	87	0	0	0	0	0	27	17	0	0	0	0	0	k__Bacteria; p__Actinobacteriota; c__Acidimicrobiia; o__Actinomarinales; f__unclassified_Actinomarinales; g__unclassified_Actinomarinales; s__unclassified_Actinomarinales
ASV38442	0	0	0	0	0	0	0	0	139	0	0	180	0	0	0	0	0	0	0	0	0	0	0	0	k__Bacteria; p__Desulfobacterota; c__Desulfobacteria; o__Desulfobacterales; f__Desulfosarcinaceae; g__Sva0081_sediment_group; s__unclassified_Sva0081_sediment_group
ASV38443	0	0	0	0	0	0	0	0	138	42	48	106	0	0	0	0	33	53	26	20	0	0	0	0	k__Bacteria; p__Bacteroidota; c__Bacteroidia; o__Cytophagales; f__Cyclobacteriaceae; g__unclassified_Cyclobacteriaceae; s__unclassified_Cyclobacteriaceae
ASV38444	0	0	0	0	0	0	0	0	124	83	96	0	0	0	0	0	0	0	0	0	0	0	0	0	k__Bacteria; p__Acidobacteriota; c__Thermoanaerobaculia; o__Thermoanaerobaculales; f__Thermoanaerobaculaceae; g__Subgroup_23; s__unclassified_Subgroup_23
ASV38445	0	0	0	0	0	0	0	0	121	43	41	219	0	0	0	0	0	16	26	37	0	0	0	0	k__Bacteria; p__Nitrospirota; c__Thermodesulfovibrionia; o__unclassified_Thermodesulfovibrionia; f__uncultured_Nitrospirae_bacterium; g__unclassified_Thermodesulfovibrionia; s__unclassified_Thermodesulfovibrionia
ASV38446	0	0	0	0	0	0	0	0	121	120	88	61	0	0	0	0	6	20	0	13	0	0	0	0	k__Bacteria; p__Proteobacteria; c__Gammaproteobacteria; o__Thiotrichales; f__Thiotrichaceae; g__unclassified_Thiotrichaceae; s__uncultured_sediment_bacterium
ASV38447	0	0	0	0	0	0	0	0	116	103	118	304	0	0	0	0	162	221	146	201	0	0	0	0	k__Bacteria; p__Campylobacterota; c__Campylobacteria; o__Campylobacterales; f__Sulfurovaceae; g__Sulfurovum; s__endosymbiont_of_Ridgeia_piscesae
ASV38448	0	0	0	0	0	0	0	0	106	32	28	368	0	0	0	0	0	0	0	0	0	0	0	0	k__Bacteria; p__Desulfobacterota; c__Desulfobacteria; o__Desulfobacterales; f__Desulfosarcinaceae; g__Sva0081_sediment_group; s__unclassified_Sva0081_sediment_group
ASV38449	0	0	0	0	0	0	0	0	103	0	47	102	0	0	0	0	0	0	0	25	0	0	0	0	k__Bacteria; p__Proteobacteria; c__Alphaproteobacteria; o__Rhodobacterales; f__Rhodobacteraceae; g__unclassified_Rhodobacteraceae; s__unclassified_Rhodobacteraceae
ASV38450	0	0	0	0	0	0	0	0	98	101	110	56	0	0	0	0	48	75	32	0	0	0	0	0	k__Bacteria; p__Nitrospirota; c__Thermodesulfovibrionia; o__unclassified_Thermodesulfovibrionia; f__unclassified_Thermodesulfovibrionia; g__unclassified_Thermodesulfovibrionia; s__unclassified_Thermodesulfovibrionia
ASV38451	0	0	0	0	0	0	0	0	97	0	20	132	0	0	0	0	0	0	0	0	0	0	0	0	k__Bacteria; p__Planctomycetota; c__Planctomycetes; o__Pirellulales; f__Pirellulaceae; g__Pir4_lineage; s__unclassified_Pir4_lineage
ASV38452	0	0	0	0	0	0	0	0	96	0	0	0	0	0	0	0	0	0	0	0	0	0	0	0	k__Bacteria; p__Planctomycetota; c__Phycisphaerae; o__Phycisphaerales; f__Phycisphaeraceae; g__Urania_1B_19_marine_sediment_group; s__unclassified_Urania_1B_19_marine_sediment_group
ASV38453	0	0	0	0	0	0	0	0	93	0	0	142	0	0	0	0	0	0	0	0	0	0	0	0	k__Bacteria; p__Bacteroidota; c__Bacteroidia; o__Bacteroidales; f__Bacteroidetes_BD2_2; g__uncultured_Bacteroidetes_bacterium; s__uncultured_Bacteroidetes_bacterium
ASV38454	0	0	0	0	0	0	0	0	91	0	0	0	0	0	0	0	0	58	0	0	0	0	0	0	k__Bacteria; p__Spirochaetota; c__Spirochaetia; o__Spirochaetales; f__Spirochaetaceae; g__Spirochaeta; s__uncultured_Spirochaetes_bacterium
ASV38455	0	0	0	0	0	0	0	0	89	33	49	63	0	0	0	0	0	0	0	0	0	0	0	0	k__Bacteria; p__Desulfobacterota; c__Desulfobacteria; o__Desulfobacterales; f__Desulfosarcinaceae; g__SEEP_SRB1; s__unclassified_SEEP_SRB1
ASV38456	0	0	0	0	0	0	0	0	87	0	0	27	0	0	0	0	0	0	28	0	0	0	0	0	k__Bacteria; p__Proteobacteria; c__Gammaproteobacteria; o__Ectothiorhodospirales; f__Ectothiorhodospiraceae; g__Thiogranum; s__unclassified_Thiogranum
ASV38457	0	0	0	0	0	0	0	0	86	0	16	74	0	0	0	0	0	0	0	0	0	0	0	0	k__Bacteria; p__Proteobacteria; c__Gammaproteobacteria; o__Gammaproteobacteria_Incertae_Sedis; f__Unknown_Family; g__Sulfuriflexus; s__Sulfuriflexus_mobilis
ASV38458	0	0	0	0	0	0	0	0	83	46	0	109	0	0	0	0	0	0	0	0	0	0	0	0	k__Bacteria; p__Desulfobacterota; c__Desulfobacteria; o__Desulfobacterales; f__Desulfosarcinaceae; g__Sva0081_sediment_group; s__unclassified_Sva0081_sediment_group
ASV38459	0	0	0	0	0	0	0	0	82	0	0	0	0	0	0	0	0	0	0	0	0	0	0	0	k__Bacteria; p__Proteobacteria; c__Gammaproteobacteria; o__Chromatiales; f__Sedimenticolaceae; g__unclassified_Sedimenticolaceae; s__unclassified_Sedimenticolaceae
ASV38460	0	0	0	0	0	0	0	0	79	38	0	88	0	0	0	0	0	0	0	0	0	0	0	0	k__Bacteria; p__Chloroflexi; c__Anaerolineae; o__Anaerolineales; f__Anaerolineaceae; g__unclassified_Anaerolineaceae; s__uncultured_marine_bacterium
ASV38461	0	0	0	0	0	0	0	0	78	24	17	87	0	0	0	0	16	18	13	4	0	0	0	0	k__Bacteria; p__Chloroflexi; c__Anaerolineae; o__Anaerolineales; f__Anaerolineaceae; g__Pelolinea; s__unclassified_Pelolinea
ASV38462	0	0	0	0	0	0	0	0	75	29	32	35	0	0	0	0	0	0	0	0	0	0	0	0	k__Bacteria; p__Proteobacteria; c__Alphaproteobacteria; o__Defluviicoccales; f__Defluviicoccaceae; g__Defluviicoccus; s__uncultured_Alphaproteobacteria_bacterium
ASV38463	0	0	0	0	0	0	0	0	75	0	0	102	0	0	0	0	0	0	0	0	0	0	0	0	k__Bacteria; p__unclassified_Bacteria; c__unclassified_Bacteria; o__unclassified_Bacteria; f__unclassified_Bacteria; g__unclassified_Bacteria; s__unclassified_Bacteria
ASV38464	0	0	0	0	0	0	0	0	73	0	0	185	0	0	0	0	0	0	0	0	0	0	0	0	k__Bacteria; p__Chloroflexi; c__Anaerolineae; o__Anaerolineales; f__Anaerolineaceae; g__unclassified_Anaerolineaceae; s__uncultured_marine_bacterium
ASV38465	0	0	0	0	0	0	0	0	72	14	17	46	0	0	0	0	0	0	0	0	0	0	0	0	k__Bacteria; p__unclassified_Bacteria; c__unclassified_Bacteria; o__unclassified_Bacteria; f__unclassified_Bacteria; g__unclassified_Bacteria; s__unclassified_Bacteria
ASV38467	0	0	0	0	0	0	0	0	72	0	35	89	0	0	0	0	73	104	57	71	0	0	0	0	k__Bacteria; p__Calditrichota; c__Calditrichia; o__Calditrichales; f__Calditrichaceae; g__Caldithrix; s__uncultured_delta_proteobacterium
ASV38468	0	0	0	0	0	0	0	0	72	0	0	0	0	0	0	0	0	0	0	47	0	0	0	0	k__Bacteria; p__Proteobacteria; c__Gammaproteobacteria; o__Ectothiorhodospirales; f__Ectothiorhodospiraceae; g__Thiogranum; s__unclassified_Thiogranum
ASV38469	0	0	0	0	0	0	0	0	69	19	53	268	0	0	0	0	113	142	63	120	0	0	0	0	k__Bacteria; p__Nitrospirota; c__Thermodesulfovibrionia; o__unclassified_Thermodesulfovibrionia; f__uncultured_Nitrospirae_bacterium; g__unclassified_Thermodesulfovibrionia; s__unclassified_Thermodesulfovibrionia
ASV38470	0	0	0	0	0	0	0	0	69	17	8	110	0	0	0	0	21	16	16	16	0	0	0	0	k__Bacteria; p__Chloroflexi; c__Anaerolineae; o__Anaerolineales; f__Anaerolineaceae; g__unclassified_Anaerolineaceae; s__unclassified_Anaerolineaceae
ASV38471	0	0	0	0	0	0	0	0	69	33	37	252	0	0	0	0	48	63	36	40	0	0	0	0	k__Bacteria; p__Actinobacteriota; c__Acidimicrobiia; o__Actinomarinales; f__unclassified_Actinomarinales; g__uncultured_Acidimicrobiales_bacterium; s__unclassified_Actinomarinales
ASV38472	0	0	0	0	0	0	0	0	69	0	0	39	0	0	0	0	0	0	0	0	0	0	0	0	k__Bacteria; p__Desulfobacterota; c__Desulfobacteria; o__Desulfobacterales; f__Desulfosarcinaceae; g__Sva0081_sediment_group; s__uncultured_delta_proteobacterium
ASV38473	0	0	0	0	0	0	0	0	69	0	0	58	0	0	0	0	0	0	0	0	0	0	0	0	k__Bacteria; p__Chloroflexi; c__Anaerolineae; o__unclassified_Anaerolineae; f__unclassified_Anaerolineae; g__unclassified_Anaerolineae; s__unclassified_Anaerolineae
ASV38474	0	0	0	0	0	0	0	0	69	0	0	63	0	0	0	0	0	0	0	0	0	0	0	0	k__Bacteria; p__Bacteroidota; c__Ignavibacteria; o__Ignavibacteriales; f__PHOS_HE36; g__unclassified_PHOS_HE36; s__unclassified_PHOS_HE36
ASV38475	0	0	0	0	0	0	0	0	68	10	0	92	0	0	0	0	0	0	0	0	0	0	0	0	k__Bacteria; p__Chloroflexi; c__Anaerolineae; o__Anaerolineales; f__Anaerolineaceae; g__unclassified_Anaerolineaceae; s__unclassified_Anaerolineaceae
ASV38476	0	0	0	0	0	0	0	0	68	0	0	242	0	0	0	0	0	1	0	0	0	0	0	0	k__Bacteria; p__Bacteroidota; c__Kryptonia; o__Kryptoniales; f__BSV26; g__uncultured_Bacteroidetes_bacterium; s__uncultured_Bacteroidetes_bacterium
ASV38477	0	0	0	0	0	0	0	0	68	0	0	285	0	0	0	0	0	0	0	0	0	0	0	0	k__Bacteria; p__Acidobacteriota; c__Thermoanaerobaculia; o__Thermoanaerobaculales; f__Thermoanaerobaculaceae; g__Subgroup_23; s__unclassified_Subgroup_23
ASV38479	0	0	0	0	0	0	0	0	68	0	25	46	0	0	0	0	0	0	0	0	0	0	0	0	k__Bacteria; p__Planctomycetota; c__Planctomycetes; o__Pirellulales; f__Pirellulaceae; g__unclassified_Pirellulaceae; s__unclassified_Pirellulaceae
ASV38480	0	0	0	0	0	0	0	0	67	0	47	151	0	0	0	0	0	0	0	19	0	0	0	0	k__Bacteria; p__Chloroflexi; c__Dehalococcoidia; o__FW22; f__uncultured_Chloroflexi_bacterium; g__uncultured_Chloroflexi_bacterium; s__uncultured_Chloroflexi_bacterium
ASV38481	0	0	0	0	0	0	0	0	66	61	53	112	0	0	0	0	55	58	66	68	0	0	0	0	k__Bacteria; p__Chloroflexi; c__Anaerolineae; o__unclassified_Anaerolineae; f__uncultured_Chloroflexi_bacterium; g__unclassified_Anaerolineae; s__unclassified_Anaerolineae
ASV38482	0	0	0	0	0	0	0	0	65	148	55	144	0	0	0	0	0	0	0	0	0	0	0	0	k__Bacteria; p__Gemmatimonadota; c__unclassified_Gemmatimonadota; o__unclassified_Gemmatimonadota; f__unclassified_Gemmatimonadota; g__unclassified_Gemmatimonadota; s__unclassified_Gemmatimonadota
ASV38483	0	0	0	0	0	0	0	0	65	12	0	267	0	0	0	0	29	38	14	19	0	0	0	0	k__Bacteria; p__Nitrospirota; c__Thermodesulfovibrionia; o__unclassified_Thermodesulfovibrionia; f__unclassified_Thermodesulfovibrionia; g__unclassified_Thermodesulfovibrionia; s__unclassified_Thermodesulfovibrionia
ASV38484	0	0	0	0	0	0	0	0	64	29	30	47	0	0	0	0	0	0	0	0	0	0	0	0	k__Bacteria; p__Desulfobacterota; c__Desulfobacteria; o__Desulfobacterales; f__Desulfosarcinaceae; g__SEEP_SRB1; s__unclassified_SEEP_SRB1
ASV38485	0	0	0	0	0	0	0	0	64	51	40	96	0	0	0	0	72	89	66	0	0	0	0	0	k__Bacteria; p__Gemmatimonadota; c__Gemmatimonadetes; o__Gemmatimonadales; f__Gemmatimonadaceae; g__unclassified_Gemmatimonadaceae; s__uncultured_actinobacterium
ASV38486	0	0	0	0	0	0	0	0	64	0	0	26	0	0	0	0	0	0	0	0	0	0	0	0	k__Bacteria; p__Proteobacteria; c__Gammaproteobacteria; o__Chromatiales; f__Chromatiaceae; g__Candidatus_Thiobios; s__uncultured_gamma_proteobacterium
ASV38487	0	0	0	0	0	0	0	0	63	40	62	0	0	0	0	0	16	20	21	24	0	0	0	0	k__Bacteria; p__Proteobacteria; c__Gammaproteobacteria; o__Arenicellales; f__Arenicellaceae; g__unclassified_Arenicellaceae; s__unclassified_Arenicellaceae
ASV38489	0	0	0	0	0	0	0	0	62	27	37	41	0	0	0	0	0	0	0	0	0	0	0	0	k__Bacteria; p__Desulfobacterota; c__Desulfobulbia; o__Desulfobulbales; f__Desulfobulbaceae; g__unclassified_Desulfobulbaceae; s__unclassified_Desulfobulbaceae
ASV38490	0	0	0	0	0	0	0	0	62	0	0	88	0	0	0	0	0	0	15	16	0	0	0	0	k__Bacteria; p__Latescibacterota; c__Latescibacteria; o__Latescibacterales; f__Latescibacteraceae; g__unclassified_Latescibacteraceae; s__unclassified_Latescibacteraceae
ASV38491	0	0	0	0	0	0	0	0	62	0	0	8	0	0	0	0	24	39	21	28	0	0	0	0	k__Bacteria; p__Proteobacteria; c__Gammaproteobacteria; o__Thiotrichales; f__Thiotrichaceae; g__unclassified_Thiotrichaceae; s__unclassified_Thiotrichaceae
ASV38492	0	0	0	0	0	0	0	0	62	0	0	111	0	0	0	0	0	0	0	0	0	0	0	0	k__Bacteria; p__unclassified_Bacteria; c__unclassified_Bacteria; o__unclassified_Bacteria; f__unclassified_Bacteria; g__unclassified_Bacteria; s__unclassified_Bacteria
ASV38493	0	0	0	0	0	0	0	0	61	15	23	75	0	0	0	0	0	0	0	0	0	0	0	0	k__Bacteria; p__Bacteroidota; c__Ignavibacteria; o__Ignavibacteriales; f__PHOS_HE36; g__uncultured_Chlorobi_bacterium; s__uncultured_Chlorobi_bacterium
ASV38494	0	0	0	0	0	0	0	0	61	0	0	4	0	0	0	0	0	20	0	6	0	0	0	0	k__Bacteria; p__Proteobacteria; c__Gammaproteobacteria; o__unclassified_Gammaproteobacteria; f__unclassified_Gammaproteobacteria; g__unclassified_Gammaproteobacteria; s__unclassified_Gammaproteobacteria
ASV38495	0	0	0	0	0	0	0	0	61	0	0	62	0	0	0	0	0	0	0	0	0	0	0	0	k__Bacteria; p__Chloroflexi; c__Anaerolineae; o__Anaerolineales; f__Anaerolineaceae; g__unclassified_Anaerolineaceae; s__unclassified_Anaerolineaceae
ASV38496	0	0	0	0	0	0	0	0	61	0	58	226	0	0	0	0	0	0	0	0	0	0	0	0	k__Bacteria; p__Bacteroidota; c__Bacteroidia; o__Bacteroidales; f__unclassified_Bacteroidales; g__unclassified_Bacteroidales; s__unclassified_Bacteroidales
ASV38497	0	0	0	0	0	0	0	0	61	0	0	58	0	0	0	0	0	0	0	0	0	0	0	0	k__Bacteria; p__Acidobacteriota; c__Aminicenantia; o__Aminicenantales; f__uncultured_Aminicenantes_bacterium; g__uncultured_Aminicenantes_bacterium; s__uncultured_Aminicenantes_bacterium
ASV38498	0	0	0	0	0	0	0	0	61	28	31	25	0	0	0	0	0	0	0	0	0	0	0	0	k__Bacteria; p__Nitrospirota; c__Thermodesulfovibrionia; o__unclassified_Thermodesulfovibrionia; f__uncultured_Nitrospirae_bacterium; g__unclassified_Thermodesulfovibrionia; s__unclassified_Thermodesulfovibrionia
ASV38499	0	0	0	0	0	0	0	0	61	0	0	165	0	0	0	0	0	0	0	0	0	0	0	0	k__Bacteria; p__Nitrospirota; c__Thermodesulfovibrionia; o__unclassified_Thermodesulfovibrionia; f__uncultured_Nitrospirae_bacterium; g__unclassified_Thermodesulfovibrionia; s__unclassified_Thermodesulfovibrionia
ASV38500	0	0	0	0	0	0	0	0	61	0	0	0	0	0	0	0	38	0	0	0	0	0	0	0	k__Bacteria; p__Chloroflexi; c__Anaerolineae; o__Anaerolineales; f__Anaerolineaceae; g__unclassified_Anaerolineaceae; s__unclassified_Anaerolineaceae
ASV38501	0	0	0	0	0	0	0	0	59	64	70	27	0	0	0	0	45	47	60	0	0	0	0	0	k__Bacteria; p__Desulfobacterota; c__Desulfobulbia; o__Desulfobulbales; f__Desulfobulbaceae; g__unclassified_Desulfobulbaceae; s__uncultured_Aminicenantes_bacterium
ASV38502	0	0	0	0	0	0	0	0	59	0	0	109	0	0	0	0	11	20	8	12	0	0	0	0	k__Bacteria; p__Calditrichota; c__Calditrichia; o__Calditrichales; f__Calditrichaceae; g__unclassified_Calditrichaceae; s__unclassified_Calditrichaceae
ASV38503	0	0	0	0	0	0	0	0	59	18	28	49	0	0	0	0	0	0	0	0	0	0	0	0	k__Bacteria; p__Nitrospirota; c__Thermodesulfovibrionia; o__unclassified_Thermodesulfovibrionia; f__uncultured_Nitrospirae_bacterium; g__unclassified_Thermodesulfovibrionia; s__unclassified_Thermodesulfovibrionia
ASV38504	0	0	0	0	0	0	0	0	57	0	0	190	0	0	0	0	0	19	0	0	0	0	0	0	k__Bacteria; p__Bacteroidota; c__Ignavibacteria; o__Ignavibacteriales; f__PHOS_HE36; g__unclassified_PHOS_HE36; s__unclassified_PHOS_HE36
ASV38505	0	0	0	0	0	0	0	0	57	26	35	23	0	0	0	0	0	0	0	0	0	0	0	0	k__Bacteria; p__Actinobacteriota; c__Acidimicrobiia; o__Actinomarinales; f__unclassified_Actinomarinales; g__uncultured_Acidimicrobiales_bacterium; s__unclassified_Actinomarinales
ASV38506	0	0	0	0	0	0	0	0	57	0	22	98	0	0	0	0	0	0	0	0	0	0	0	0	k__Bacteria; p__Desulfobacterota; c__Desulfobacteria; o__Desulfobacterales; f__Desulfosarcinaceae; g__unclassified_Desulfosarcinaceae; s__unclassified_Desulfosarcinaceae
ASV38508	0	0	0	0	0	0	0	0	56	0	0	26	0	0	0	0	0	0	0	0	0	0	0	0	k__Bacteria; p__Proteobacteria; c__Gammaproteobacteria; o__unclassified_Gammaproteobacteria; f__unclassified_Gammaproteobacteria; g__unclassified_Gammaproteobacteria; s__unclassified_Gammaproteobacteria
ASV38509	0	0	0	0	0	0	0	0	56	0	0	155	0	0	0	0	0	0	0	0	0	0	0	0	k__Bacteria; p__Spirochaetota; c__Spirochaetia; o__Spirochaetales; f__Spirochaetaceae; g__unclassified_Spirochaetaceae; s__unclassified_Spirochaetaceae
ASV38510	0	0	0	0	0	0	0	0	55	12	7	96	0	0	0	0	0	0	0	0	0	0	0	0	k__Bacteria; p__Actinobacteriota; c__Acidimicrobiia; o__Actinomarinales; f__unclassified_Actinomarinales; g__uncultured_Acidimicrobiales_bacterium; s__unclassified_Actinomarinales
ASV38512	0	0	0	0	0	0	0	0	55	0	0	80	0	0	0	0	0	0	0	0	0	0	0	0	k__Bacteria; p__Spirochaetota; c__Spirochaetia; o__Spirochaetales; f__Spirochaetaceae; g__unclassified_Spirochaetaceae; s__unclassified_Spirochaetaceae
ASV38513	0	0	0	0	0	0	0	0	54	0	4	22	0	0	0	0	12	0	0	0	0	0	0	0	k__Bacteria; p__Patescibacteria; c__Parcubacteria; o__Candidatus_Yanofskybacteria; f__unclassified_Candidatus_Yanofskybacteria; g__unclassified_Candidatus_Yanofskybacteria; s__unclassified_Candidatus_Yanofskybacteria
ASV38514	0	0	0	0	0	0	0	0	54	39	37	30	0	0	0	0	0	0	0	0	0	0	1	0	k__Bacteria; p__unclassified_Bacteria; c__unclassified_Bacteria; o__unclassified_Bacteria; f__unclassified_Bacteria; g__unclassified_Bacteria; s__unclassified_Bacteria
ASV38515	0	0	0	0	0	0	0	0	54	0	0	24	0	0	0	0	0	21	18	22	0	0	17	0	k__Bacteria; p__Planctomycetota; c__Planctomycetes; o__Pirellulales; f__Pirellulaceae; g__unclassified_Pirellulaceae; s__unclassified_Pirellulaceae
ASV38517	0	0	0	0	0	0	0	0	54	0	0	115	0	0	0	0	18	0	0	0	0	0	0	0	k__Bacteria; p__Desulfobacterota; c__Desulfobacteria; o__Desulfobacterales; f__Desulfosarcinaceae; g__SEEP_SRB1; s__unclassified_SEEP_SRB1
ASV38518	0	0	0	0	0	0	0	0	53	0	0	34	0	0	0	0	0	0	20	42	0	0	0	0	k__Bacteria; p__Chloroflexi; c__Anaerolineae; o__Anaerolineales; f__Anaerolineaceae; g__unclassified_Anaerolineaceae; s__unclassified_Anaerolineaceae
ASV38520	0	0	0	0	0	0	0	0	53	42	25	97	0	0	0	0	9	11	14	0	0	0	0	0	k__Bacteria; p__Acidobacteriota; c__Vicinamibacteria; o__Subgroup_9; f__uncultured_Acidobacteria_bacterium; g__uncultured_Acidobacteria_bacterium; s__uncultured_Acidobacteria_bacterium
ASV38521	0	0	0	0	0	0	0	0	53	224	271	81	0	0	0	0	0	0	0	0	0	0	0	0	k__Bacteria; p__Desulfobacterota; c__Desulfobacteria; o__Desulfatiglandales; f__Desulfatiglandaceae; g__Desulfatiglans; s__unclassified_Desulfatiglans
ASV38522	0	0	0	0	0	0	0	0	53	0	0	49	0	0	0	0	0	0	0	0	0	0	0	0	k__Bacteria; p__Myxococcota; c__Polyangia; o__Polyangiales; f__Sandaracinaceae; g__unclassified_Sandaracinaceae; s__unclassified_Sandaracinaceae
ASV38523	0	0	0	0	0	0	0	0	51	67	0	115	0	0	0	0	0	0	0	0	0	0	0	0	k__Bacteria; p__Spirochaetota; c__Spirochaetia; o__Spirochaetales; f__Spirochaetaceae; g__Spirochaeta; s__uncultured_Spirochaetes_bacterium
ASV38524	0	0	0	0	0	0	0	0	50	0	0	57	0	0	0	0	0	0	0	0	0	0	0	0	k__Bacteria; p__Bacteroidota; c__Ignavibacteria; o__Ignavibacteriales; f__PHOS_HE36; g__unclassified_PHOS_HE36; s__unclassified_PHOS_HE36
ASV38525	0	0	0	0	0	0	0	0	50	0	0	131	0	0	0	0	0	0	0	0	0	0	0	0	k__Archaea; p__Nanoarchaeota; c__Nanoarchaeia; o__Woesearchaeales; f__unclassified_Woesearchaeales; g__unclassified_Woesearchaeales; s__unclassified_Woesearchaeales
ASV38526	0	0	0	0	0	0	0	0	50	0	0	89	0	0	0	0	0	0	0	0	0	0	0	0	k__Bacteria; p__Spirochaetota; c__Spirochaetia; o__Spirochaetales; f__Spirochaetaceae; g__GWE2_31_10; s__unclassified_GWE2_31_10
ASV38527	0	0	0	0	0	0	0	0	50	6	0	60	0	0	0	0	0	0	0	0	0	0	0	0	k__Bacteria; p__Chloroflexi; c__Anaerolineae; o__SBR1031; f__uncultured_Chloroflexi_bacterium; g__uncultured_Chloroflexi_bacterium; s__uncultured_Chloroflexi_bacterium
ASV38528	0	0	0	0	0	0	0	0	50	0	28	106	0	0	0	0	0	23	0	0	0	0	0	0	k__Bacteria; p__Acidobacteriota; c__Vicinamibacteria; o__Subgroup_9; f__unclassified_Subgroup_9; g__unclassified_Subgroup_9; s__unclassified_Subgroup_9
ASV38532	0	0	0	0	0	0	0	0	49	0	0	33	0	0	0	0	0	0	0	0	0	0	0	0	k__Bacteria; p__Proteobacteria; c__Gammaproteobacteria; o__B2M28; f__unclassified_B2M28; g__unclassified_B2M28; s__unclassified_B2M28
ASV38533	0	0	0	0	0	0	0	0	49	0	0	88	0	0	0	0	0	0	0	0	0	0	0	0	k__Bacteria; p__Desulfobacterota; c__Desulfobulbia; o__Desulfobulbales; f__Desulfobulbaceae; g__unclassified_Desulfobulbaceae; s__unclassified_Desulfobulbaceae
ASV38535	0	0	0	0	0	0	0	0	49	56	0	74	0	0	0	0	0	0	0	0	0	0	0	0	k__Bacteria; p__Proteobacteria; c__Gammaproteobacteria; o__Steroidobacterales; f__Woeseiaceae; g__Woeseia; s__unclassified_Woeseia
ASV38536	0	0	0	0	0	0	0	0	48	1	0	74	0	0	0	0	0	0	0	0	0	0	0	0	k__Bacteria; p__Verrucomicrobiota; c__unclassified_Verrucomicrobiota; o__unclassified_Verrucomicrobiota; f__unclassified_Verrucomicrobiota; g__unclassified_Verrucomicrobiota; s__unclassified_Verrucomicrobiota
ASV38539	0	0	0	0	0	0	0	0	47	0	0	97	0	0	0	0	0	0	0	11	0	0	0	0	k__Bacteria; p__Bacteroidota; c__Bacteroidia; o__Bacteroidales; f__unclassified_Bacteroidales; g__unclassified_Bacteroidales; s__unclassified_Bacteroidales
ASV38540	0	0	0	0	0	0	0	0	47	59	55	97	0	0	0	0	67	92	50	60	0	0	0	0	k__Bacteria; p__Spirochaetota; c__Spirochaetia; o__Spirochaetales; f__Spirochaetaceae; g__unclassified_Spirochaetaceae; s__unclassified_Spirochaetaceae
ASV38541	0	0	0	0	0	0	0	0	47	35	31	76	0	0	0	0	21	55	0	0	0	0	0	0	k__Bacteria; p__unclassified_Bacteria; c__unclassified_Bacteria; o__unclassified_Bacteria; f__unclassified_Bacteria; g__unclassified_Bacteria; s__unclassified_Bacteria
ASV38543	0	0	0	0	0	0	0	0	46	0	0	146	0	0	0	0	0	0	0	0	0	0	0	0	k__Bacteria; p__unclassified_Bacteria; c__unclassified_Bacteria; o__unclassified_Bacteria; f__unclassified_Bacteria; g__unclassified_Bacteria; s__unclassified_Bacteria
ASV38544	0	0	0	0	0	0	0	0	46	22	24	169	0	0	0	0	0	0	0	0	0	0	0	0	k__Bacteria; p__Acidobacteriota; c__Aminicenantia; o__Aminicenantales; f__uncultured_Aminicenantes_bacterium; g__uncultured_Aminicenantes_bacterium; s__uncultured_Aminicenantes_bacterium
ASV38545	0	0	0	0	0	0	0	0	46	0	0	53	0	0	0	0	0	0	0	0	0	0	0	0	k__Bacteria; p__Proteobacteria; c__Gammaproteobacteria; o__Chromatiales; f__Sedimenticolaceae; g__unclassified_Sedimenticolaceae; s__unclassified_Sedimenticolaceae
ASV38546	0	0	0	0	0	0	0	0	46	0	0	65	0	0	0	0	0	0	0	0	0	0	0	0	k__Bacteria; p__Proteobacteria; c__Gammaproteobacteria; o__Chromatiales; f__Sedimenticolaceae; g__unclassified_Sedimenticolaceae; s__unclassified_Sedimenticolaceae
ASV38547	0	0	0	0	0	0	0	0	45	0	15	235	0	0	0	0	0	0	0	0	0	0	0	0	k__Bacteria; p__Desulfobacterota; c__Desulfobacteria; o__Desulfobacterales; f__Desulfosarcinaceae; g__LCP_80; s__unclassified_LCP_80
ASV38550	0	0	0	0	0	0	0	0	45	47	15	0	0	0	0	0	24	0	0	0	0	0	0	0	k__Bacteria; p__Proteobacteria; c__Gammaproteobacteria; o__Ectothiorhodospirales; f__Ectothiorhodospiraceae; g__Thiogranum; s__unclassified_Thiogranum
ASV38551	0	0	0	0	0	0	0	0	45	0	0	42	0	0	0	0	0	0	0	0	0	0	0	0	k__Bacteria; p__unclassified_Bacteria; c__unclassified_Bacteria; o__unclassified_Bacteria; f__unclassified_Bacteria; g__unclassified_Bacteria; s__unclassified_Bacteria
ASV38552	0	0	0	0	0	0	0	0	45	0	0	97	0	0	0	0	0	0	0	0	0	0	0	0	k__Bacteria; p__Patescibacteria; c__Parcubacteria; o__Candidatus_Yanofskybacteria; f__unclassified_Candidatus_Yanofskybacteria; g__unclassified_Candidatus_Yanofskybacteria; s__unclassified_Candidatus_Yanofskybacteria
ASV38553	0	0	0	0	0	0	0	0	45	49	35	73	0	0	0	0	0	0	0	0	0	0	0	0	k__Bacteria; p__Desulfobacterota; c__Desulfobacteria; o__Desulfobacterales; f__Desulfosarcinaceae; g__Sva0081_sediment_group; s__unclassified_Sva0081_sediment_group
ASV38554	0	0	0	0	0	0	0	0	44	24	16	43	0	0	0	0	0	0	0	5	0	0	0	0	k__Archaea; p__Crenarchaeota; c__Bathyarchaeia; o__unclassified_Bathyarchaeia; f__unclassified_Bathyarchaeia; g__unclassified_Bathyarchaeia; s__unclassified_Bathyarchaeia
ASV38555	0	0	0	0	0	0	0	0	44	0	0	141	0	0	0	0	0	0	0	0	0	0	0	0	k__Bacteria; p__Desulfobacterota; c__Desulfobacteria; o__Desulfobacterales; f__Desulfosarcinaceae; g__unclassified_Desulfosarcinaceae; s__unclassified_Desulfosarcinaceae
ASV38556	0	0	0	0	0	0	0	0	44	144	197	107	0	0	0	0	91	132	44	74	0	0	0	0	k__Bacteria; p__Nitrospirota; c__Thermodesulfovibrionia; o__unclassified_Thermodesulfovibrionia; f__uncultured_Nitrospirae_bacterium; g__unclassified_Thermodesulfovibrionia; s__unclassified_Thermodesulfovibrionia
ASV38558	0	0	0	0	0	0	0	0	43	10	0	62	0	0	0	0	0	0	0	0	0	0	0	0	k__Bacteria; p__Planctomycetota; c__Planctomycetes; o__Pirellulales; f__Pirellulaceae; g__Pir4_lineage; s__unclassified_Pir4_lineage
ASV38559	0	0	0	0	0	0	0	0	43	15	16	34	0	0	0	0	0	0	0	0	0	0	0	0	k__Bacteria; p__Actinobacteriota; c__Acidimicrobiia; o__Actinomarinales; f__unclassified_Actinomarinales; g__unclassified_Actinomarinales; s__unclassified_Actinomarinales
ASV38560	0	0	0	0	0	0	0	0	43	21	0	53	0	0	0	0	0	14	0	0	0	0	0	0	k__Bacteria; p__Acidobacteriota; c__Vicinamibacteria; o__Subgroup_17; f__unclassified_Subgroup_17; g__unclassified_Subgroup_17; s__unclassified_Subgroup_17
ASV38561	0	0	0	0	0	0	0	0	43	13	15	38	0	0	0	0	14	0	8	31	0	0	0	0	k__Bacteria; p__Calditrichota; c__Calditrichia; o__Calditrichales; f__Calditrichaceae; g__uncultured_Deferribacteres_bacterium; s__uncultured_Deferribacteres_bacterium
ASV38563	0	0	0	0	0	0	0	0	42	102	94	36	0	0	0	0	0	0	0	0	0	0	0	0	k__Bacteria; p__Desulfobacterota; c__Desulfobulbia; o__Desulfobulbales; f__Desulfobulbaceae; g__unclassified_Desulfobulbaceae; s__unclassified_Desulfobulbaceae
ASV38564	0	0	0	0	0	0	0	0	42	8	0	68	0	0	0	0	0	0	0	0	0	0	0	0	k__Bacteria; p__unclassified_Bacteria; c__unclassified_Bacteria; o__unclassified_Bacteria; f__unclassified_Bacteria; g__unclassified_Bacteria; s__unclassified_Bacteria
ASV38565	0	0	0	0	0	0	0	0	42	13	25	94	0	0	0	0	18	29	16	17	0	0	0	0	k__Bacteria; p__Chloroflexi; c__Dehalococcoidia; o__MSBL5; f__uncultured_Chloroflexi_bacterium; g__uncultured_Chloroflexi_bacterium; s__uncultured_Chloroflexi_bacterium
ASV38567	0	0	0	0	0	0	0	0	42	20	24	50	0	0	0	0	22	0	17	0	0	0	0	0	k__Bacteria; p__unclassified_Bacteria; c__unclassified_Bacteria; o__unclassified_Bacteria; f__unclassified_Bacteria; g__unclassified_Bacteria; s__unclassified_Bacteria
ASV38568	0	0	0	0	0	0	0	0	42	0	0	65	0	0	0	0	0	0	0	0	0	0	0	0	k__Bacteria; p__Gemmatimonadota; c__unclassified_Gemmatimonadota; o__unclassified_Gemmatimonadota; f__unclassified_Gemmatimonadota; g__unclassified_Gemmatimonadota; s__unclassified_Gemmatimonadota
ASV38570	0	0	0	0	0	0	0	0	42	17	0	0	0	0	0	0	17	23	12	0	0	0	0	0	k__Bacteria; p__Desulfobacterota; c__Desulfobulbia; o__Desulfobulbales; f__Desulfobulbaceae; g__unclassified_Desulfobulbaceae; s__uncultured_Aminicenantes_bacterium
ASV38571	0	0	0	0	0	0	0	0	42	63	80	57	0	0	0	0	0	0	0	0	0	0	0	0	k__Bacteria; p__Desulfobacterota; c__Desulfobulbia; o__Desulfobulbales; f__Desulfobulbaceae; g__unclassified_Desulfobulbaceae; s__unclassified_Desulfobulbaceae
ASV38572	0	0	0	0	0	0	0	0	42	0	0	46	0	0	0	0	0	0	0	0	0	0	0	0	k__Bacteria; p__Proteobacteria; c__Gammaproteobacteria; o__unclassified_Gammaproteobacteria; f__unclassified_Gammaproteobacteria; g__unclassified_Gammaproteobacteria; s__unclassified_Gammaproteobacteria
ASV38573	0	0	0	0	0	0	0	0	41	0	0	88	0	0	0	0	0	0	0	0	0	0	0	0	k__Bacteria; p__Calditrichota; c__Calditrichia; o__Calditrichales; f__Calditrichaceae; g__Caldithrix; s__uncultured_delta_proteobacterium
ASV38575	0	0	0	0	0	0	0	0	41	0	0	45	0	0	0	0	0	0	0	0	0	0	0	0	k__Bacteria; p__Bacteroidota; c__Bacteroidia; o__Bacteroidales; f__Bacteroidetes_BD2_2; g__unclassified_Bacteroidetes_BD2_2; s__unclassified_Bacteroidetes_BD2_2
ASV38576	0	0	0	0	0	0	0	0	41	101	92	111	0	0	0	0	0	0	0	0	0	0	0	0	k__Bacteria; p__Chloroflexi; c__Dehalococcoidia; o__S085; f__uncultured_Chloroflexi_bacterium; g__uncultured_Chloroflexi_bacterium; s__uncultured_Chloroflexi_bacterium
ASV38577	0	0	0	0	0	0	0	0	41	0	0	53	0	0	0	0	47	34	15	32	0	0	0	0	k__Bacteria; p__Bacteroidota; c__Bacteroidia; o__Bacteroidales; f__Bacteroidetes_BD2_2; g__unclassified_Bacteroidetes_BD2_2; s__unclassified_Bacteroidetes_BD2_2
ASV38578	0	0	0	0	0	0	0	0	41	9	0	31	0	0	0	0	0	0	0	0	0	0	0	0	k__Bacteria; p__Chloroflexi; c__Anaerolineae; o__Anaerolineales; f__Anaerolineaceae; g__Pelolinea; s__unclassified_Pelolinea
ASV38580	0	0	0	0	0	0	0	0	41	0	0	0	0	0	0	0	58	51	21	26	0	0	0	0	k__Bacteria; p__Chloroflexi; c__Anaerolineae; o__Anaerolineales; f__Anaerolineaceae; g__unclassified_Anaerolineaceae; s__unclassified_Anaerolineaceae
ASV38581	0	0	0	0	0	0	0	0	40	0	0	79	0	0	0	0	0	0	0	0	0	0	0	0	k__Bacteria; p__unclassified_Bacteria; c__unclassified_Bacteria; o__unclassified_Bacteria; f__unclassified_Bacteria; g__unclassified_Bacteria; s__unclassified_Bacteria
ASV38585	0	0	0	0	0	0	0	0	40	0	17	20	0	0	0	0	0	10	10	0	0	0	0	0	k__Archaea; p__Crenarchaeota; c__Bathyarchaeia; o__unclassified_Bathyarchaeia; f__unclassified_Bathyarchaeia; g__unclassified_Bathyarchaeia; s__unclassified_Bathyarchaeia
ASV38587	0	0	0	0	0	0	0	0	40	47	0	163	0	0	0	0	58	73	25	39	0	0	0	0	k__Bacteria; p__Spirochaetota; c__Spirochaetia; o__Spirochaetales; f__Spirochaetaceae; g__Spirochaeta; s__uncultured_Spirochaetes_bacterium
ASV38588	0	0	0	0	0	0	0	0	40	0	0	0	0	0	0	0	0	53	42	42	0	0	0	0	k__Bacteria; p__Actinobacteriota; c__Acidimicrobiia; o__Actinomarinales; f__unclassified_Actinomarinales; g__unclassified_Actinomarinales; s__unclassified_Actinomarinales
ASV38589	0	0	0	0	0	0	0	0	39	0	0	52	0	0	0	0	0	0	0	0	0	0	0	0	k__Bacteria; p__Desulfobacterota; c__Desulfobacteria; o__Desulfobacterales; f__Desulfosarcinaceae; g__SEEP_SRB1; s__unclassified_SEEP_SRB1
ASV38590	0	0	0	0	0	0	0	0	39	0	0	80	0	0	0	0	0	0	0	0	0	0	0	0	k__Bacteria; p__Desulfobacterota; c__Desulfobacteria; o__Desulfobacterales; f__Desulfosarcinaceae; g__unclassified_Desulfosarcinaceae; s__unclassified_Desulfosarcinaceae
ASV38591	0	0	0	0	0	0	0	0	39	0	0	185	0	0	0	0	17	0	9	7	0	0	0	0	k__Bacteria; p__unclassified_Bacteria; c__unclassified_Bacteria; o__unclassified_Bacteria; f__unclassified_Bacteria; g__unclassified_Bacteria; s__unclassified_Bacteria
ASV38592	0	0	0	0	0	0	0	0	39	12	0	17	0	0	0	0	0	0	0	18	0	0	0	0	k__Bacteria; p__Chloroflexi; c__Anaerolineae; o__Anaerolineales; f__Anaerolineaceae; g__unclassified_Anaerolineaceae; s__unclassified_Anaerolineaceae
ASV38594	0	0	0	0	0	0	0	0	39	0	22	30	0	0	0	0	0	0	0	0	0	0	0	0	k__Bacteria; p__Proteobacteria; c__Gammaproteobacteria; o__unclassified_Gammaproteobacteria; f__unclassified_Gammaproteobacteria; g__unclassified_Gammaproteobacteria; s__unclassified_Gammaproteobacteria
ASV38595	0	0	0	0	0	0	0	0	39	18	14	71	0	0	0	0	8	0	0	0	0	0	0	0	k__Bacteria; p__unclassified_Bacteria; c__unclassified_Bacteria; o__unclassified_Bacteria; f__unclassified_Bacteria; g__unclassified_Bacteria; s__unclassified_Bacteria
ASV38596	0	0	0	0	0	0	0	0	39	13	0	40	0	0	0	0	9	16	3	0	0	0	0	0	k__Bacteria; p__Bacteroidota; c__Bacteroidia; o__Bacteroidales; f__Bacteroidetes_BD2_2; g__unclassified_Bacteroidetes_BD2_2; s__unclassified_Bacteroidetes_BD2_2
ASV38598	0	0	0	0	0	0	0	0	39	26	19	7	0	0	0	0	8	0	0	0	0	0	0	0	k__Bacteria; p__Desulfobacterota; c__Desulfobacteria; o__Desulfobacterales; f__Desulfosarcinaceae; g__Sva0081_sediment_group; s__unclassified_Sva0081_sediment_group
ASV38600	0	0	0	0	0	0	0	0	39	0	0	33	0	0	0	0	60	0	25	0	0	0	0	0	k__Bacteria; p__Actinobacteriota; c__Acidimicrobiia; o__Actinomarinales; f__unclassified_Actinomarinales; g__uncultured_Acidimicrobiales_bacterium; s__unclassified_Actinomarinales
ASV38601	0	0	0	0	0	0	0	0	39	0	47	0	0	0	0	0	0	0	0	0	0	0	0	0	k__Bacteria; p__Proteobacteria; c__Gammaproteobacteria; o__unclassified_Gammaproteobacteria; f__unclassified_Gammaproteobacteria; g__unclassified_Gammaproteobacteria; s__unclassified_Gammaproteobacteria
ASV38602	0	0	0	0	0	0	0	0	38	0	0	250	0	0	0	0	0	0	0	0	0	0	0	0	k__Bacteria; p__Desulfobacterota; c__Desulfobacteria; o__Desulfobacterales; f__Desulfosarcinaceae; g__unclassified_Desulfosarcinaceae; s__unclassified_Desulfosarcinaceae
ASV38603	0	0	0	0	0	0	0	0	38	18	9	29	0	0	0	0	0	0	0	0	0	0	0	0	k__Bacteria; p__Fermentibacterota; c__Fermentibacteria; o__Fermentibacterales; f__Fermentibacteraceae; g__uncultured_sediment_bacterium; s__uncultured_sediment_bacterium
ASV38605	0	0	0	0	0	0	0	0	38	25	23	0	0	0	0	0	0	0	0	0	0	0	0	0	k__Bacteria; p__Desulfobacterota; c__Desulfobacteria; o__unclassified_Desulfobacteria; f__unclassified_Desulfobacteria; g__unclassified_Desulfobacteria; s__unclassified_Desulfobacteria
ASV38608	0	0	0	0	0	0	0	0	38	36	27	53	0	0	0	0	0	0	0	0	0	0	0	0	k__Bacteria; p__Acidobacteriota; c__Thermoanaerobaculia; o__Thermoanaerobaculales; f__Thermoanaerobaculaceae; g__Subgroup_23; s__unclassified_Subgroup_23
ASV38610	0	0	0	0	0	0	0	0	38	0	0	80	0	0	0	0	0	0	0	0	0	0	0	0	k__Bacteria; p__Acidobacteriota; c__Thermoanaerobaculia; o__Thermoanaerobaculales; f__Thermoanaerobaculaceae; g__Subgroup_23; s__unclassified_Subgroup_23
ASV38611	0	0	0	0	0	0	0	0	38	0	0	0	0	0	0	0	0	19	0	15	11	0	4	0	k__Bacteria; p__Desulfobacterota; c__Desulfobacteria; o__Desulfobacterales; f__Desulfosarcinaceae; g__unclassified_Desulfosarcinaceae; s__unclassified_Desulfosarcinaceae
ASV38612	0	0	0	0	0	0	0	0	38	0	0	45	0	0	0	0	23	14	0	0	0	0	0	0	k__Bacteria; p__Calditrichota; c__Calditrichia; o__Calditrichales; f__Calditrichaceae; g__uncultured_Deferribacteres_bacterium; s__uncultured_Deferribacteres_bacterium
ASV38613	0	0	0	0	0	0	0	0	38	15	0	46	0	0	0	0	0	0	0	13	0	0	0	0	k__Bacteria; p__Campylobacterota; c__Campylobacteria; o__Campylobacterales; f__Sulfurovaceae; g__Sulfurovum; s__unclassified_Sulfurovum
ASV38614	0	0	0	0	0	0	0	0	37	29	0	0	0	0	0	0	17	39	12	31	0	0	0	0	k__Bacteria; p__Calditrichota; c__Calditrichia; o__Calditrichales; f__Calditrichaceae; g__uncultured_Deferribacteres_bacterium; s__uncultured_Deferribacteres_bacterium
ASV38617	0	0	0	0	0	0	0	0	37	0	0	77	0	0	0	0	0	0	0	0	0	0	0	0	k__Bacteria; p__Desulfobacterota; c__Desulfobacteria; o__Desulfobacterales; f__Desulfosarcinaceae; g__unclassified_Desulfosarcinaceae; s__unclassified_Desulfosarcinaceae
ASV38618	0	0	0	0	0	0	0	0	37	0	0	70	0	0	0	0	38	37	11	10	0	0	0	0	k__Bacteria; p__Chloroflexi; c__Anaerolineae; o__Anaerolineales; f__Anaerolineaceae; g__unclassified_Anaerolineaceae; s__unclassified_Anaerolineaceae
ASV38622	0	0	0	0	0	0	0	0	37	0	0	129	0	0	0	0	0	0	0	0	0	0	0	0	k__Bacteria; p__Nitrospirota; c__Thermodesulfovibrionia; o__unclassified_Thermodesulfovibrionia; f__uncultured_Nitrospirae_bacterium; g__unclassified_Thermodesulfovibrionia; s__unclassified_Thermodesulfovibrionia
ASV38623	0	0	0	0	0	0	0	0	37	67	58	39	0	0	0	0	0	0	0	0	0	0	0	0	k__Bacteria; p__Desulfobacterota; c__Desulfobacteria; o__Desulfobacterales; f__Desulfosarcinaceae; g__Sva0081_sediment_group; s__unclassified_Sva0081_sediment_group
ASV38625	0	0	0	0	0	0	0	0	36	28	14	0	0	0	0	0	21	33	0	0	0	0	0	0	k__Bacteria; p__Calditrichota; c__Calditrichia; o__Calditrichales; f__Calditrichaceae; g__Calorithrix; s__unclassified_Calorithrix
ASV38627	0	0	0	0	0	0	0	0	36	161	100	75	0	0	0	0	9	0	0	12	0	0	0	0	k__Bacteria; p__Proteobacteria; c__Gammaproteobacteria; o__Chromatiales; f__Sedimenticolaceae; g__unclassified_Sedimenticolaceae; s__unclassified_Sedimenticolaceae
ASV38630	0	0	0	0	0	0	0	0	36	6	6	42	0	0	0	0	0	0	0	0	0	0	0	0	k__Bacteria; p__Bacteroidota; c__Ignavibacteria; o__Ignavibacteriales; f__PHOS_HE36; g__unclassified_PHOS_HE36; s__unclassified_PHOS_HE36
ASV38631	0	0	0	0	0	0	0	0	36	23	0	30	0	0	0	0	0	0	0	0	0	0	0	0	k__Bacteria; p__Bacteroidota; c__Bacteroidia; o__Bacteroidales; f__Bacteroidetes_BD2_2; g__unclassified_Bacteroidetes_BD2_2; s__unclassified_Bacteroidetes_BD2_2
ASV38632	0	0	0	0	0	0	0	0	36	0	0	56	0	0	0	0	0	0	0	0	0	0	0	0	k__Bacteria; p__Proteobacteria; c__Gammaproteobacteria; o__Steroidobacterales; f__Woeseiaceae; g__Woeseia; s__unclassified_Woeseia
ASV38633	0	0	0	0	0	0	0	0	36	0	0	107	0	0	0	0	0	0	0	0	0	0	0	0	k__Bacteria; p__Planctomycetota; c__Planctomycetes; o__Planctomycetales; f__Gimesiaceae; g__unclassified_Gimesiaceae; s__unclassified_Gimesiaceae
ASV38638	0	0	0	0	0	0	0	0	35	6	0	92	0	0	0	0	0	0	0	0	0	0	0	0	k__Bacteria; p__Spirochaetota; c__Spirochaetia; o__Spirochaetales; f__Spirochaetaceae; g__Spirochaeta; s__uncultured_Spirochaetes_bacterium
ASV38640	0	0	0	0	0	0	0	0	35	0	0	48	0	0	0	0	0	0	0	0	0	0	0	0	k__Bacteria; p__Gemmatimonadota; c__Gemmatimonadetes; o__Gemmatimonadales; f__Gemmatimonadaceae; g__unclassified_Gemmatimonadaceae; s__uncultured_actinobacterium
ASV38646	0	0	0	0	0	0	0	0	34	13	13	62	0	0	0	0	0	0	0	0	0	0	0	0	k__Bacteria; p__Actinobacteriota; c__Actinobacteria; o__Micrococcales; f__Microbacteriaceae; g__unclassified_Microbacteriaceae; s__unclassified_Microbacteriaceae
ASV38647	0	0	0	0	0	0	0	0	34	0	0	0	0	71	0	67	0	0	0	0	0	0	0	0	k__Bacteria; p__Planctomycetota; c__Planctomycetes; o__Pirellulales; f__Pirellulaceae; g__unclassified_Pirellulaceae; s__unclassified_Pirellulaceae
ASV38649	0	0	0	0	0	0	0	0	34	0	0	20	0	0	0	0	0	46	0	0	0	0	0	0	k__Bacteria; p__Calditrichota; c__Calditrichia; o__Calditrichales; f__Calditrichaceae; g__uncultured_Deferribacteres_bacterium; s__uncultured_Deferribacteres_bacterium
ASV38650	0	0	0	0	0	0	0	0	34	67	45	20	0	0	0	0	0	0	0	0	0	0	0	0	k__Bacteria; p__Proteobacteria; c__Gammaproteobacteria; o__unclassified_Gammaproteobacteria; f__unclassified_Gammaproteobacteria; g__unclassified_Gammaproteobacteria; s__unclassified_Gammaproteobacteria
ASV38651	0	0	0	0	0	0	0	0	34	0	28	34	57	0	0	53	0	0	18	0	0	0	0	30	k__Bacteria; p__Planctomycetota; c__Planctomycetes; o__Pirellulales; f__Pirellulaceae; g__unclassified_Pirellulaceae; s__unclassified_Pirellulaceae
ASV38652	0	0	0	0	0	0	0	0	34	0	0	0	0	0	0	0	0	31	35	50	0	0	0	0	k__Bacteria; p__Proteobacteria; c__Gammaproteobacteria; o__unclassified_Gammaproteobacteria; f__unclassified_Gammaproteobacteria; g__unclassified_Gammaproteobacteria; s__unclassified_Gammaproteobacteria
ASV38653	0	0	0	0	0	0	0	0	34	25	34	75	0	0	5	0	0	0	0	0	0	0	0	0	k__Bacteria; p__Desulfobacterota; c__Desulfobacteria; o__Desulfobacterales; f__Desulfosarcinaceae; g__unclassified_Desulfosarcinaceae; s__unclassified_Desulfosarcinaceae
ASV38654	0	0	0	0	0	0	0	0	34	70	113	34	0	0	0	0	0	0	0	0	0	0	0	0	k__Bacteria; p__Desulfobacterota; c__Desulfobacteria; o__Desulfobacterales; f__Desulfosarcinaceae; g__Sva0081_sediment_group; s__unclassified_Sva0081_sediment_group
ASV38655	0	0	0	0	0	0	0	0	34	0	0	32	0	0	0	0	0	15	0	0	0	0	0	0	k__Bacteria; p__Desulfobacterota; c__Desulfobacteria; o__Desulfobacterales; f__Desulfosarcinaceae; g__SEEP_SRB1; s__unclassified_SEEP_SRB1
ASV38656	0	0	0	0	0	0	0	0	34	0	0	52	0	0	0	0	0	0	0	12	0	0	0	0	k__Bacteria; p__Planctomycetota; c__Planctomycetes; o__Planctomycetales; f__Gimesiaceae; g__unclassified_Gimesiaceae; s__unclassified_Gimesiaceae
ASV38657	0	0	0	0	0	0	0	0	34	0	0	46	0	0	0	0	0	0	0	0	0	0	0	0	k__Bacteria; p__Desulfobacterota; c__Desulfobacteria; o__Desulfobacterales; f__Desulfosarcinaceae; g__SEEP_SRB1; s__unclassified_SEEP_SRB1
ASV38659	0	0	0	0	0	0	0	0	33	0	7	59	0	0	0	0	0	0	0	0	0	0	0	0	k__Bacteria; p__Proteobacteria; c__Gammaproteobacteria; o__unclassified_Gammaproteobacteria; f__unclassified_Gammaproteobacteria; g__unclassified_Gammaproteobacteria; s__unclassified_Gammaproteobacteria
ASV38660	0	0	0	0	0	0	0	0	33	23	15	27	0	0	0	0	0	0	0	0	0	0	0	0	k__Bacteria; p__Desulfobacterota; c__Desulfobacteria; o__Desulfobacterales; f__Desulfosarcinaceae; g__Sva0081_sediment_group; s__unclassified_Sva0081_sediment_group
ASV38661	0	0	0	0	0	0	0	0	33	60	60	21	0	0	0	0	0	0	0	0	0	0	0	0	k__Bacteria; p__Desulfobacterota; c__Desulfobacteria; o__Desulfobacterales; f__unclassified_Desulfobacterales; g__unclassified_Desulfobacterales; s__unclassified_Desulfobacterales
ASV38662	0	0	0	0	0	0	0	0	33	20	19	39	0	0	0	0	36	48	37	45	0	0	0	0	k__Bacteria; p__Desulfobacterota; c__Desulfobacteria; o__Desulfatiglandales; f__Desulfatiglandaceae; g__Desulfatiglans; s__unclassified_Desulfatiglans
ASV38663	0	0	0	0	0	0	0	0	33	39	34	0	0	0	0	0	0	0	0	0	0	0	0	0	k__Bacteria; p__Myxococcota; c__Polyangia; o__MSB_4B10; f__uncultured_delta_proteobacterium; g__uncultured_delta_proteobacterium; s__uncultured_delta_proteobacterium
ASV38668	0	0	0	0	0	0	0	0	33	60	31	0	0	0	0	0	0	0	0	0	0	0	0	0	k__Bacteria; p__Desulfobacterota; c__Desulfobacteria; o__Desulfobacterales; f__Desulfosarcinaceae; g__LCP_80; s__uncultured_delta_proteobacterium
ASV38670	0	0	0	0	0	0	0	0	33	0	0	54	0	0	0	0	17	14	0	23	0	0	0	0	k__Bacteria; p__Actinobacteriota; c__Acidimicrobiia; o__Actinomarinales; f__unclassified_Actinomarinales; g__unclassified_Actinomarinales; s__unclassified_Actinomarinales
ASV38671	0	0	0	0	0	0	0	0	33	35	28	0	61	0	0	0	74	40	27	34	0	0	0	0	k__Bacteria; p__Planctomycetota; c__Planctomycetes; o__Pirellulales; f__Pirellulaceae; g__unclassified_Pirellulaceae; s__unclassified_Pirellulaceae
ASV38672	0	0	0	0	0	0	0	0	33	0	0	84	0	0	0	0	210	250	221	348	0	0	0	0	k__Bacteria; p__Campylobacterota; c__Campylobacteria; o__Campylobacterales; f__Sulfurovaceae; g__Sulfurovum; s__unclassified_Sulfurovum
ASV38674	0	0	0	0	0	0	0	0	32	19	16	19	0	0	0	0	0	0	0	0	0	0	0	0	k__Bacteria; p__unclassified_Bacteria; c__unclassified_Bacteria; o__unclassified_Bacteria; f__unclassified_Bacteria; g__unclassified_Bacteria; s__unclassified_Bacteria
ASV38675	0	0	0	0	0	0	0	0	32	0	0	123	0	0	0	0	0	0	0	0	0	0	0	0	k__Bacteria; p__Chloroflexi; c__Anaerolineae; o__Anaerolineales; f__Anaerolineaceae; g__unclassified_Anaerolineaceae; s__unclassified_Anaerolineaceae
ASV38686	0	0	0	0	0	0	0	0	31	17	21	150	0	0	0	0	0	0	0	0	0	0	0	0	k__Bacteria; p__unclassified_Bacteria; c__unclassified_Bacteria; o__unclassified_Bacteria; f__unclassified_Bacteria; g__unclassified_Bacteria; s__unclassified_Bacteria
ASV38689	0	0	0	0	0	0	0	0	31	26	18	16	0	16	7	0	0	0	0	0	0	0	0	0	k__Bacteria; p__Desulfobacterota; c__Desulfobaccia; o__Desulfobaccales; f__Desulfobaccaceae; g__Desulfobacca; s__uncultured_delta_proteobacterium
ASV38693	0	0	0	0	0	0	0	0	31	0	15	71	0	0	0	0	0	15	0	0	0	0	0	0	k__Bacteria; p__Desulfobacterota; c__Desulfobacteria; o__Desulfobacterales; f__Desulfosarcinaceae; g__Sva0081_sediment_group; s__unclassified_Sva0081_sediment_group
ASV38694	0	0	0	0	0	0	0	0	31	0	0	0	0	0	0	0	30	15	11	0	0	0	0	0	k__Bacteria; p__Chloroflexi; c__Dehalococcoidia; o__MSBL5; f__uncultured_Chloroflexi_bacterium; g__uncultured_Chloroflexi_bacterium; s__uncultured_Chloroflexi_bacterium
ASV38695	0	0	0	0	0	0	0	0	31	0	0	72	0	0	0	0	0	0	0	0	0	0	0	0	k__Bacteria; p__Chloroflexi; c__Anaerolineae; o__Anaerolineales; f__Anaerolineaceae; g__unclassified_Anaerolineaceae; s__uncultured_hydrocarbon_seep_bacterium_BPC110
ASV38699	0	0	0	0	0	0	0	0	31	68	44	0	0	0	0	0	17	21	23	37	0	0	0	0	k__Bacteria; p__Desulfobacterota; c__Desulfobacteria; o__Desulfobacterales; f__Desulfosarcinaceae; g__Desulfosarcina; s__unclassified_Desulfosarcina
ASV38701	0	0	0	0	0	0	0	0	30	14	0	19	0	0	0	0	11	10	0	0	0	0	0	0	k__Archaea; p__Crenarchaeota; c__Bathyarchaeia; o__unclassified_Bathyarchaeia; f__unclassified_Bathyarchaeia; g__unclassified_Bathyarchaeia; s__unclassified_Bathyarchaeia
ASV38703	0	0	0	0	0	0	0	0	30	52	39	30	0	0	0	0	17	0	17	0	0	0	0	0	k__Bacteria; p__Acidobacteriota; c__Thermoanaerobaculia; o__Thermoanaerobaculales; f__Thermoanaerobaculaceae; g__Subgroup_23; s__unclassified_Subgroup_23
ASV38704	0	0	0	0	0	0	0	0	30	0	0	98	0	0	0	0	0	0	0	0	0	0	0	0	k__Bacteria; p__Acidobacteriota; c__Vicinamibacteria; o__Subgroup_9; f__uncultured_Acidobacteria_bacterium; g__uncultured_Acidobacteria_bacterium; s__uncultured_Acidobacteria_bacterium
ASV38710	0	0	0	0	0	0	0	0	30	24	12	21	0	0	0	0	0	21	0	15	0	0	0	0	k__Bacteria; p__Calditrichota; c__Calditrichia; o__Calditrichales; f__Calditrichaceae; g__uncultured_Deferribacteres_bacterium; s__uncultured_Deferribacteres_bacterium
ASV38717	0	0	0	0	0	0	0	0	29	0	0	52	0	0	0	0	0	0	0	0	0	0	0	0	k__Bacteria; p__Chloroflexi; c__Anaerolineae; o__Anaerolineales; f__Anaerolineaceae; g__unclassified_Anaerolineaceae; s__unclassified_Anaerolineaceae
ASV38720	0	0	0	0	0	0	0	0	29	0	0	29	0	0	0	0	0	17	11	10	0	0	0	0	k__Bacteria; p__Chloroflexi; c__Anaerolineae; o__SBR1031; f__unclassified_SBR1031; g__unclassified_SBR1031; s__unclassified_SBR1031
ASV38725	0	0	0	0	0	0	0	0	29	22	11	27	0	0	0	0	0	0	0	0	0	0	0	0	k__Bacteria; p__Proteobacteria; c__Gammaproteobacteria; o__Pseudomonadales; f__Halieaceae; g__unclassified_Halieaceae; s__unclassified_Halieaceae
ASV38728	0	0	0	0	0	0	0	0	29	23	10	19	0	0	0	0	0	0	0	27	0	0	0	0	k__Bacteria; p__Desulfobacterota; c__Desulfobacteria; o__Desulfatiglandales; f__Desulfatiglandaceae; g__Desulfatiglans; s__unclassified_Desulfatiglans
ASV38730	0	0	0	0	0	0	0	0	29	38	56	0	0	0	0	0	0	0	0	36	0	0	0	0	k__Bacteria; p__Chloroflexi; c__Anaerolineae; o__unclassified_Anaerolineae; f__uncultured_Chloroflexi_bacterium; g__unclassified_Anaerolineae; s__unclassified_Anaerolineae
ASV38733	0	0	0	0	0	0	0	0	29	0	0	166	0	0	0	0	0	0	0	0	0	0	0	0	k__Bacteria; p__Nitrospirota; c__Thermodesulfovibrionia; o__unclassified_Thermodesulfovibrionia; f__uncultured_Nitrospirae_bacterium; g__unclassified_Thermodesulfovibrionia; s__unclassified_Thermodesulfovibrionia
ASV38734	0	0	0	0	0	0	0	0	29	0	0	77	0	0	0	0	0	0	0	0	0	0	0	0	k__Bacteria; p__Desulfobacterota; c__Desulfobacteria; o__Desulfobacterales; f__Desulfosarcinaceae; g__SEEP_SRB1; s__unclassified_SEEP_SRB1
ASV38735	0	0	0	0	0	0	0	0	28	0	0	55	0	0	0	0	0	0	0	0	0	0	0	0	k__Bacteria; p__Latescibacterota; c__Latescibacteria; o__Latescibacterales; f__Latescibacteraceae; g__unclassified_Latescibacteraceae; s__unclassified_Latescibacteraceae
ASV38736	0	0	0	0	0	0	0	0	28	0	11	41	0	0	0	0	0	0	0	0	0	0	0	0	k__Bacteria; p__Myxococcota; c__Polyangia; o__PS_B29; f__unclassified_PS_B29; g__unclassified_PS_B29; s__unclassified_PS_B29
ASV38737	0	0	0	0	0	0	0	0	28	4	0	101	0	0	0	0	0	0	0	0	0	0	0	0	k__Bacteria; p__unclassified_Bacteria; c__unclassified_Bacteria; o__unclassified_Bacteria; f__unclassified_Bacteria; g__unclassified_Bacteria; s__unclassified_Bacteria
ASV38739	0	0	0	0	0	0	0	0	28	0	0	52	0	0	0	0	0	0	0	0	0	0	0	0	k__Bacteria; p__unclassified_Bacteria; c__unclassified_Bacteria; o__unclassified_Bacteria; f__unclassified_Bacteria; g__unclassified_Bacteria; s__unclassified_Bacteria
ASV38740	0	0	0	0	0	0	0	0	28	0	0	60	0	0	0	15	0	0	0	0	0	0	0	0	k__Bacteria; p__Planctomycetota; c__Planctomycetes; o__Pirellulales; f__Pirellulaceae; g__Pir4_lineage; s__unclassified_Pir4_lineage
ASV38741	0	0	0	0	0	0	0	0	28	0	0	43	0	0	0	0	0	19	0	12	0	0	0	0	k__Bacteria; p__Chloroflexi; c__Anaerolineae; o__unclassified_Anaerolineae; f__unclassified_Anaerolineae; g__unclassified_Anaerolineae; s__unclassified_Anaerolineae
ASV38745	0	0	0	0	0	0	0	0	28	0	17	63	0	0	0	0	98	115	82	138	0	0	0	0	k__Bacteria; p__Campylobacterota; c__Campylobacteria; o__Campylobacterales; f__Sulfurovaceae; g__Sulfurovum; s__endosymbiont_of_Ridgeia_piscesae
ASV38746	0	0	0	0	0	0	0	0	28	0	0	99	0	0	0	0	0	0	0	0	0	0	0	0	k__Bacteria; p__Actinobacteriota; c__Acidimicrobiia; o__Actinomarinales; f__unclassified_Actinomarinales; g__uncultured_Acidimicrobiales_bacterium; s__unclassified_Actinomarinales
ASV38750	0	0	0	0	0	0	0	0	28	0	0	76	0	0	0	0	7	7	13	11	0	0	0	0	k__Bacteria; p__Nitrospirota; c__Thermodesulfovibrionia; o__unclassified_Thermodesulfovibrionia; f__unclassified_Thermodesulfovibrionia; g__unclassified_Thermodesulfovibrionia; s__unclassified_Thermodesulfovibrionia
ASV38751	0	0	0	0	0	0	0	0	28	0	0	68	0	0	0	0	17	0	0	0	0	0	0	0	k__Bacteria; p__Gemmatimonadota; c__Gemmatimonadetes; o__Gemmatimonadales; f__Gemmatimonadaceae; g__unclassified_Gemmatimonadaceae; s__uncultured_actinobacterium
ASV38755	0	0	0	0	0	0	0	0	28	0	25	31	0	0	0	0	0	16	0	0	0	0	0	0	k__Bacteria; p__Bacteroidota; c__Bacteroidia; o__Bacteroidales; f__unclassified_Bacteroidales; g__unclassified_Bacteroidales; s__unclassified_Bacteroidales
ASV38760	0	0	0	0	0	0	0	0	27	65	0	0	0	0	0	0	0	0	0	0	0	0	0	0	k__Bacteria; p__Proteobacteria; c__Gammaproteobacteria; o__Pseudomonadales; f__Halieaceae; g__unclassified_Halieaceae; s__unclassified_Halieaceae
ASV38761	0	0	0	0	0	0	0	0	27	0	0	54	0	0	0	0	0	0	0	0	0	0	0	0	k__Bacteria; p__Acidobacteriota; c__Thermoanaerobaculia; o__Thermoanaerobaculales; f__Thermoanaerobaculaceae; g__Subgroup_10; s__unclassified_Subgroup_10
ASV38763	0	0	0	0	0	0	0	0	27	0	0	52	0	0	0	0	0	0	0	0	0	0	0	0	k__Bacteria; p__unclassified_Bacteria; c__unclassified_Bacteria; o__unclassified_Bacteria; f__unclassified_Bacteria; g__unclassified_Bacteria; s__unclassified_Bacteria
ASV38764	0	0	0	0	0	0	0	0	27	0	0	30	0	0	0	0	43	60	40	39	0	0	0	0	k__Bacteria; p__Actinobacteriota; c__Acidimicrobiia; o__Actinomarinales; f__unclassified_Actinomarinales; g__unclassified_Actinomarinales; s__unclassified_Actinomarinales
ASV38765	0	0	0	0	0	0	0	0	27	14	16	0	0	7	0	0	15	42	0	0	0	0	0	0	k__Bacteria; p__Chloroflexi; c__Anaerolineae; o__Anaerolineales; f__Anaerolineaceae; g__unclassified_Anaerolineaceae; s__unclassified_Anaerolineaceae
ASV38767	0	0	0	0	0	0	0	0	27	0	0	54	0	0	0	0	0	0	6	0	0	0	0	0	k__Bacteria; p__Desulfobacterota; c__Desulfobacteria; o__Desulfobacterales; f__unclassified_Desulfobacterales; g__unclassified_Desulfobacterales; s__unclassified_Desulfobacterales
ASV38770	0	0	0	0	0	0	0	0	27	57	64	61	0	0	0	0	0	0	0	9	0	0	0	0	k__Bacteria; p__Fusobacteriota; c__Fusobacteriia; o__Fusobacteriales; f__Fusobacteriaceae; g__Propionigenium; s__unclassified_Propionigenium
ASV38772	0	0	0	0	0	0	0	0	27	30	0	0	0	0	0	0	0	32	0	0	0	0	0	0	k__Bacteria; p__Desulfobacterota; c__Desulfobacteria; o__Desulfobacterales; f__Desulfosarcinaceae; g__Sva0081_sediment_group; s__unclassified_Sva0081_sediment_group
ASV38777	0	0	0	0	0	0	0	0	26	11	0	24	0	0	0	0	9	15	0	0	0	0	0	0	k__Bacteria; p__Chloroflexi; c__Dehalococcoidia; o__GIF9; f__uncultured_Chloroflexi_bacterium; g__uncultured_Chloroflexi_bacterium; s__uncultured_Chloroflexi_bacterium
ASV38779	0	0	0	0	0	0	0	0	26	0	0	62	0	0	0	0	0	0	0	0	0	0	0	0	k__Bacteria; p__Proteobacteria; c__Gammaproteobacteria; o__MBMPE27; f__unclassified_MBMPE27; g__unclassified_MBMPE27; s__unclassified_MBMPE27
ASV38780	0	0	0	0	0	0	0	0	26	26	22	14	0	0	0	0	0	0	0	0	0	0	0	0	k__Bacteria; p__Latescibacterota; c__Latescibacteria; o__Latescibacterales; f__Latescibacteraceae; g__uncultured_marine_bacterium; s__uncultured_marine_bacterium
ASV38781	0	0	0	0	0	0	0	0	26	0	0	59	0	0	0	0	0	0	0	0	0	0	0	0	k__Bacteria; p__Acidobacteriota; c__Aminicenantia; o__Aminicenantales; f__uncultured_Aminicenantes_bacterium; g__uncultured_Aminicenantes_bacterium; s__uncultured_Aminicenantes_bacterium
ASV38782	0	0	0	0	0	0	0	0	26	0	0	165	0	0	0	0	0	0	0	0	0	0	0	0	k__Bacteria; p__Gemmatimonadota; c__Gemmatimonadetes; o__Gemmatimonadales; f__Gemmatimonadaceae; g__unclassified_Gemmatimonadaceae; s__uncultured_actinobacterium
ASV38784	0	0	0	0	0	0	0	0	26	0	0	34	0	0	10	0	13	0	0	0	0	0	0	42	k__Bacteria; p__Planctomycetota; c__Planctomycetes; o__Pirellulales; f__Pirellulaceae; g__unclassified_Pirellulaceae; s__unclassified_Pirellulaceae
ASV38787	0	0	0	0	0	0	0	0	26	0	10	47	0	0	0	0	0	0	0	0	0	0	0	0	k__Bacteria; p__Spirochaetota; c__Spirochaetia; o__Spirochaetales; f__Spirochaetaceae; g__Spirochaeta; s__uncultured_Spirochaetes_bacterium
ASV38788	0	0	0	0	0	0	0	0	26	21	14	0	0	0	0	0	32	48	28	56	0	0	0	0	k__Bacteria; p__Desulfobacterota; c__Desulfobacteria; o__Desulfobacterales; f__Desulfosarcinaceae; g__unclassified_Desulfosarcinaceae; s__unclassified_Desulfosarcinaceae
[truncated: 1,060 more rows]
