# Supplementary material for: Composition of Particulate Matter and Bacterial Community in Gut Contents and Surrounding Sediments of Three Sipunculan Species (Siphonosoma australe, Phascolosoma arcuatum, and Sipunculus nudus)
Source: Int J Mol Sci. 2023 Mar 22;24(6):6001. doi: 10.3390/ijms24066001 (PMC10054262; doi:10.3390/ijms24066001)
Supplement: Supplementary file 1 [file ijms-24-06001-s001.zip › Table S2 Relative abundances of bacterial communities at the phylum level from 24 different samples.xlsx]

## Sheet: Sheet1
Phylum	Proteobacteria	Planctomycetota	Cyanobacteria	Chloroflexi	Desulfobacterota	Actinobacteriota	unclassified_Bacteria	Spirochaetota	Campylobacterota	Bacteroidota	Acidobacteriota	Firmicutes	Nitrospirota	Gemmatimonadota	Myxococcota	Calditrichota	Verrucomicrobiota	Dadabacteria	Fusobacteriota	Dependentiae	Latescibacterota	Patescibacteria	Sumerlaeota	Crenarchaeota	Entotheonellaeota	Deferrisomatota	Bdellovibrionota	Nanoarchaeota	Hydrogenedentes	Fermentibacterota	Deinococcota
SAI1	0.1324	0.414	0.1915	0.0455	0.0359	0.0981	0.0681	0	0	0.0012	0.0032	0.0046	0	0	0.004	0	0.0009	0	0	0.0008	0	0	0	0	0	0	0	0	0	0	0
SAI2	0.1627	0.3245	0.1269	0.1382	0.0288	0.1299	0.036	0	0	0.0042	0.0094	0.0307	0	0	0.0005	0	0.0036	0	0	0.0045	0	0	0	0	0	0	0	0	0	0	0
SAI3	0.2332	0.3233	0.0708	0.1145	0.0067	0.1525	0.0592	0	0	0.0171	0	0.0159	0	0	0	0	0.0029	0	0	0.0038	0	0	0	0	0	0	0	0	0	0	0
SAI4	0.1768	0.4098	0.0716	0.0887	0.0046	0.1092	0.0613	0	0	0.0057	0.0004	0.065	0	0	0	0	0.0046	0	0	0.0021	0	0	0	0	0	0	0	0	0	0	0
SAE1	0.1776	0.0421	0.0196	0.1223	0.2278	0.0536	0.0478	0.0207	0.013	0.0565	0.0472	0.0166	0.0747	0.0209	0.0082	0.0199	0.0056	0.0017	0.003	0.0002	0.0059	0.0045	0	0.0052	0	0	0.0004	0.0032	0	0.0017	0
SAE2	0.325	0.022	0.0121	0.0766	0.2217	0.0334	0.0361	0.0068	0.0499	0.0692	0.0472	0.0167	0.0276	0.0152	0.0121	0.0073	0.0031	0.0025	0.0054	0	0.0022	0	0	0.0021	0	0.0023	0.0028	0	0	0.0007	0
SAE3	0.2598	0.0157	0.0097	0.0808	0.2859	0.0374	0.0353	0.0064	0.0575	0.0578	0.0422	0.0177	0.0472	0.0103	0.0093	0.0068	0.0012	0.0018	0.0082	0.0002	0.0021	0.0002	0.0001	0.002	0	0.0023	0.0016	0	0	0.0004	0
SAE4	0.1175	0.043	0.0132	0.1355	0.2193	0.0533	0.0653	0.0257	0.017	0.0708	0.0711	0.0031	0.0932	0.0295	0.0033	0.0128	0.0036	0.0009	0.0041	0.0002	0.0048	0.0034	0	0.0024	0	0	0.0007	0.0052	0	0.0008	0
PAI1	0.1438	0.4572	0.1152	0.0609	0.0016	0.0676	0.0146	0.0824	0.0003	0.0079	0.0109	0.0318	0	0.0009	0.0026	0	0.002	0.0002	0	0.0002	0	0	0	0	0	0	0	0	0	0	0
PAI2	0.1452	0.0392	0.076	0.0139	0.0147	0.0435	0.0071	0.5012	0.0004	0.0827	0.012	0.0447	0	0.003	0.0104	0	0.0048	0.0002	0	0.0001	0	0	0	0	0	0.0001	0.0005	0	0	0	0
PAI3	0.0798	0.0735	0.1076	0.0259	0.0149	0.0733	0.0125	0.4623	0	0.0336	0.0213	0.0662	0	0.0096	0.0163	0	0.0012	0.0011	0	0.0001	0	0	0.0002	0	0.0003	0.0003	0	0	0	0	0
PAI4	0.4211	0.2883	0.0435	0.0347	0.0231	0.041	0.0118	0.0041	0	0.0842	0.0037	0.02	0	0	0	0	0.0134	0.0018	0	0.0081	0	0.0012	0	0	0	0	0	0	0	0	0
PAE1	0.3643	0.0376	0.0052	0.045	0.035	0.0869	0.1399	0.0002	0.0031	0.0613	0.0611	0.0199	0.0106	0.0448	0.0319	0.0061	0.0072	0.0099	0	0.0028	0.0044	0.0071	0.0042	0.0017	0.0037	0.0016	0.0013	0	0.0025	0	0.0006
PAE2	0.3666	0.0446	0.0035	0.0479	0.0144	0.1078	0.158	0	0.0018	0.034	0.0594	0.0208	0.0096	0.0543	0.0343	0.0031	0.006	0.0077	0.0004	0.0012	0.0028	0.0048	0.0058	0.0012	0.0036	0.0024	0.0013	0	0.0017	0	0.001
PAE3	0.3289	0.0446	0.0037	0.0487	0.0353	0.0839	0.171	0.0001	0.0015	0.0344	0.0753	0.0168	0.011	0.0544	0.0423	0.0044	0.0061	0.0099	0.0002	0.0029	0.0025	0.0038	0.0066	0.0007	0.0047	0.0025	0.0009	0	0.002	0	0.0011
PAE4	0.3722	0.0383	0.0039	0.0473	0.0356	0.0818	0.1545	0	0.0017	0.0395	0.0633	0.017	0.0096	0.0537	0.0313	0.0072	0.0064	0.0071	0.0005	0.0031	0.005	0.0045	0.0054	0.0007	0.0036	0.0028	0.0009	0	0.0024	0	0.0008
SNI1	0.1176	0.5528	0.1249	0.1076	0.0197	0.0162	0.046	0	0	0.0009	0.0062	0.0047	0	0	0	0	0.0032	0	0	0.0001	0	0	0	0	0	0	0	0	0	0	0
SNI2	0.0951	0.5827	0.1807	0.0704	0.0061	0.0226	0.0302	0	0	0.0026	0.0023	0.0038	0	0	0	0	0.0018	0	0	0.0015	0	0	0	0	0	0	0	0	0	0	0
SNI3	0.1098	0.3263	0.4099	0.0762	0.0036	0.0289	0.0337	0	0	0.0034	0.0037	0.0028	0	0	0	0	0.0017	0	0	0.0001	0	0	0	0	0	0	0	0	0	0	0
SNI4	0.144	0.3577	0.3385	0.0819	0.0075	0.0252	0.0322	0	0	0.0035	0.0017	0.0052	0	0	0	0	0.0013	0	0	0.0013	0	0	0	0	0	0	0	0	0	0	0
SNE1	0.1565	0.0346	0.0667	0.1209	0.1469	0.0482	0.0386	0.0111	0.1699	0.0269	0.0447	0.0271	0.0482	0.0245	0.0132	0.0138	0.0039	0	0.003	0.0001	0	0.0006	0	0.0006	0	0	0	0.0001	0	0	0
SNE2	0.1293	0.0188	0.0571	0.1196	0.1897	0.0392	0.0351	0.0141	0.1661	0.0312	0.0454	0.0298	0.0547	0.0227	0.0156	0.0217	0.007	0	0.0016	0	0	0	0	0.0008	0	0	0.0002	0	0	0	0
SNE3	0.1428	0.045	0.0637	0.095	0.1584	0.0534	0.0375	0.01	0.2057	0.0234	0.0423	0.0173	0.0435	0.019	0.0203	0.0124	0.0041	0	0.0042	0	0.001	0	0	0.0007	0	0	0.0003	0	0	0	0
SNE4	0.1462	0.0272	0.0757	0.117	0.1456	0.0454	0.0367	0.0099	0.2123	0.0224	0.0391	0.0204	0.0394	0.0136	0.0205	0.0184	0.0028	0	0.0061	0	0.0008	0	0	0.0002	0	0	0.0002	0.0003	0	0	0
