# Supplementary material for: Composition of Particulate Matter and Bacterial Community in Gut Contents and Surrounding Sediments of Three Sipunculan Species (Siphonosoma australe, Phascolosoma arcuatum, and Sipunculus nudus)
Source: Int J Mol Sci. 2023 Mar 22;24(6):6001. doi: 10.3390/ijms24066001 (PMC10054262; doi:10.3390/ijms24066001)
Supplement: Supplementary file 1 [file ijms-24-06001-s001.zip › Table S4 Relative abundances of bacterial communities at the genus level from 24 different sam-ples.xlsx]

## Sheet: sheet1
genus	unclassified_Pirellulaceae	unclassified_Bacteria	Synechococcus_CC9902	unclassified_Spirochaetaceae	Sulfurovum	Blastopirellula	unclassified_Actinomarinales	unclassified_Caldilineaceae	Sva0081_sediment_group	unclassified_Anaerolineaceae	Woeseia	unclassified_Cyanobacteriales	unclassified_Thermodesulfovibrionia	unclassified_Gammaproteobacteria	Rhodopirellula	Cyanobium_PCC_6307	unclassified_Gimesiaceae	Pir4_lineage	unclassified_Gemmatimonadaceae	uncultured_gamma_proteobacterium	Subgroup_10	unclassified_Rhodobacteraceae	unclassified_Enterobacteriaceae	Rubripirellula	Others
SAI1	0.1955	0.0681	0.1285	0	0	0.0911	0.033	0.0336	0	0.0013	0	0.0035	0	0.0092	0.0331	0.057	0.0309	0.026	0	0.0006	0.001	0.0016	0.0008	0.0266	0.2585
SAI2	0.1705	0.036	0.0826	0	0	0.0434	0.0556	0.0952	0	0.0044	0	0.0192	0	0.0122	0.0201	0.021	0.0187	0.0433	0	0	0.0002	0.0009	0.0054	0.0188	0.3527
SAI3	0.1328	0.0592	0.0386	0	0	0.048	0.0605	0.0817	0	0.0021	0	0.0134	0	0.0023	0.0206	0.0142	0.0536	0.0401	0	0.0007	0	0.0006	0.0289	0.0154	0.3874
SAI4	0.2165	0.0613	0.0479	0	0	0.0436	0.0423	0.0673	0	0.0036	0	0.0127	0	0.0037	0.0269	0.0095	0.0471	0.0511	0	0.0002	0	0.0012	0.0109	0.0169	0.3373
SAE1	0.0227	0.0478	0.0025	0.0073	0.013	0.0005	0.0297	0	0.08	0.0731	0.01	0.0134	0.0733	0.023	0	0.0036	0.0032	0.0094	0.0152	0.0264	0.0079	0.0081	0.0001	0.0008	0.529
SAE2	0.0087	0.0361	0.0003	0.0023	0.0496	0.0021	0.0242	0.0009	0.0527	0.0421	0.0528	0.0108	0.0269	0.0178	0.0007	0.001	0.0016	0.0043	0.0064	0.0719	0.0064	0.0209	0	0.0011	0.5584
SAE3	0.0078	0.0353	0.001	0.0037	0.0575	0.0006	0.0227	0	0.0543	0.0437	0.0316	0.0074	0.0463	0.0169	0.0001	0.001	0.0021	0.0022	0.006	0.0503	0.0049	0.0226	0	0	0.5818
SAE4	0.0228	0.0653	0.0023	0.0095	0.017	0	0.0166	0	0.087	0.0793	0.0093	0.0075	0.093	0.0129	0	0.0033	0.0046	0.0131	0.0221	0.0184	0.0147	0.0096	0.0007	0	0.4911
PAI1	0.206	0.0146	0.0377	0.0807	0.0003	0.072	0.0312	0.0373	0.0002	0.0055	0.0031	0.0034	0	0.0152	0.0277	0.0726	0.0493	0.0185	0.0009	0.0023	0.0071	0.0319	0.0056	0.0119	0.2652
PAI2	0.018	0.0071	0.0212	0.4664	0.0004	0.0062	0.0278	0.0044	0.0005	0.0062	0.0048	0.0189	0	0.0099	0.0028	0.0338	0.0036	0.0014	0.0024	0.0008	0.0093	0.0276	0	0.0014	0.3251
PAI3	0.0306	0.0125	0.0228	0.4275	0	0.0107	0.0416	0.0087	0.0002	0.0105	0.0053	0.0321	0	0.0172	0.0049	0.0507	0.0065	0.0036	0.0086	0.0003	0.0153	0.0071	0.0006	0.0035	0.2792
PAI4	0.0874	0.0118	0.0236	0.0041	0	0.051	0.0127	0.0226	0	0.0053	0	0.0023	0	0.0143	0.0191	0.0135	0.0189	0.0361	0	0.0019	0.0022	0.0122	0.1599	0.0101	0.4911
PAE1	0.0053	0.1399	0.001	0.0002	0.0031	0.0047	0.0681	0.0002	0.0097	0.0192	0.0582	0.0033	0.0009	0.03	0.0035	0.0007	0.0033	0.0027	0.0406	0.0258	0.0437	0.0198	0	0.0014	0.515
PAE2	0.0089	0.158	0.0002	0	0.0018	0.0048	0.0844	0	0.0078	0.0155	0.0671	0.0029	0.0008	0.043	0.0057	0.0004	0.0033	0.0021	0.0494	0.0269	0.046	0.0115	0	0.0009	0.4588
PAE3	0.0107	0.171	0	0.0001	0.0015	0.0022	0.0672	0.0006	0.0091	0.0128	0.061	0.0033	0.0012	0.0401	0.0052	0.0004	0.0029	0.0024	0.0486	0.0268	0.0501	0.0071	0	0.0022	0.4735
PAE4	0.0088	0.1545	0	0	0.0017	0.0034	0.066	0.0001	0.0093	0.0167	0.0817	0.0039	0.0005	0.0383	0.005	0	0.0029	0.0024	0.0474	0.0252	0.0432	0.0141	0.0001	0	0.4748
SNI1	0.2609	0.046	0.0741	0	0	0.1104	0.0059	0.0755	0	0.0005	0	0.0191	0	0.0065	0.0609	0.0127	0.0181	0.0302	0	0.0028	0	0.0094	0.0067	0.051	0.2093
SNI2	0.2211	0.0302	0.0862	0	0	0.1495	0.0071	0.0479	0	0	0	0.0719	0	0.005	0.0578	0.0054	0.0573	0.031	0	0.0004	0	0.0071	0.0072	0.027	0.1881
SNI3	0.1551	0.0337	0.3218	0	0	0.0676	0.0034	0.0507	0	0.0004	0	0.0084	0	0.0055	0.0372	0.0599	0.0132	0.0164	0	0.0014	0	0.0083	0.0068	0.0251	0.1853
SNI4	0.1396	0.0322	0.2538	0	0	0.0833	0.0011	0.0646	0	0.0001	0	0.037	0	0.0086	0.0401	0.0168	0.0281	0.0239	0	0.0003	0	0.0082	0.0096	0.0201	0.2326
SNE1	0.0156	0.0386	0.0003	0.0046	0.1686	0.0051	0.0269	0.0026	0.0424	0.0515	0.0368	0.03	0.0482	0.014	0.0017	0.0006	0.0009	0.0028	0.0245	0.005	0.008	0.0266	0.0005	0.0024	0.4421
SNE2	0.0104	0.0351	0.0008	0.0055	0.1661	0.0018	0.0238	0.0017	0.062	0.0375	0.0204	0.0417	0.0547	0.0151	0.0008	0	0	0.0011	0.0227	0.0069	0.0069	0.0057	0.0002	0.0012	0.478
SNE3	0.0205	0.0375	0.0008	0.0043	0.2048	0.0107	0.0287	0.0022	0.0503	0.0334	0.0372	0.058	0.0435	0.0099	0.0037	0.0008	0.001	0.0037	0.019	0.0083	0.0081	0.0054	0	0.0033	0.4049
SNE4	0.0128	0.0367	0.0009	0.004	0.2091	0.0048	0.0275	0.0012	0.0601	0.0503	0.0317	0.0651	0.0394	0.0105	0.0019	0.0007	0.0009	0.0021	0.0136	0.0057	0.0079	0.0047	0.0003	0.0016	0.4066
